# Supplementary material for: Genetic bases of resistance to the rice hoja blanca disease deciphered by a quantitative trait locus approach
Source: G3 (Bethesda). 2023 Sep 28;13(12):jkad223. doi: 10.1093/g3journal/jkad223 (PMC10700108; doi:10.1093/g3journal/jkad223)
Supplement: jkad223_Supplementary_Data [file jkad223_supplementary_data.zip]

Archive with 5 entries (5 files):
- Figure_S1_G3-2023-404341.png
- Figure_S2_G3-2023-404341.pptx
- Figure_S3_G3-2023-404341.png
- Supplemental_Figure_Legends_G3-2023-404341.docx
- Table_S1_G3-2023-404341.xlsx
