# Supplementary material for: Genetic bases of resistance to the rice hoja blanca disease deciphered by a quantitative trait locus approach
Source: G3 (Bethesda). 2023 Sep 28;13(12):jkad223. doi: 10.1093/g3journal/jkad223 (PMC10700108; doi:10.1093/g3journal/jkad223)
Supplement: jkad223_Supplementary_Data [file jkad223_supplementary_data.zip › Table_S1_G3-2023-404341.xlsx]

## Sheet: SNP list
	Table S1. List of SNPs used for QTL mapping in Silva et al 2023
	*RefSeq: O. sativa (temperate japonica) acc. Nipponbare, version IRGSP1
				SNP alleles						Flanking sequence in RefSeq (250bp left and right to the SNP)
	SNP_name	Chromo some	Position	RefSeq*	BBT50	Was208	PTB25	Badka	Fd2000	left (250 bp)	SNP	right (25° bp)		Full sequence
	chr1_420595	1	420595	T	T	-	-	-	A	GGATGTGGAGGGGCGGGCGCGCCGCCGCCGGCGAGGCGCACGCGGTGGCTGCGGACATGGCCGATCGGTGACGTCCTCTCTCTCCCCGCCGCGCGTGAGCCCGTGAGGAAGATAAGGGCTACGATGAGATAAGTGGCTGCCAACTGGGGCCCCCCGCTGCTGCTACCCCCCCTCCTTTAGTAGCCTTTTCACTTGGATCACAAATACAAACCGTGCAAGTCAATGTCCAAGTGAATTTCACGTCCAAACG	T	TTGGACCTTTTGAGAATCTGTCACTACTATTTCCTTTTCAAGAACAAAATGTGTATTTGATCATCTCATACACCCTCCGTTTCGGGTTATTGACTTTGATCAAAATCAAATTGCTTTAAGTTGGACTAATTTTATAGAAAAAAAGTAGTAATATTTACAACATCAGCATAATTTCATTAAATCTATAATTGAATAAATTTTCATAATATATTTGTCTTGTGTTAAAAATATTACTATTTTTTTCTACAAA		GGATGTGGAGGGGCGGGCGCGCCGCCGCCGGCGAGGCGCACGCGGTGGCTGCGGACATGGCCGATCGGTGACGTCCTCTCTCTCCCCGCCGCGCGTGAGCCCGTGAGGAAGATAAGGGCTACGATGAGATAAGTGGCTGCCAACTGGGGCCCCCCGCTGCTGCTACCCCCCCTCCTTTAGTAGCCTTTTCACTTGGATCACAAATACAAACCGTGCAAGTCAATGTCCAAGTGAATTTCACGTCCAAACGTTTGGACCTTTTGAGAATCTGTCACTACTATTTCCTTTTCAAGAACAAAATGTGTATTTGATCATCTCATACACCCTCCGTTTCGGGTTATTGACTTTGATCAAAATCAAATTGCTTTAAGTTGGACTAATTTTATAGAAAAAAAGTAG…
	chr1_423620	1	423620	T	T	G	G	-	-	CTCCTACTAGGTAACTCACCTGACCACACTCCATGTTTTCCCTACCATTTTTGTTGCCGGGGAAAAAGAACAACGGTAGGCCGCAGGCCTTCCTTTTGTGGGATGGTCTTGTTTGCTTGCGATATCCTGACAAAATAGAAGCCCTTCCATACAGGCATAGAAAAGAAGGCGAGCATGATCCTAGGTTGAACCTAGCTGGACAGGGGTTATTGCCTGCTTCAGAGATGGCCTCGAACATGTCATGGAAGCA	T	GTCAGTATAAGTTGCTTGCAAATGTCATTTGTACCTGTATCATCCATCATCCCTAATGAAGATAATTCCTATGCAGGATCTTACTGCTAAGATCAAAGAAAATGAGGAAGAGATTGCGCAATTAAGAAAACATCTTGCTGACTACTCATTGAAGGTGGCCTTTTTTTTTTTTTTTACAAATGGAAAGTACTTCATTTTTGTTGCCTTTCCCCTTATTATCTTGTACCTGACTACATAATATCCCTGACAG		CTCCTACTAGGTAACTCACCTGACCACACTCCATGTTTTCCCTACCATTTTTGTTGCCGGGGAAAAAGAACAACGGTAGGCCGCAGGCCTTCCTTTTGTGGGATGGTCTTGTTTGCTTGCGATATCCTGACAAAATAGAAGCCCTTCCATACAGGCATAGAAAAGAAGGCGAGCATGATCCTAGGTTGAACCTAGCTGGACAGGGGTTATTGCCTGCTTCAGAGATGGCCTCGAACATGTCATGGAAGCATGTCAGTATAAGTTGCTTGCAAATGTCATTTGTACCTGTATCATCCATCATCCCTAATGAAGATAATTCCTATGCAGGATCTTACTGCTAAGATCAAAGAAAATGAGGAAGAGATTGCGCAATTAAGAAAACATCTTGCTGACTACTCA…
	chr1_4080706	1	4080706	T	T	C	C	C	-	GAAAAATCATAGTTGTGATGAAATGACAGGTAGAGGTCCATCAATTGGTCATTATGCTATTCTAGGCCCAACATGAATTTACTCCTCTTATATTCTCAGAAAAAAAAAGAAAAAGAAACTCCTCTCATGATCCTATCTACGGGCCTCCGGCCCACTGAACTGGGCTTTTCGGGACTAAACTGGACTTAGGCGAATGGTACGCAAGATCTGCAGCCTTTGTGCTGTTTAGAAATGGGCCAGGCTGAAATCC	T	GAAAGGACTTTACTCACATCCTCGACCCGTCGCCGATAGGAATCAAATCCTCTTATATTATGCAAATTCTACTGAAATTTCAAAAAAAAAAGAGAGAAGAAGAAAAAGAACAAGAGAAAACAACCTGTAATGAACACTAAGGGAAACAAATAATGGAAGGATAGACACAATTGATCAAACCGAATAGGCTATGATTAATTGACTATACAGGAAAAATTGCTGGATATTAATTAATCACCGAATTTACACA		GAAAAATCATAGTTGTGATGAAATGACAGGTAGAGGTCCATCAATTGGTCATTATGCTATTCTAGGCCCAACATGAATTTACTCCTCTTATATTCTCAGAAAAAAAAAGAAAAAGAAACTCCTCTCATGATCCTATCTACGGGCCTCCGGCCCACTGAACTGGGCTTTTCGGGACTAAACTGGACTTAGGCGAATGGTACGCAAGATCTGCAGCCTTTGTGCTGTTTAGAAATGGGCCAGGCTGAAATCCTGAAAGGACTTTACTCACATCCTCGACCCGTCGCCGATAGGAATCAAATCCTCTTATATTATGCAAATTCTACTGAAATTTCAAAAAAAAAAGAGAGAAGAAGAAAAAGAACAAGAGAAAACAACCTGTAATGAACACTAAGGGAAACA…
	chr1_5269829	1	5269829	G	G	A	A	A	A	CATGCAGTACTGTTCCTTTCAGCGGTAGTACCATCGGAGATCTGGCTCGGATCTAGCTTGTACACCCAACATCGAGCACTAATAATTCAGGATAGGTGACAAGTCGTCACTCTCACAGTACAGATTGCTACTGCTGCTGCATGTCGCACAAAATCTCTTCACGTCACAAATCTCTCCACGTCTTCATGACGTGAAGAGATTTTCAACGTTGGATTTTCCATCTGTACTACGTACAGCGCTGTACGTACGT	G	CACGTAGACGTACGGGCCCCGTTGTCACGTACTCCCTCCGTAAAAAAAAACTTAATCTAAGAGAAAAATGTAACCCCTACATCTTCTCCCGGTATAAATTTAAACATATGGTTGTCTAGATTCGTTATATTAGGAGGTGCCACATTCGATTCAAGATTGAATTTCTTTTGGACTGATCGAGTATGTGATAATTATTAGTATAAGCTGACTTCCCTTTTCGTGAGAAATACTGTATGAGAATGGACTTTGG		CATGCAGTACTGTTCCTTTCAGCGGTAGTACCATCGGAGATCTGGCTCGGATCTAGCTTGTACACCCAACATCGAGCACTAATAATTCAGGATAGGTGACAAGTCGTCACTCTCACAGTACAGATTGCTACTGCTGCTGCATGTCGCACAAAATCTCTTCACGTCACAAATCTCTCCACGTCTTCATGACGTGAAGAGATTTTCAACGTTGGATTTTCCATCTGTACTACGTACAGCGCTGTACGTACGTGCACGTAGACGTACGGGCCCCGTTGTCACGTACTCCCTCCGTAAAAAAAAACTTAATCTAAGAGAAAAATGTAACCCCTACATCTTCTCCCGGTATAAATTTAAACATATGGTTGTCTAGATTCGTTATATTAGGAGGTGCCACATTCG…
	chr1_6137479	1	6137479	T	C	-	T	-	T	ACCACTATGTTAACCTTACCTTTACACTGCTTTGACCTACTGGTTCTGTATATATTGAATGTAAGATGCACAAATTTTCTTTTGCAGGCACTGGTATTTCAACTGATGTCCAAACCAGCTATGCAGCTCGGATCATGGGGATTTCTGTTATTCCCTTTATCATTGCTCAATTCCCCAAAATGTTGAAGACCCACCACGGACAGCGCCTAGCTGTCTTGCTGGCACTTATCGTATCATTCTCGCTTGTGCT	T	GCCTATTGCCTTTATCAGGTAAGCACAATTATGTTTAAGGACACTTGAGCCTCCTGAAACGATGGCATAGATTGGAAACTCTTGTCTCTAGATTTTGACTGTTAGGTTCTGCGTTTTGCATCAGGTTTTCCAGCCATGGATTCAGAAGAGGAAGCTTGCATACGCAAAACACAAGCATGTGATCTCCGGAATCCTCAGGCATGCCCAAATGGAAGCGCTCGGGCGGCTGCTTAATGAGGATGGCACACCC		ACCACTATGTTAACCTTACCTTTACACTGCTTTGACCTACTGGTTCTGTATATATTGAATGTAAGATGCACAAATTTTCTTTTGCAGGCACTGGTATTTCAACTGATGTCCAAACCAGCTATGCAGCTCGGATCATGGGGATTTCTGTTATTCCCTTTATCATTGCTCAATTCCCCAAAATGTTGAAGACCCACCACGGACAGCGCCTAGCTGTCTTGCTGGCACTTATCGTATCATTCTCGCTTGTGCTTGCCTATTGCCTTTATCAGGTAAGCACAATTATGTTTAAGGACACTTGAGCCTCCTGAAACGATGGCATAGATTGGAAACTCTTGTCTCTAGATTTTGACTGTTAGGTTCTGCGTTTTGCATCAGGTTTTCCAGCCATGGATTCAGAAG…
	chr1_6642777	1	6642777	C	C	T	T	T	-	GGCAACACCTTGGTGATATCTGAACTCTGAATGGTATGTAAAGTATTTGCATATTTGGCTGAAAACAATTAACTACTTTGCAAATCATGTGTGCCACATTGAGTGTCTTAGAATTAGTATATGGGAAATACACAAAATGATAAGTAGTATAACAAGTTCATTTAGGTGGGAATAACCGTAGGATATAATTCAGTTAGCCAAGGTATCAAGTATCAACAATGCAAACCTCATCAGACACTTTCTCTTCTGA	C	GGAAACACTCTTGACTTAACAAAATACCTCTAAGTGATATAAACATAGGGTGGCTGCAATCTGCAAACTTAATCTTAGCAAGCACTAACTTCTCCAGAAGAAATATATATGTACACGAGACTACAAGAGTAAGATAGGTACAGTAGTAAGAATATTACAAGGACCAACAAAAGTTCAACCAAATGAACTAACATTACCAGAGTCATGGATGGAAGTAGGGGTCCTCCTTGTTCTGATATATTGAAAACAA		GGCAACACCTTGGTGATATCTGAACTCTGAATGGTATGTAAAGTATTTGCATATTTGGCTGAAAACAATTAACTACTTTGCAAATCATGTGTGCCACATTGAGTGTCTTAGAATTAGTATATGGGAAATACACAAAATGATAAGTAGTATAACAAGTTCATTTAGGTGGGAATAACCGTAGGATATAATTCAGTTAGCCAAGGTATCAAGTATCAACAATGCAAACCTCATCAGACACTTTCTCTTCTGACGGAAACACTCTTGACTTAACAAAATACCTCTAAGTGATATAAACATAGGGTGGCTGCAATCTGCAAACTTAATCTTAGCAAGCACTAACTTCTCCAGAAGAAATATATATGTACACGAGACTACAAGAGTAAGATAGGTACAGTAGTA…
	chr1_7398789	1	7398789	A	A	-	-	-	G	TGCTGGTGGAGAAAAGAAGTGAGCCCTTCGTCACCTGAGAGAGGTAGCTCGTTTGCATCTCCTCTTCTTCGTTAGTGGAAGCTCACTAGGGTAGAAGGGGGCTCACCGAAGAGAGGTGCAGTGAGCTCATCGGAGGAAGGACGTGCTCACTCGCTCGCTCTCATGTCTTCACGTGCATGGTGGGTGAAGGCGTGGAGCCATGGGGATCGAATGATCGAGAAAAAGGTAATGTAGAGAGAGGAGGAGGCGG	A	TTGTTGGGCTATTGGAGTGCTTGCACCCACTAGGCTCACTTGGGTTAGTGTAGGCAACCAACATGGAATAAGTTCACTTTGACTCCCTTAAAAAGTGACCCAAATCTAATCCATGACTCTAACCCATAAAACTAAATATCTCGACCCCCGAACTATTGAAACCGGTGCAATTTGACTCCCTTGGCGGTTTTGGAGGGCAGTTTTTTTGCTGATGTGGCGCCTACGTGGCGGTATTGACCGGCTCTTCTTT		TGCTGGTGGAGAAAAGAAGTGAGCCCTTCGTCACCTGAGAGAGGTAGCTCGTTTGCATCTCCTCTTCTTCGTTAGTGGAAGCTCACTAGGGTAGAAGGGGGCTCACCGAAGAGAGGTGCAGTGAGCTCATCGGAGGAAGGACGTGCTCACTCGCTCGCTCTCATGTCTTCACGTGCATGGTGGGTGAAGGCGTGGAGCCATGGGGATCGAATGATCGAGAAAAAGGTAATGTAGAGAGAGGAGGAGGCGGATTGTTGGGCTATTGGAGTGCTTGCACCCACTAGGCTCACTTGGGTTAGTGTAGGCAACCAACATGGAATAAGTTCACTTTGACTCCCTTAAAAAGTGACCCAAATCTAATCCATGACTCTAACCCATAAAACTAAATATCTCGACCCC…
	chr1_8144642	1	8144642	T	T	C	C	C	-	ATCTTGTTCGTGACCAAAGGTCACAACAGATTTGATCAAAAGATAGTGCTAGTGTTGCATACACATGCAAAGCTTCCACAGCTGGAGGGAGGAAGTTACAAAAGCGCTCCTTGGTGACAATACTCTAATGACTAATACCGGCTTCTGCGCGCGCTTTACCCCCTTTCTTTTCCGATCAATGTTAGAGGTGATCGATCCACAAATTAAAGCTAGCAGCCAGCAGGAGATACTGCCTAGCTACCTACTTAGC	T	TATCTGAAACCATATCCTGAACAGCGAAAGCATAAGCAAGAGCATGCATCGATCGATCGATATATACGTATGCCCAAATTAAAGCACGGCTAGCCTGCCGCCCCGGCCGGTTGGTCGATCTATCGGAGAACAAGTTGTTGGCTTGTTCCCCTAGCTGACGCGCTGCATGCTGAGTCAATGTAGCTACGTGATCAAGTTATCACGGTCAGCTTCGTCGACACGAGGAACCGATACCGACCAGAACTGGGAG		ATCTTGTTCGTGACCAAAGGTCACAACAGATTTGATCAAAAGATAGTGCTAGTGTTGCATACACATGCAAAGCTTCCACAGCTGGAGGGAGGAAGTTACAAAAGCGCTCCTTGGTGACAATACTCTAATGACTAATACCGGCTTCTGCGCGCGCTTTACCCCCTTTCTTTTCCGATCAATGTTAGAGGTGATCGATCCACAAATTAAAGCTAGCAGCCAGCAGGAGATACTGCCTAGCTACCTACTTAGCTTATCTGAAACCATATCCTGAACAGCGAAAGCATAAGCAAGAGCATGCATCGATCGATCGATATATACGTATGCCCAAATTAAAGCACGGCTAGCCTGCCGCCCCGGCCGGTTGGTCGATCTATCGGAGAACAAGTTGTTGGCTTGTTC…
	chr1_9263598	1	9263598	A	A	-	-	-	G	AAGTGAACATAGATAGATCAAATACTCATCCATATATGTAATCATCAACAAGATTAAGATGACTCCAGTTACTAGCACAAAATTGTTGTTCCTTGGTCTTGGTCCACAATGTTCTTAAAGTTCATACTTAAGTTACAGGTCTCATCTTGATGGGTTTTGATGTTTCATATCTGTTACTGTTATTCAATTATTTTTCTACTGATACAAGCATAGCCCATTAATTTTTATAGTTTCTAACATACAAGGCACG	A	AACCTTTATCATCTCTGAGTTCCTAAGCATTGCCTGAAAGAAAACCAATGACTATATGCTTACATCTTGATTCTGTCTATTTAATATAGAACAATCAGCCATCTGGATTCGCTCCTGTCGTGGAGCCCCCAGAATCTTCAATCGCTATGCTGGTTTCGATGGGCTTTGATGGAAATGCTGCAAGACAGGCGCTAATGCGAGCCAGAAATGACATCAACACGGCCACGAACATCCTCCTTGAAGCGCAGAC		AAGTGAACATAGATAGATCAAATACTCATCCATATATGTAATCATCAACAAGATTAAGATGACTCCAGTTACTAGCACAAAATTGTTGTTCCTTGGTCTTGGTCCACAATGTTCTTAAAGTTCATACTTAAGTTACAGGTCTCATCTTGATGGGTTTTGATGTTTCATATCTGTTACTGTTATTCAATTATTTTTCTACTGATACAAGCATAGCCCATTAATTTTTATAGTTTCTAACATACAAGGCACGAAACCTTTATCATCTCTGAGTTCCTAAGCATTGCCTGAAAGAAAACCAATGACTATATGCTTACATCTTGATTCTGTCTATTTAATATAGAACAATCAGCCATCTGGATTCGCTCCTGTCGTGGAGCCCCCAGAATCTTCAATCGCTAT…
	chr1_10805014	1	10805014	C	C	T	-	T	T	AAACAAGTTTATGTGCCTGGACAAGTTTACCTATGAGAGATCCACACCACACCAAAAAGACAATATTGGTCGCAATATTGTCATACTCTGACTAGGTTTCGGGGTGAACTTGTATATAAATTCATGTATGTAATGTTTCTACGATTTCTTTTGGATTGCAAGGTGACGGCCAGACTTGACTTCGTAAGCATGTTTTGGGGGCGAAAATAACGCTCATTGCAAGCATTACAAATTCAGGTCAGCCTTGTAA	C	ACTTCCGAGGTGTACTTCTGATGACCAAGTAGGCAGGTAAATACAACGCGAGTCGATCAAAAGTCAAAGCCATGGGATCTTCAACTCAACTGCGCCGTCGCGCGGTCGCGGAAACTCCTTATCTTTTCAGCCTCGTCAAACAACGCGGCTGCCCCTGTTTTCCTTTCCATCACGGTGATGGCAGCTACCGTGGAGTAGAGCAGAAACCTTTTTCGCCTGTTACTCCTGCTCCATGATTTCTCTGTCGGAA		AAACAAGTTTATGTGCCTGGACAAGTTTACCTATGAGAGATCCACACCACACCAAAAAGACAATATTGGTCGCAATATTGTCATACTCTGACTAGGTTTCGGGGTGAACTTGTATATAAATTCATGTATGTAATGTTTCTACGATTTCTTTTGGATTGCAAGGTGACGGCCAGACTTGACTTCGTAAGCATGTTTTGGGGGCGAAAATAACGCTCATTGCAAGCATTACAAATTCAGGTCAGCCTTGTAACACTTCCGAGGTGTACTTCTGATGACCAAGTAGGCAGGTAAATACAACGCGAGTCGATCAAAAGTCAAAGCCATGGGATCTTCAACTCAACTGCGCCGTCGCGCGGTCGCGGAAACTCCTTATCTTTTCAGCCTCGTCAAACAACGCGG…
	chr1_12595146	1	12595146	A	A	G	G	G	-	TCAAATCTTTGTGCTACCATGAATTTGCATCCAGTTCAGGTTGATGAATGAAACTTTAAGAAGGGAATGGAATGCGATTTCAATTCAAAAAAATAATTTAATGAGAGATTGCTGGCTCTTAGCTTGCATTCAACATTACTGCACTGCTCTTTCCAGAAACGTTCAGCGAAAGGTTAGTCCGGGTTAGTTTCAATTGGTGCTTCTCTTGTATGGTTTGCTTCAATTGATCAAAAGGTAATCCTATACACGT	A	GGAGTACTTGAAAAACGACCAGCTATGAGTTGACCCATCAGAATTCATAACTGAAGAATGAAGAGGCCAAAACAGGAGAATTTGCAAATTCCTTCAGTGAAGCAGTCACGCAGGTTCATCTGATCAATTCAATGGTTGCCGCCGTTTAAGAAGCATGATTTATATATAATACCGCCAGGGATTATTAAAGGCATTTTCCCAACCATATAATTAAGTGTATCGCGTGCAACATCACAGAGGATAAGAAAAA		TCAAATCTTTGTGCTACCATGAATTTGCATCCAGTTCAGGTTGATGAATGAAACTTTAAGAAGGGAATGGAATGCGATTTCAATTCAAAAAAATAATTTAATGAGAGATTGCTGGCTCTTAGCTTGCATTCAACATTACTGCACTGCTCTTTCCAGAAACGTTCAGCGAAAGGTTAGTCCGGGTTAGTTTCAATTGGTGCTTCTCTTGTATGGTTTGCTTCAATTGATCAAAAGGTAATCCTATACACGTAGGAGTACTTGAAAAACGACCAGCTATGAGTTGACCCATCAGAATTCATAACTGAAGAATGAAGAGGCCAAAACAGGAGAATTTGCAAATTCCTTCAGTGAAGCAGTCACGCAGGTTCATCTGATCAATTCAATGGTTGCCGCCGTTTA…
	chr1_12698035	1	12698035	T	T	-	-	C	-	TAGGATTTGATCACGGGCTGTCATAGACAAATGGCTTTGCTTTTAGTTAGTGCAAGGACACCATCTCTGTGTTTGTATAATACGGAGATTCAGAAAGAGATGGGAGTTCGTGTGCAATATTCTCTCTTGTTTGATCAGGGGAGTGTACCCGTCTTCTGTCGCGTCCGGCGGCAGCGGATGGACGGCGAAAGGTAGAGGTGATCACATGCGTGCATTCCATTCGCGGCTGGTAATTTCCTGCCCTGTTCTC	T	TCTTTTCTCTTGACGTTTTACTGCAAGGCTTTTCCTGCAAACAGAAAGAAGCTCGTTTTTACAGCTGTATGCTTCTCGGAAAATAGGACTTAGCCATATTGGTTTCTTGTGTAGGTTCACTGAATCTTCTGTTCTCCTGCCTGAGCACTTGATTAGTAGTAACAAGGACTTAGCCATAAAATTTCTCTTTCACTAAACTTTTAGAACTGAATGAACCTCGTCGCTTCACCAGTTTTACAATGGTTTTGGG		TAGGATTTGATCACGGGCTGTCATAGACAAATGGCTTTGCTTTTAGTTAGTGCAAGGACACCATCTCTGTGTTTGTATAATACGGAGATTCAGAAAGAGATGGGAGTTCGTGTGCAATATTCTCTCTTGTTTGATCAGGGGAGTGTACCCGTCTTCTGTCGCGTCCGGCGGCAGCGGATGGACGGCGAAAGGTAGAGGTGATCACATGCGTGCATTCCATTCGCGGCTGGTAATTTCCTGCCCTGTTCTCTTCTTTTCTCTTGACGTTTTACTGCAAGGCTTTTCCTGCAAACAGAAAGAAGCTCGTTTTTACAGCTGTATGCTTCTCGGAAAATAGGACTTAGCCATATTGGTTTCTTGTGTAGGTTCACTGAATCTTCTGTTCTCCTGCCTGAGCAC…
	chr1_14011923	1	14011923	G	G	-	-	A	-	AGCGTTACGCTGTCCCTTCTCTCGGTGATTCCTCGATCTCTCAGGCTACGTTTTGATGGCTTACTGCATCCGCCACTCTCCGGGCCGTTGCCAGTGCTATCCGTCGCCACCTACCACCTTACAACGGTAAGCAGATCTCTCTATGCCTTGCCGTTATTCTCAATCCCCGGAGGTGCCCCTTTTGAACATAGCTCAACTCTCAGGTCATCGTCGGCGACCCACACAGGCAACTTCCATCGAATGGATGAAA	G	CCCTCGAGTCACGACGGCGCCTCCTCCTCAGCGGCATACCAACAACAGCAGATCTATAGTGGTTATACTCAAATCAGAATCTCCGATAACCGGCTATGTGTAAGTTCATTCCAGATCTATTCATTTTGCGATTCACCCTAGATCTAGAGTCTTCTGCAACCTTTAAGCTCAAAAGTGTTAGATCCACAAATGTGTACTCTATCCGCCCGAAAATATTATAACCTTTGAGTGGATGGGACACTTTCTGCTA		AGCGTTACGCTGTCCCTTCTCTCGGTGATTCCTCGATCTCTCAGGCTACGTTTTGATGGCTTACTGCATCCGCCACTCTCCGGGCCGTTGCCAGTGCTATCCGTCGCCACCTACCACCTTACAACGGTAAGCAGATCTCTCTATGCCTTGCCGTTATTCTCAATCCCCGGAGGTGCCCCTTTTGAACATAGCTCAACTCTCAGGTCATCGTCGGCGACCCACACAGGCAACTTCCATCGAATGGATGAAAGCCCTCGAGTCACGACGGCGCCTCCTCCTCAGCGGCATACCAACAACAGCAGATCTATAGTGGTTATACTCAAATCAGAATCTCCGATAACCGGCTATGTGTAAGTTCATTCCAGATCTATTCATTTTGCGATTCACCCTAGATCTAGA…
	chr1_14431135	1	14431135	A	A	C	C	C	-	GTTGGAGAAAGTCTAGCACTACTGGTAAGCATAGGTACAATGCAAGCTAAAGGAAACACTGCATATGGCGTTAACATGGAGTCACGCCTGAAAATAAAATATTATCCAATTAATCGGTTAATGTTGTTCTTCGGTTTATCTCTGATTAAATTGCATAGTGCAATTGCTTTGGGCATTAACTTGCAGTCACAATACTTACTCAGAAGGCATTCTAAGATGGCACTTCACATTGGCCTAAACACTCTGCGTA	A	TGGACAAATCAATCTAAAGATGAGCACCTCAAAGATGGTTCAGATAGCACTCTTGGGGCTTGTTCCATTGGCAACCTCCATGTATAAGAGCTTTGTCCATTCCGCGGAGCATAATTAGCTTATTAGGTGGTCATGAGGGAAAACTATTTTCTTTCTTTGTTATTACTTCTTTCCATCTTAGCATATTTTCCTATTTACTCAACCCTACTTTTATTTATTTTCTTCGGAGGATGTGTGGAGTTCTGCAGTT		GTTGGAGAAAGTCTAGCACTACTGGTAAGCATAGGTACAATGCAAGCTAAAGGAAACACTGCATATGGCGTTAACATGGAGTCACGCCTGAAAATAAAATATTATCCAATTAATCGGTTAATGTTGTTCTTCGGTTTATCTCTGATTAAATTGCATAGTGCAATTGCTTTGGGCATTAACTTGCAGTCACAATACTTACTCAGAAGGCATTCTAAGATGGCACTTCACATTGGCCTAAACACTCTGCGTAATGGACAAATCAATCTAAAGATGAGCACCTCAAAGATGGTTCAGATAGCACTCTTGGGGCTTGTTCCATTGGCAACCTCCATGTATAAGAGCTTTGTCCATTCCGCGGAGCATAATTAGCTTATTAGGTGGTCATGAGGGAAAACTATT…
	chr1_16389536	1	16389536	A	A	C	C	C	-	GGTTACACGGAATAAACAGATTGCCTCCTATTTTTCTCTCCATGTTTGTTCTCTTTGCAGTAATGGAAAATATTTGTCTTCTATAGGTTACTTGACATCTGTGAAGGCATTTATGCAGCACGAGCAGAGGGTGAGTTAGAAGTGGAAGAAGTTCTATATTGGACATTGGTAAATATATACAGGTCACCTCATATGCTGCTTGAGTATACCAAGCCAGACTAGTATATCACCAGTTTTGCTAATGGCGTAG	A	ATCAAACTACTTGATTAAAAGTATTTTGATGAAAAGACTAACTTGATAGGTCTATACTGAATCCAACAGAAATACCCCACTTGGGGGCTTGGGGCTGTCCCTTCACTTCTTTCGTCATAGCTTTTATACTTCATGGAACAAGATAATGCAAATAGGCGTTGTATTTTACTTGGCTTTTTTTTTCTCTCTTGTTTCCTGCTAACATGTACATAAGATTGATGACGAGTTACTAAAGATGTATATACTTCAA		GGTTACACGGAATAAACAGATTGCCTCCTATTTTTCTCTCCATGTTTGTTCTCTTTGCAGTAATGGAAAATATTTGTCTTCTATAGGTTACTTGACATCTGTGAAGGCATTTATGCAGCACGAGCAGAGGGTGAGTTAGAAGTGGAAGAAGTTCTATATTGGACATTGGTAAATATATACAGGTCACCTCATATGCTGCTTGAGTATACCAAGCCAGACTAGTATATCACCAGTTTTGCTAATGGCGTAGAATCAAACTACTTGATTAAAAGTATTTTGATGAAAAGACTAACTTGATAGGTCTATACTGAATCCAACAGAAATACCCCACTTGGGGGCTTGGGGCTGTCCCTTCACTTCTTTCGTCATAGCTTTTATACTTCATGGAACAAGATAATG…
	chr1_19269700	1	19269700	T	T	-	C	C	-	AAATTAATTTTCTCAGAATAAACATAGACTCAAACATAATAAGCTGAAAAAATAAGGAAAGGAAAGACTACTCACTTCTTATCACTTTGTTCCACAATAAGGCTGTCTAGAATACTAAACAATGTCTGGTAGCATTCTACTACAGCATAATAGGTATATGGATCCTGATTTATCCTCTTTCTCAATTCTTCATCCCTTTTTTTGACACTATTAGCCATGTCAAGTGCAATTGGAATCTGGAATATCGTAG	T	CATGAGCAACACAGTACTGCCTCTCCAAGAAAATTTAGTAGTTAAATAAGGGAATATTTGAGTAGTGTACCTTACTAGCGAGAAGGAAAGGAGGCCACTGAAAAACAGTAGTATCACCCATAGATGATGGAACAATCAGTAAATTTCTCTCCCTAGAAACAAATCAAACACAGTACTTTAAACATTTTTGCAGTATTTTTTAAAATTTTTAAAGTGTCAAAGAAATGGAAAAAACATTAACACCAAATGC		AAATTAATTTTCTCAGAATAAACATAGACTCAAACATAATAAGCTGAAAAAATAAGGAAAGGAAAGACTACTCACTTCTTATCACTTTGTTCCACAATAAGGCTGTCTAGAATACTAAACAATGTCTGGTAGCATTCTACTACAGCATAATAGGTATATGGATCCTGATTTATCCTCTTTCTCAATTCTTCATCCCTTTTTTTGACACTATTAGCCATGTCAAGTGCAATTGGAATCTGGAATATCGTAGTCATGAGCAACACAGTACTGCCTCTCCAAGAAAATTTAGTAGTTAAATAAGGGAATATTTGAGTAGTGTACCTTACTAGCGAGAAGGAAAGGAGGCCACTGAAAAACAGTAGTATCACCCATAGATGATGGAACAATCAGTAAATTTCT…
	chr1_20583778	1	20583778	G	G	C	-	-	C	GAAACGAACAAACTGCACAGTCAAGTACCTGAACACAGAATTGGCATACTTATAATTTCTGAATAAAATAAGAGATAATATAATCAAGAAAATATTTAGGTTCTTGCCTAGGCAACTCATTTATTCTTGACTCTCTTGTATAAAGAGCAGTGCGACCCAGTGAAGGTGAAGCCTTCTCAAGTTCTGACTTCAAACCCTGCAGGAAAGAATACAAGAATAATTACATGGGCCTTCTCATACAAATTCTGAG	G	TTTTATGCAAGCATAGTATAAAAATAATGTACACATAAAAAACTATCCTGTCAGAATCAGCAATGAGCTACTCGATATAAAATAGAAATTATGAGTTTAATAATGGTAACATAACTTACATGCTTAAGTCCTTCATGAAGGTGGTTTACATCATGAGATATATGACACTTCAAAGAATAAACTGATTCTCTCTCTAAACTCTCTTCACCACTTTCTGCACAATGGACCCTGCAAATAGAAGCCAACATTA		GAAACGAACAAACTGCACAGTCAAGTACCTGAACACAGAATTGGCATACTTATAATTTCTGAATAAAATAAGAGATAATATAATCAAGAAAATATTTAGGTTCTTGCCTAGGCAACTCATTTATTCTTGACTCTCTTGTATAAAGAGCAGTGCGACCCAGTGAAGGTGAAGCCTTCTCAAGTTCTGACTTCAAACCCTGCAGGAAAGAATACAAGAATAATTACATGGGCCTTCTCATACAAATTCTGAGGTTTTATGCAAGCATAGTATAAAAATAATGTACACATAAAAAACTATCCTGTCAGAATCAGCAATGAGCTACTCGATATAAAATAGAAATTATGAGTTTAATAATGGTAACATAACTTACATGCTTAAGTCCTTCATGAAGGTGGTTTA…
	chr1_22024106	1	22024106	A	A	-	-	-	G	TATCCTACAATCCACACAAATAAGGAAATAATGATAGGAATCTGTTCCTTCCACGAAACATATAGTGATATAATATTGCCAACTTTACAGAAAAGGCAAAATATATTTATGTGCGTTTGGAAGTCCATAGCAACATGCCTTGCCCAGGAGTGTTACTTGGAGTAGCCCTGGCTTGAAGAGGAATAGATTCTCTAATTAATAGTTTACTAGAACCTAGCATGTTCATTGCAATGAATTTAAGATAGTGAAA	A	TATGGTTAACGTGCCATGATTTTTTTCTTCAAATGAAATATGAAGGAGGAAGCAGATTTTAAAGCTACAAAAACATTAGACTTAACTTTGCTAACACTTCAAGGCCAAGAATAATGGGTACCAATATCTAACATGGTTGCTTAAAAGAATATGATATTACAAAAGTATAAGATCAATTGCTTTCTAGAAAGGATTAAATTACAAATGTGTATTTACTACCACTAGGTAACGATCTAGAGATAAATGTTTA		TATCCTACAATCCACACAAATAAGGAAATAATGATAGGAATCTGTTCCTTCCACGAAACATATAGTGATATAATATTGCCAACTTTACAGAAAAGGCAAAATATATTTATGTGCGTTTGGAAGTCCATAGCAACATGCCTTGCCCAGGAGTGTTACTTGGAGTAGCCCTGGCTTGAAGAGGAATAGATTCTCTAATTAATAGTTTACTAGAACCTAGCATGTTCATTGCAATGAATTTAAGATAGTGAAAATATGGTTAACGTGCCATGATTTTTTTCTTCAAATGAAATATGAAGGAGGAAGCAGATTTTAAAGCTACAAAAACATTAGACTTAACTTTGCTAACACTTCAAGGCCAAGAATAATGGGTACCAATATCTAACATGGTTGCTTAAAAGA…
	chr1_22542841	1	22542841	A	A	G	-	G	G	CTCTTGCTAATTTTTCTCCAAAATCTCTATAGTATTGTCCATTCCATAAGAATTTCAAAGGATTGGATATGATTCAATCCATTGATTCAAAGCCATCTGTATGAATTTTTCCTATAGGATTGAAATCCTCCAAAATTCTTATGTTTTTCCTCCAAATCAAAGGGGCCCTAAACAAGAGTGATTCTAGGATAGTGATAAACATGAATATGCTAATAGGAACAATAGCATCTAAAAACATGTTTTACACCGA	A	ATGAGGATAATCATATTGTTTGGAGAGAAAAATTAAATTTTCATCCCTCCGCCCAGGGAAATAAAATAAAATAAAAATGCGCGGGCGTGCCAGTGTACTAGGTACACAAAAATAAAATGGACAAAGGAAAATGCATTTTATTATAATTCTTGAAGAATTAAAAAAAACAAAATCCTTTGTCAAATGCGTTCCACGGCTCATAGGTAAGGTGGATCTGACTTGGCGATTGTGATCTCCTGTTCCCGGGGTC		CTCTTGCTAATTTTTCTCCAAAATCTCTATAGTATTGTCCATTCCATAAGAATTTCAAAGGATTGGATATGATTCAATCCATTGATTCAAAGCCATCTGTATGAATTTTTCCTATAGGATTGAAATCCTCCAAAATTCTTATGTTTTTCCTCCAAATCAAAGGGGCCCTAAACAAGAGTGATTCTAGGATAGTGATAAACATGAATATGCTAATAGGAACAATAGCATCTAAAAACATGTTTTACACCGAAATGAGGATAATCATATTGTTTGGAGAGAAAAATTAAATTTTCATCCCTCCGCCCAGGGAAATAAAATAAAATAAAAATGCGCGGGCGTGCCAGTGTACTAGGTACACAAAAATAAAATGGACAAAGGAAAATGCATTTTATTATAATT…
	chr1_23949209	1	23949209	A	T	-	-	-	A	CTCTATCAAATCATTTCATCCATGTCTAAGCGAAATCAAGTTATTCTCTAAGTACTCCCTATCATACTGTCAGTAAGTAAACCGATGTAGGAGGCTAATCCAGGATTCCACAGATCCTGAAAAAACTAATCACCGCCAAACAAATCCCGCTCCTCTCTTCTCACGATCACTATAGCTCAAATAATACAGTCGAATATTCAAAACCTACTGGCAGAAATCATGTTATCTTATTTTCCCACCGGTATTCCAA	A	TCGTACAGAGAAGCTAGTTATACTGTATCCAGAACACAGTCCCGCAAACCAAAACAGTGGGTTCGTCCAATAAACAAACAAAGTTCAAAGGAAATCCACCCCCCAAAAAAAAGAAAAACAACATCGCCCGCGAAACCCTAGCGGCCAAACACGCCGCAACAACCCTTCTCCCACCTAGAGCACAAGGCCGGAACCGGAACCACTCACTTCGATCCCTTCCCGTGATTTCATCTTCAAAATCGCCAACCCC		CTCTATCAAATCATTTCATCCATGTCTAAGCGAAATCAAGTTATTCTCTAAGTACTCCCTATCATACTGTCAGTAAGTAAACCGATGTAGGAGGCTAATCCAGGATTCCACAGATCCTGAAAAAACTAATCACCGCCAAACAAATCCCGCTCCTCTCTTCTCACGATCACTATAGCTCAAATAATACAGTCGAATATTCAAAACCTACTGGCAGAAATCATGTTATCTTATTTTCCCACCGGTATTCCAAATCGTACAGAGAAGCTAGTTATACTGTATCCAGAACACAGTCCCGCAAACCAAAACAGTGGGTTCGTCCAATAAACAAACAAAGTTCAAAGGAAATCCACCCCCCAAAAAAAAGAAAAACAACATCGCCCGCGAAACCCTAGCGGCCAA…
	chr1_24048886	1	24048886	C	C	-	-	-	T	ATTGAATTAAGAAAGACTGTGAGTACTGTGTAGGAAAATATAGTTCACTTGAACCTGGCGGTGGTGTGCTCAGTTCCTGTATCAATGCCTTGTTCCTCCTATGAATATCAATTGCCAATGTTCAGATTGCAATTATGAGTTGTATAATATTGAATTGAATAATCTGACAGATGCTATGGAAAATGTTGAAATGACACTTCTTAGTTAAAATGCTTTCAGAACCTAATGTCCTAAATCTTCCTAGTTCCCA	C	TTCAGAGAAGTGTACATGAAGTGCATAAAAGGCAAACATGTGTACCTAGTCACTTCACATGTTAATCTAATTGATGATAAGATTATCTTAAAAGTTAATCATTATCCCAGTAGAAGTAAAGACTTAATTTCATACTATCATATAAATTAAATTATTTTGAAATTTCAAATACATGAACATAAAAAAATGTGAAAGCGACTCAAGTCACACAACAGTTTGCAGTTATTAATGTGAATTTGACATGTGGAGC		ATTGAATTAAGAAAGACTGTGAGTACTGTGTAGGAAAATATAGTTCACTTGAACCTGGCGGTGGTGTGCTCAGTTCCTGTATCAATGCCTTGTTCCTCCTATGAATATCAATTGCCAATGTTCAGATTGCAATTATGAGTTGTATAATATTGAATTGAATAATCTGACAGATGCTATGGAAAATGTTGAAATGACACTTCTTAGTTAAAATGCTTTCAGAACCTAATGTCCTAAATCTTCCTAGTTCCCACTTCAGAGAAGTGTACATGAAGTGCATAAAAGGCAAACATGTGTACCTAGTCACTTCACATGTTAATCTAATTGATGATAAGATTATCTTAAAAGTTAATCATTATCCCAGTAGAAGTAAAGACTTAATTTCATACTATCATATAAATT…
	chr1_25356662	1	25356662	T	T	C	C	C	C	CATCACCACAATTGCACAAGTACAGGCATTAGATCCACAAGAACACTTGGGCAGGCAAGCACCTCTTTGATCTTTAAGCCGTTGTTATGTTCTATTTCTGAGCATATGGTTTCTAGTTATATTCTTTTTCTTCATTCGTTTCATATCTTTGAAGTGTTGATGCAAATGCGGTGAACAACTATCAACTGTGTACTCTCCAAGTGAATGCGAATAATCATTTCCTGTGAGAATTGTGGGCTAGATAAACGAA	T	GAAATGCTGTTTTATCTATGTCATGTGTGGAAATTTAGTTAATTTTCCGGTCTTTTTATGCATTGAGATGGGTATGCTGTTTTTTTAGTTGGGTCCCATCATCTTGAGAATTCTTTCAAATTTCCTTTTCTTTATCCTATATAAAGGATAGAGAAGGCGTATGCCTAGGTGCACCAACCCTGAAAGTTTTATTCTAATTGCGGGAATGGTTTGTAATTTTTGCTTGTTCAGGTTCTTTTTCGTGGCCTTT		CATCACCACAATTGCACAAGTACAGGCATTAGATCCACAAGAACACTTGGGCAGGCAAGCACCTCTTTGATCTTTAAGCCGTTGTTATGTTCTATTTCTGAGCATATGGTTTCTAGTTATATTCTTTTTCTTCATTCGTTTCATATCTTTGAAGTGTTGATGCAAATGCGGTGAACAACTATCAACTGTGTACTCTCCAAGTGAATGCGAATAATCATTTCCTGTGAGAATTGTGGGCTAGATAAACGAATGAAATGCTGTTTTATCTATGTCATGTGTGGAAATTTAGTTAATTTTCCGGTCTTTTTATGCATTGAGATGGGTATGCTGTTTTTTTAGTTGGGTCCCATCATCTTGAGAATTCTTTCAAATTTCCTTTTCTTTATCCTATATAAAGGA…
	chr1_26700234	1	26700234	T	T	G	G	G	G	TACTGGATCTCTCTATGTGATTTTTCCACTGCCATCACATAGCTGTCTTCTTTGCTTTTGCTTTCTGCCTCAGTAACTCTAAGCTTCTGCCTGGCTAGCTGGAGCTGAGCTTCAAGTTCTTGGACATGATTTTGTAGCTTTCTGTTCTCTTTGTTTGCAGATGTATTTTCCTCCCCTAAATGACGATGTTTCTCCATAATTTCTGTGTGTTTGTTCTCCAATGTATCTATCTGCACGAGGTGATTCCTCC	T	AAGTACCTCAAGGTGTGATGCCTTTGTGGATACCTCTCCATATGCATACTGGAGTCTCTGGCAGCTGCCAATAATTCCTCTGAGGCTCTGCTGGAGGCAAGCAATTGCTATCTCACGATCTGTAATTTTTTGCTTTACTTGATCTTCGAAATCTTTCATAAATGACATTTTCTCCATGCATGCTTCGGTAATAATTTTCATATGCTCCTCCACTTTGTTCTTCTGAGAAGATAATAGAACAATTGTATTT		TACTGGATCTCTCTATGTGATTTTTCCACTGCCATCACATAGCTGTCTTCTTTGCTTTTGCTTTCTGCCTCAGTAACTCTAAGCTTCTGCCTGGCTAGCTGGAGCTGAGCTTCAAGTTCTTGGACATGATTTTGTAGCTTTCTGTTCTCTTTGTTTGCAGATGTATTTTCCTCCCCTAAATGACGATGTTTCTCCATAATTTCTGTGTGTTTGTTCTCCAATGTATCTATCTGCACGAGGTGATTCCTCCTAAGTACCTCAAGGTGTGATGCCTTTGTGGATACCTCTCCATATGCATACTGGAGTCTCTGGCAGCTGCCAATAATTCCTCTGAGGCTCTGCTGGAGGCAAGCAATTGCTATCTCACGATCTGTAATTTTTTGCTTTACTTGATCTTCG…
	chr1_28145665	1	28145665	T	T	-	C	C	C	ACTACTCCATCCATCCAAAAATATAGCAATCTAGAATCGGATGGAATATATCCTAGTACTAGAATCTAGACGTGCCCCCGTCTAGATTCATAGTACTATAATACATCTCATCTGATTTTAGATTGTTATATTCTAGAACAGACGATGTACTATCTTATTAAATATGCGTGTCGATGGATCGACCTATCAATCGCCAAAATACCTGTGCGATCCTCTGGTAGTAGTAATAGCTAGCCTGCGTAAGTGCGTA	T	GCTTGCTTGCTTCAGGCCTGCAGCTGTGGCATGCGTTCGTGTACCGGTCACCGCCTCACCGGTGTACGTACGTGCATTTGCATCCCTCTGTCAAAAAAGAACGTGGGCCCTTTTGAATCAAAGGATTTATGTAGGAATTTTATAGGATTTAAATCCTATAGGAAATTTTCCTATTTGGCCATTTAATTCAAAGGATTGAAGCTTTCCAAATCCTATGAAATTTCTATGGAATGGCACATTGCATGTGGAT		ACTACTCCATCCATCCAAAAATATAGCAATCTAGAATCGGATGGAATATATCCTAGTACTAGAATCTAGACGTGCCCCCGTCTAGATTCATAGTACTATAATACATCTCATCTGATTTTAGATTGTTATATTCTAGAACAGACGATGTACTATCTTATTAAATATGCGTGTCGATGGATCGACCTATCAATCGCCAAAATACCTGTGCGATCCTCTGGTAGTAGTAATAGCTAGCCTGCGTAAGTGCGTATGCTTGCTTGCTTCAGGCCTGCAGCTGTGGCATGCGTTCGTGTACCGGTCACCGCCTCACCGGTGTACGTACGTGCATTTGCATCCCTCTGTCAAAAAAGAACGTGGGCCCTTTTGAATCAAAGGATTTATGTAGGAATTTTATAGGAT…
	chr1_29963834	1	29963834	G	G	A	A	A	A	TCTCGCAAAATAGCCTAGGGGTTATGGAATCGATTTTGTCGGTAATCTACGTTTAATACTTTTAAATAGTAAGATTCCAGATGGCTATTTAATAGCCCGAAGGATCCAAACAAGACCATTGTGCTGTAGTGCCTGTTGGCTCTGCTCCCCTGTTGAGCTCCAGTGGCTTGTTTACATCGACGCGAGGACACAACGCAAAAAACCTGCCTGCTTGGCTCAATCAGTAGTGGCCTTGCGCCGTACTCGAAAG	G	CCTAGAAGGTATCCAATGGGCAATGGCTACGGCAATTAACATCCGGGTAAGCCGAACCACTTCGATGAAGTAACATCCAATTTTTTTAGCGCGGTTTTATTGATAGAGCATAAGAAAATTATAAGATTACAACTCTAAAAGATCGTAATATACCACTACCCACACACTAACAACGTCAACACACAGACTCAGGAAAAGGCTAGCACAGAACTGGCCGCCTAGACCAACGACGGAACATAGCCAAGATCGT		TCTCGCAAAATAGCCTAGGGGTTATGGAATCGATTTTGTCGGTAATCTACGTTTAATACTTTTAAATAGTAAGATTCCAGATGGCTATTTAATAGCCCGAAGGATCCAAACAAGACCATTGTGCTGTAGTGCCTGTTGGCTCTGCTCCCCTGTTGAGCTCCAGTGGCTTGTTTACATCGACGCGAGGACACAACGCAAAAAACCTGCCTGCTTGGCTCAATCAGTAGTGGCCTTGCGCCGTACTCGAAAGGCCTAGAAGGTATCCAATGGGCAATGGCTACGGCAATTAACATCCGGGTAAGCCGAACCACTTCGATGAAGTAACATCCAATTTTTTTAGCGCGGTTTTATTGATAGAGCATAAGAAAATTATAAGATTACAACTCTAAAAGATCGTAA…
	chr1_31831276	1	31831276	G	G	-	T	T	-	ACAATCCTCTCGACCAAGGGGAAGTGTGAGCGAGCATCCATCGACGAAGTTTATCTTGACCTTACTGATGCAGCCAAGGAAATGCTTTTAGAATCTCCACCGGAGTTATTGGAGTTGATTTTTGAGGAGGCCACAAAGTCAAATATCCTGGGCCTTCCTTCTGTAATATTTGTTCTCCACGATTTAATTGTTGTTTCTCTGCAATTTGATATGAATGTGACCAATAGGGCTTCATATGTGCAGGATGTCA	G	CAACAGAGAAGATAGCGTGAGGGCATGGCTTTGTCGAGCCGATGCTGATTACCAGGATAAGTTACTATCTTGTGGGGCTATAATTGTTGCGCAATTACGGGTCAAGGTTTTGGAGGAAACCCAATTCACATGTTCTGCTGGTATTGCTCACAATAAGGTTTATATGCATTCCTTTCTTTCGATTGAAGTTTGGTCTCTTTTACTCTGTAAACCTCTCTTCCTATTGCAATCCTCACCCAAGATGTTGCTG		ACAATCCTCTCGACCAAGGGGAAGTGTGAGCGAGCATCCATCGACGAAGTTTATCTTGACCTTACTGATGCAGCCAAGGAAATGCTTTTAGAATCTCCACCGGAGTTATTGGAGTTGATTTTTGAGGAGGCCACAAAGTCAAATATCCTGGGCCTTCCTTCTGTAATATTTGTTCTCCACGATTTAATTGTTGTTTCTCTGCAATTTGATATGAATGTGACCAATAGGGCTTCATATGTGCAGGATGTCAGCAACAGAGAAGATAGCGTGAGGGCATGGCTTTGTCGAGCCGATGCTGATTACCAGGATAAGTTACTATCTTGTGGGGCTATAATTGTTGCGCAATTACGGGTCAAGGTTTTGGAGGAAACCCAATTCACATGTTCTGCTGGTATTGCT…
	chr1_32420172	1	32420172	C	C	T	-	-	T	AGCTTGAAAAATTATGTGCAGTTAAAGATACAACTTCTTTTGGCAAACATGGACAGCAACGCATTGATGTGGTTACGGAAGGTGCAAATATAAGGCTTCTCAAAGAGAAACTTAAGCTGAAGAAACAACAATTAAAGCATGCGAAAAATGTGTCAAAGCTAGATAAAGCAAAAAATGCGCTGGTAAGAAGAGAGCTTCAGCGCCTTAAACAGGATTGGATCCAGCTGCTGAGCCGATTTAATATGCTTGA	C	GAACATCTTGCTGCTGATGGTGTTGAAGGTATTCATGTCTTAACCGAGGTCTGTATCTGCTACTTATACTATCATCAACTGTACTTATGAAGGTAACTTTAGTAGGAACTAGAATGTGCTCGAAACTATCTTGGTCAATAATCTTAGCATATTAGTAGAGGCAAATCATTTATCTTAAGCCACCTGTGTATATCTTGCAAATCTGTCTGCATCACAGAGTTTGTTTGGTTAGGATGCGCAGAAAAATGTA		AGCTTGAAAAATTATGTGCAGTTAAAGATACAACTTCTTTTGGCAAACATGGACAGCAACGCATTGATGTGGTTACGGAAGGTGCAAATATAAGGCTTCTCAAAGAGAAACTTAAGCTGAAGAAACAACAATTAAAGCATGCGAAAAATGTGTCAAAGCTAGATAAAGCAAAAAATGCGCTGGTAAGAAGAGAGCTTCAGCGCCTTAAACAGGATTGGATCCAGCTGCTGAGCCGATTTAATATGCTTGACGAACATCTTGCTGCTGATGGTGTTGAAGGTATTCATGTCTTAACCGAGGTCTGTATCTGCTACTTATACTATCATCAACTGTACTTATGAAGGTAACTTTAGTAGGAACTAGAATGTGCTCGAAACTATCTTGGTCAATAATCTTAGC…
	chr1_34727815	1	34727815	G	G	A	A	A	A	CCCGTACCGACGGCCTCCTACCCAAGCTATACCGTCGTCTCCTATTCAAGATCCATTGTCGGCATGATCCCCAAACTCCGCTGCCACTCTTATCTCCACATCACTATCCTTGCAGCTACAATCCCCTCAATCTTGACGAGTGGGGTGGAGGTGGAATGAGTCAAAGCCTCCCGTGGGCCATGGCATGGCGGATGCACGTAAATTCTCACTTATGTGGTTGTATTCTCCCCGATCTCTAGTCAACCTGCTC	G	CCGCTGACTTCTCGAGCTTCATTGCTGGCTCGCCTTCTCGAGAATCCCAACATATGCGAGCTCGTGAGAGCTCGAGCTGACATAGAGGAGGGAGATGGAGGAGAAATGTAGAGTTGACATACTGACCTTTTGTTTTTAATATCTTTTCTGGACGGAATAGGGATGAAATTGATTATTACCAAAAACCAGGCTATAAAACCGCCCAAGGGGCTATGGAGGTAATGTGTCCAATATCAATAATTAGAGGGTA		CCCGTACCGACGGCCTCCTACCCAAGCTATACCGTCGTCTCCTATTCAAGATCCATTGTCGGCATGATCCCCAAACTCCGCTGCCACTCTTATCTCCACATCACTATCCTTGCAGCTACAATCCCCTCAATCTTGACGAGTGGGGTGGAGGTGGAATGAGTCAAAGCCTCCCGTGGGCCATGGCATGGCGGATGCACGTAAATTCTCACTTATGTGGTTGTATTCTCCCCGATCTCTAGTCAACCTGCTCGCCGCTGACTTCTCGAGCTTCATTGCTGGCTCGCCTTCTCGAGAATCCCAACATATGCGAGCTCGTGAGAGCTCGAGCTGACATAGAGGAGGGAGATGGAGGAGAAATGTAGAGTTGACATACTGACCTTTTGTTTTTAATATCTTTTC…
	chr1_35864593	1	35864593	A	A	-	-	-	C	CAAAGAGGTCATACCGGTATTGGCGGGTCTTAATAAATGACTACATGATGAGTTAAAAAAACTATACTAGCTTACATGTGTGCTCTGATTTGCTTCTTATGACTATTACTCCTTTAAAAATCACTGCTTTGCTTGTGTAAAGTAATCAACTTGCTAGTTCTAGAGGAGTTTGACGACACTATTATATTCGAGAATTTATCATAGATGATGGATGCACTGATGTCCATACATTTCATTGGGTCTTTTTCAC	A	GTTCTTAACGGTGACATATATATTACAGCAAACCTCAACGAAATTTTCAACTTGACAAGTTTTTCTAGGATACAAATTTAAACATTTGATGCAGGGTATAAATTACTAGTATGTTCTTGTTGCACTGCCTTTCTTGTCTGCAAACCAAAACTACCCTGCTCCTCATGGCAGCCAGCCTCTCCGTAATTGAGTTACTGGTTAGTGGTTATCACTTACCATCTCCAACTGGTAATAGCACCATGTACTTGCT		CAAAGAGGTCATACCGGTATTGGCGGGTCTTAATAAATGACTACATGATGAGTTAAAAAAACTATACTAGCTTACATGTGTGCTCTGATTTGCTTCTTATGACTATTACTCCTTTAAAAATCACTGCTTTGCTTGTGTAAAGTAATCAACTTGCTAGTTCTAGAGGAGTTTGACGACACTATTATATTCGAGAATTTATCATAGATGATGGATGCACTGATGTCCATACATTTCATTGGGTCTTTTTCACAGTTCTTAACGGTGACATATATATTACAGCAAACCTCAACGAAATTTTCAACTTGACAAGTTTTTCTAGGATACAAATTTAAACATTTGATGCAGGGTATAAATTACTAGTATGTTCTTGTTGCACTGCCTTTCTTGTCTGCAAACCAA…
	chr1_37789391	1	37789391	C	C	T	-	-	T	GTCCATCACGGTCAACCAAAGAACCAAAAGCAACAGCTGGGCACAGCGACACAAAAACAAAATACATACAACCCTGATCTGCTCAACAAACCACGCAACTGGGTGCCAAAAAACAATTGCAGCTTGCAAGCATACAGAAATAAACAAACAAACTGTTGCTCGTTATTTTACCTCTAGGCAGGTAGTAGTACGATGGGAGAGAGATGCTGCAAATTGCTGTAGCGGCCGCATTGCCTAGTGGCAGAGCAAG	C	GTGGTGTTTTTGTGGTGTTGCGTGAGAGAGGTAGGAGGTGTCCGAGGTGGCAGCGAGCCCCGTGCGCGGACGACGCCACCTTCCAATTCTGGCATGCAGGGCACGCGCCGACCACGCACTCGCGGCATGCCCGCGCGCGCCGCCGCGCCGCCGCCACGCGCCCTGGATCGTCTGTGGCCACGGCGATTCACCGCATCACTGTGGCCCTAGATCTCACAGACATTGTTCTGTTCGTCGCCATGGATTTTGA		GTCCATCACGGTCAACCAAAGAACCAAAAGCAACAGCTGGGCACAGCGACACAAAAACAAAATACATACAACCCTGATCTGCTCAACAAACCACGCAACTGGGTGCCAAAAAACAATTGCAGCTTGCAAGCATACAGAAATAAACAAACAAACTGTTGCTCGTTATTTTACCTCTAGGCAGGTAGTAGTACGATGGGAGAGAGATGCTGCAAATTGCTGTAGCGGCCGCATTGCCTAGTGGCAGAGCAAGCGTGGTGTTTTTGTGGTGTTGCGTGAGAGAGGTAGGAGGTGTCCGAGGTGGCAGCGAGCCCCGTGCGCGGACGACGCCACCTTCCAATTCTGGCATGCAGGGCACGCGCCGACCACGCACTCGCGGCATGCCCGCGCGCGCCGCCGCGC…
	chr1_39136181	1	39136181	G	G	-	-	-	A	TGAGAGCATTACAACCAGCTCAACTCCATGAAGCTAAAACTATCTAGAGATGTATTTGATAGTGCAATAGCTAGAGGTATGTGATTTCAATCCTAAGTTTTCGTGTTTAATCTTGAACACGCTCATAATTTATTCTTAAAAAATATTTGGAGGGACGTCTCTCCTCATAAATCTCATTTTATTTTCTCCAACTCCAAAAGAGTCAGAGCTAAAGGAATTTTCTATAGTAGTGCCACCTCCGTTTCCTAAT	G	TGTAGCATTGGTTAGTTTAAAAAAAAGGAGGGAGTAGAATGCAAAAGCAATTAATCAAATCGCCTGGCTCACGACTACAGTTGCGTCGTGTGACGTTGAAAGCTAACCGCCGAAAGGGACGTCGCGGCCCACCACGCGTGGCCCATCGGGCCCAAATGGAAGGCCCAGATAAAGGCTTGTCAGGCCCACCCAAAAACTATCCGGATCTTCTGCGGCGGCGCGACGGCAGGTCCCGCCGCCGTCGCCGCGG		TGAGAGCATTACAACCAGCTCAACTCCATGAAGCTAAAACTATCTAGAGATGTATTTGATAGTGCAATAGCTAGAGGTATGTGATTTCAATCCTAAGTTTTCGTGTTTAATCTTGAACACGCTCATAATTTATTCTTAAAAAATATTTGGAGGGACGTCTCTCCTCATAAATCTCATTTTATTTTCTCCAACTCCAAAAGAGTCAGAGCTAAAGGAATTTTCTATAGTAGTGCCACCTCCGTTTCCTAATGTGTAGCATTGGTTAGTTTAAAAAAAAGGAGGGAGTAGAATGCAAAAGCAATTAATCAAATCGCCTGGCTCACGACTACAGTTGCGTCGTGTGACGTTGAAAGCTAACCGCCGAAAGGGACGTCGCGGCCCACCACGCGTGGCCCATCG…
	chr1_40426419	1	40426419	G	G	A	-	A	-	AGGCATGATTTATGATAATTAATTATTCGAGGATATAAATTAAATGAAGGAATTCACTATTATAATTCTGAAAGATAGATTTTAAACAATATTTTTAAAAGTCATATGGAGGGTTTTTTTTTCAAAATTGAACTGTTTAGAAGCCGGTTAATCCATTCAACACACACAGGGCCGGCCTAAACAATAAATATTGGTAGTACGTAAATACGAGTATGAGATTTTTTTTACGGTGGAGCCCCTTGCTGTTGTC	G	AATTCTCAACTCTGGTCCCTCCATATCCGAGACAAAACCAGCAGCTAAGCTAGGCAGCTATACTCCTCCAGCTTTGGACTAGCGATCATTAATTACCGTTATTTCGTACGAGCACGCGAGGCAAGAGTATTTCAGGACTACGTGAACATTCTCTCAACTACTATTGTACTACACGGTTAATTACGAGCTATACATGAGTACTGGTAATAACAAGTGTATAGTATATAGTATAGTACTCTCTCCATCTACT		AGGCATGATTTATGATAATTAATTATTCGAGGATATAAATTAAATGAAGGAATTCACTATTATAATTCTGAAAGATAGATTTTAAACAATATTTTTAAAAGTCATATGGAGGGTTTTTTTTTCAAAATTGAACTGTTTAGAAGCCGGTTAATCCATTCAACACACACAGGGCCGGCCTAAACAATAAATATTGGTAGTACGTAAATACGAGTATGAGATTTTTTTTACGGTGGAGCCCCTTGCTGTTGTCGAATTCTCAACTCTGGTCCCTCCATATCCGAGACAAAACCAGCAGCTAAGCTAGGCAGCTATACTCCTCCAGCTTTGGACTAGCGATCATTAATTACCGTTATTTCGTACGAGCACGCGAGGCAAGAGTATTTCAGGACTACGTGAACA…
	chr1_40475420	1	40475420	C	C	-	-	-	T	GACAGAGCATCTTGGAATATATCAAGTGAATGCGAAATGTTTTTCTCCTCTCTCTTTTTTCTCTTCTTTCCTTTTTTCTGATCGATGAAGTGAATGCGTATTGCTGTTGGTGCTACAGTGCTATAGGGACAGTTTGTCTCCGTGGTGTGTTTTTGAATGGTGTACATTTGTTCTTTTTAGCAAACGAAGGCATAGCAAAATACGAGCTTTTATCTAACCATCTGATGATCGGATCATCGGAATAGCAGAC	C	GCAATTGCGGTATGTTGATTTTAGAGAAAGTAATGTCTCCATTGTAATGCTTTGTTCAGCCATGGAGAAAATGTTTAAAGCAACGCAACAATCAAAACATAAATTTTCTGAGGAATTCAAATTGTTAGTCTCTTATTGTCTACGACAACAACGACCAAAATTTGAATTTTTAAAATTAAAGTTTAGAGTTGATTACAAGGTTTTCTCATTGCGATTTATTTGCCAGTGTTTTTAGCACAAATATCTCTTT		GACAGAGCATCTTGGAATATATCAAGTGAATGCGAAATGTTTTTCTCCTCTCTCTTTTTTCTCTTCTTTCCTTTTTTCTGATCGATGAAGTGAATGCGTATTGCTGTTGGTGCTACAGTGCTATAGGGACAGTTTGTCTCCGTGGTGTGTTTTTGAATGGTGTACATTTGTTCTTTTTAGCAAACGAAGGCATAGCAAAATACGAGCTTTTATCTAACCATCTGATGATCGGATCATCGGAATAGCAGACCGCAATTGCGGTATGTTGATTTTAGAGAAAGTAATGTCTCCATTGTAATGCTTTGTTCAGCCATGGAGAAAATGTTTAAAGCAACGCAACAATCAAAACATAAATTTTCTGAGGAATTCAAATTGTTAGTCTCTTATTGTCTACGACAA…
	chr1_41574415	1	41574415	T	T	-	-	-	A	CCCGCTTAAGATTAACATAGTACAACCTGGCATTCTTTATGGAGTTGTTCTTTTCTCCGTTTCCACAGTTCCCTTGGAGGTAAACTAAAACATCATTAACAGTAACAAGACAGCAGGCTCAGTAAGGTCGGTATCGCCAATCAGCCCTTGATCTGCTACTGCTACTTCCGCTGTGACCATAACCGTACTGGGACATCAACAAGTTTTTGTTAGATGATTTGCATGAGATTCAACAGATAATTGGTGACAA	T	CACAACGAACCAACATTAAGCCTACAGCTCTGTTATCACAAATGTACTCGGACCAATTAACTTATATATAAGCCTACTGTGCATCATAAGCATAATAATGTATTTGTGCACTTACATCATAGTCGATACCACTGCAGAACCTGCCATAAGTTCGCATTGAACCATAAGCCCCATAAAGATCCATGGGTTCCATGTAACCACCACCAGAGTCACCCTCAAGTGGTGCAGCAGTGTCTATTGCAACCTGAAA		CCCGCTTAAGATTAACATAGTACAACCTGGCATTCTTTATGGAGTTGTTCTTTTCTCCGTTTCCACAGTTCCCTTGGAGGTAAACTAAAACATCATTAACAGTAACAAGACAGCAGGCTCAGTAAGGTCGGTATCGCCAATCAGCCCTTGATCTGCTACTGCTACTTCCGCTGTGACCATAACCGTACTGGGACATCAACAAGTTTTTGTTAGATGATTTGCATGAGATTCAACAGATAATTGGTGACAATCACAACGAACCAACATTAAGCCTACAGCTCTGTTATCACAAATGTACTCGGACCAATTAACTTATATATAAGCCTACTGTGCATCATAAGCATAATAATGTATTTGTGCACTTACATCATAGTCGATACCACTGCAGAACCTGCCATA…
	chr1_42270473	1	42270473	G	C	G	G	-	-	ATTCACTGGAATATGTGAAACTCTAGATGCTAATGGTTTAATATGAACATAAGAACTCATGTGCACTACTTCCCATGTAGATAATGCTTGTGGTTAGGTTTGGCAAGTTGGTTGGCTTCTGTTCATTTAACTGAGTTATTATTGTCAAAAGTGGTTAATTTCTAGGGAATAAATCTATATACCCATTGATATGAAACTGCATAAATCCCCCAAAATCTATGGTTAACCATAGTTTACAGCTCTTCTTTAC	G	GTCACATATGTTTCTGTGGTTTAGCAATTAATTGTCTTCATATTTATGTTTCAGATAGGCTTGTAGACTGTACTGCTTTGAAAAGAGCTATTGAATTTGTGTACTCTGCAACATTGCCTCAAGCATCCAAACCTTTCATATACATGTCCATACATCTTCCATCAGAACACGTGGATGTTAATATACACCCAACCAAGAAAGAGGTATATTGTGACCCACATCCTTGGAAGAATTTTTCGAGAGGACACTT		ATTCACTGGAATATGTGAAACTCTAGATGCTAATGGTTTAATATGAACATAAGAACTCATGTGCACTACTTCCCATGTAGATAATGCTTGTGGTTAGGTTTGGCAAGTTGGTTGGCTTCTGTTCATTTAACTGAGTTATTATTGTCAAAAGTGGTTAATTTCTAGGGAATAAATCTATATACCCATTGATATGAAACTGCATAAATCCCCCAAAATCTATGGTTAACCATAGTTTACAGCTCTTCTTTACGGTCACATATGTTTCTGTGGTTTAGCAATTAATTGTCTTCATATTTATGTTTCAGATAGGCTTGTAGACTGTACTGCTTTGAAAAGAGCTATTGAATTTGTGTACTCTGCAACATTGCCTCAAGCATCCAAACCTTTCATATACATGTC…
	chr1_42877440	1	42877440	T	T	-	-	C	C	CATATCCTAGTCACACAAAACTTATCTCTCTTTGTGTTATGTCCCGTACCTCCGGCTGCGACGAGCTTTTCCACGCGTGCCACTATATGCTTCCCGTAAGTATATTTCTTCAGTGTGTTCAGATGAGCTTTTATCCTTGTAAGGATCATCTCTCTCTGCTGATCATCACAGGTCTCTAACACCTTCTGTACCACATAGTTTGCAAATTGATCTTTCATCATCACCTTCAGATTTCAAACAAAAAGACAAG	T	CACTTTTAGCAAGGACCATCAACTTTTCATATTAGGTGCTTAATTTTCTGAGAAGCAGAGATGTTGCAAAACTGTACCGCATAGAAATAACGAAATATGCCCACAAGTTAAAACAGACACAAACCTCAAGATGTTCGCTCTCATTACTGGAGCCAAGCATTTCACCAATCAGGACTTGACGCTCCACAGGATTCCCAAAGGCTAAACACTTCTCAATGACATTTGAAGCAAACTTTTGCTGGCTCATTTG		CATATCCTAGTCACACAAAACTTATCTCTCTTTGTGTTATGTCCCGTACCTCCGGCTGCGACGAGCTTTTCCACGCGTGCCACTATATGCTTCCCGTAAGTATATTTCTTCAGTGTGTTCAGATGAGCTTTTATCCTTGTAAGGATCATCTCTCTCTGCTGATCATCACAGGTCTCTAACACCTTCTGTACCACATAGTTTGCAAATTGATCTTTCATCATCACCTTCAGATTTCAAACAAAAAGACAAGTCACTTTTAGCAAGGACCATCAACTTTTCATATTAGGTGCTTAATTTTCTGAGAAGCAGAGATGTTGCAAAACTGTACCGCATAGAAATAACGAAATATGCCCACAAGTTAAAACAGACACAAACCTCAAGATGTTCGCTCTCATTACT…
	chr2_11965	2	11965	G	G	-	-	-	A	AGAAACCTCATTTACACCAGGAATTGGTATCATCTTTCCCTGGGAATTGCGCTCCCGACCCTCAATTTGCAACTCCTTAAACAAAAGCCAGTCCCATTTATCAGAGAACTCAATCTTCAATCCATCATCAACTGCCAAAATATAGGCATGGGTGAACCGGTTAACAACATAAAACCTCTGCTCCGAAGGCTTCAGAGATATTCTATTGACACCATGTATCTTCACAGCTATACACCACTCATTTGATTCC	G	ATGGTTCCAGCATAACTTCAGCGCCTTCTTCCCTCCAGCACCTATCAGGTTGAATAATTAAAAGGTTTGCTCTGCAGTGAACAGAATCTATATTCTGTCTAACCTCAGCCAAAGCCAACCTTTCATTCATGCGCTCAATGGGACTTTTCAAAGAAGACCTCTTTTGCTTCCCATTTGATCCTATAGGAGTTGAAACATCACTGTCATCCATGTTTTCAAGCAAATCAAGAGAGATTTCCAGTGCTGCTTT		AGAAACCTCATTTACACCAGGAATTGGTATCATCTTTCCCTGGGAATTGCGCTCCCGACCCTCAATTTGCAACTCCTTAAACAAAAGCCAGTCCCATTTATCAGAGAACTCAATCTTCAATCCATCATCAACTGCCAAAATATAGGCATGGGTGAACCGGTTAACAACATAAAACCTCTGCTCCGAAGGCTTCAGAGATATTCTATTGACACCATGTATCTTCACAGCTATACACCACTCATTTGATTCCGATGGTTCCAGCATAACTTCAGCGCCTTCTTCCCTCCAGCACCTATCAGGTTGAATAATTAAAAGGTTTGCTCTGCAGTGAACAGAATCTATATTCTGTCTAACCTCAGCCAAAGCCAACCTTTCATTCATGCGCTCAATGGGACTTTT…
	chr2_580588	2	580588	T	T	C	C	C	-	GATTGAACTGTGTTAGAAAAGTGCAATGTGCAGCCGCAAAAGAAAAGGAAACAAAAAATGCTATAGGCATATTCACAGCACATGAAAATATTATTATTATTATTAAATAGTGATACCTGATTTTTGCTGCGTGACATCAACTGGTTGAAGAGCAGGGCCAGATGTAGTACAAATATCAGGCAATGCATCATCGTTACTTTTGTCAGATACAACTTTTGAAGATGAACCCATAATCTCACCAACCTTTCTA	T	GCTTCTTTCTGGCTTCATTGATTTCTTCAGCCGGAGCATTGACCTCATCCATGGTCTGGGACTTTGTAACTCTTGATTGCAGTGGCTCAGATATACAGCTCACATGAGGGGATCTTCCATCCAATAAATTTAACCAGAACTCAGCTGGATTATCCTCAAGCACAGAGATTCCCTCCTTTTCACCCATCAGAGTAATATTTCTTGAATATAGTTCCCCACTCATATTAGCTTTGCTTATGGACTTCCTGTG		GATTGAACTGTGTTAGAAAAGTGCAATGTGCAGCCGCAAAAGAAAAGGAAACAAAAAATGCTATAGGCATATTCACAGCACATGAAAATATTATTATTATTATTAAATAGTGATACCTGATTTTTGCTGCGTGACATCAACTGGTTGAAGAGCAGGGCCAGATGTAGTACAAATATCAGGCAATGCATCATCGTTACTTTTGTCAGATACAACTTTTGAAGATGAACCCATAATCTCACCAACCTTTCTATGCTTCTTTCTGGCTTCATTGATTTCTTCAGCCGGAGCATTGACCTCATCCATGGTCTGGGACTTTGTAACTCTTGATTGCAGTGGCTCAGATATACAGCTCACATGAGGGGATCTTCCATCCAATAAATTTAACCAGAACTCAGCTGG…
	chr2_999473	2	999473	G	G	-	-	A	A	AAAAAATGAGATAGTATGTGAGTTAGGAACGTCGGCTGCTTGTCTGTACTGCGCTGACATAAGTAAATTTCATCATGGGCTATTTTCTTTTTACCGGCGTTTCACTTTGGGCTAGAGCTAAATCAAGATTTTCACTTTACACCATGTTTCTTTGCCAAGAATTGCACTTTGGGGCAGGGTATGTTCACAATCTGGGTATGTGCGACCTCACCGTAGATATTCTGCTGTTGTGGCTCTTCGCCATGCGACA	G	CTATGTATTTCGTTGTAATGGTGATGTTCGACCTGACTGGCGGCGTCCGGTCCAACCGGGGAGGATGCACGTACGAGCATGGCGGCGGGGCATGGCACTCAGTTCAAACAACTTCTTGATACACGGCGTGGCACGAACGCCTTAATTTGACGAGCATCTTGAGGCGGCCCTCAGGAAGTATGAACTACTCCCCAGTGTAATTTAGCTTAGCTTGATTGCTGGTCACCGCAGCCAGCGAGAGGGACTGTCA		AAAAAATGAGATAGTATGTGAGTTAGGAACGTCGGCTGCTTGTCTGTACTGCGCTGACATAAGTAAATTTCATCATGGGCTATTTTCTTTTTACCGGCGTTTCACTTTGGGCTAGAGCTAAATCAAGATTTTCACTTTACACCATGTTTCTTTGCCAAGAATTGCACTTTGGGGCAGGGTATGTTCACAATCTGGGTATGTGCGACCTCACCGTAGATATTCTGCTGTTGTGGCTCTTCGCCATGCGACAGCTATGTATTTCGTTGTAATGGTGATGTTCGACCTGACTGGCGGCGTCCGGTCCAACCGGGGAGGATGCACGTACGAGCATGGCGGCGGGGCATGGCACTCAGTTCAAACAACTTCTTGATACACGGCGTGGCACGAACGCCTTAATTT…
	chr2_1838210	2	1838210	G	G	-	-	-	A	TTACTTATTTCTTCAACATGTAGCAATTTCAGGCGTTGTAGCAGATGCTGACGGGCGGTCGTCACTTCCTAGTTCTTCTCCTTGTAACTGTTGCAGCTATCGACACAAGCTGCAACATCAGCATCTGTTGCCCGTGCTGCTAGCCATAATAACCCAAAAAAAAAAAGTTAAGATGCAAACACATGCGAGATCGCATGAACACACGTTCATAACTATGAGTTTGCAACATTATCATATATTAATATATATG	G	AGGAGCCTGTCAATTAGTAATTTAGTATTACTTTTATTTTTTTAATAGATAACACCATTAGCTTTTTTCATATGTTTGATTATTTGTCTTATTAAAAAATTTATGTAATTATAATTAATTTTGTTGTGAATTGTTTTATCACACAAAAATATTTTAAGTATGATTTATATTCTACTATATATTTACATAAATTTTTCCTATAAAACAAATGATTATAAATTTTTCCTATAAAACGAATGATTAAACACAT		TTACTTATTTCTTCAACATGTAGCAATTTCAGGCGTTGTAGCAGATGCTGACGGGCGGTCGTCACTTCCTAGTTCTTCTCCTTGTAACTGTTGCAGCTATCGACACAAGCTGCAACATCAGCATCTGTTGCCCGTGCTGCTAGCCATAATAACCCAAAAAAAAAAAGTTAAGATGCAAACACATGCGAGATCGCATGAACACACGTTCATAACTATGAGTTTGCAACATTATCATATATTAATATATATGGAGGAGCCTGTCAATTAGTAATTTAGTATTACTTTTATTTTTTTAATAGATAACACCATTAGCTTTTTTCATATGTTTGATTATTTGTCTTATTAAAAAATTTATGTAATTATAATTAATTTTGTTGTGAATTGTTTTATCACACAAAA…
	chr2_2720562	2	2720562	A	A	-	G	-	G	AGTTGCAACTTAAGTCAAGTTAAATAAGTCATCTATTTAATTTAAAGATTGCAATGATTCATAATTGTCAATGTGAGTACCAACGCTATGTTATGGGACTAGTGCCGATATCGCAGTCTCGTAGGAGGTGGTTCCCGTCATTTTTCCTACGACATGCTCCTATAAGGTGTCGTTGTATGGTGATGCCAGATTAAGGCGTGACAAAATACTATGCACACGCAGGGCTTTTAAACAACAATTTAGTGAGATC	A	TAGATCTGCCATTGATTTTTCATTTCTTTGAGCGTGTGTAGGGGCGCATTCGCAGGTGTGTGACATGTGTGTCTACAATGTAATCAAAAAATCAAAGTCGCCCTAGTTAAGGGAGGCTAAACGAACTTTCCTCGGAAAAAAAAAGAACGGAGGGGTTTTAGCCGGAATAAGTTCACTTTATGACCCTCAAATGTGATCGAAATCTAATCCGTGACCCTAAACTACAAAACCAGATATCTCGACCCTCAAA		AGTTGCAACTTAAGTCAAGTTAAATAAGTCATCTATTTAATTTAAAGATTGCAATGATTCATAATTGTCAATGTGAGTACCAACGCTATGTTATGGGACTAGTGCCGATATCGCAGTCTCGTAGGAGGTGGTTCCCGTCATTTTTCCTACGACATGCTCCTATAAGGTGTCGTTGTATGGTGATGCCAGATTAAGGCGTGACAAAATACTATGCACACGCAGGGCTTTTAAACAACAATTTAGTGAGATCATAGATCTGCCATTGATTTTTCATTTCTTTGAGCGTGTGTAGGGGCGCATTCGCAGGTGTGTGACATGTGTGTCTACAATGTAATCAAAAAATCAAAGTCGCCCTAGTTAAGGGAGGCTAAACGAACTTTCCTCGGAAAAAAAAAGAAC…
	chr2_2725274	2	2725274	A	A	-	-	-	G	TAGCGCAGTCATTTCTATACACACCGTGCTGGATGGAACTATTTGAAAATAACAATTAGCTGCTAGCTAGTAGTTACTTTATCAAAGTTAGCACGTATTCATACACATTTAAATAAATATGTTCCCTTTTAATATATATATGTATGAACGATTGTTTAATTTAATAATTCATTCCTAGCTCCTTGCGTTGATAATAATTAGAGTGATGCGTGTCTCCTATTTTATTAGGGTTAAATTGATCCGTGCTATT	A	CAAATGTGCTCTGTTACTGTCACTGTCGTGTTTCGTCGACGGGTCGAGTGGTGATAGATTATACTCTTGTTTTTTTTAAAGTAGATGATGCATCGGAACATGTAAGACACGTTAATGATGGGGCTGTATTTTTTACCATTCGTCCTGTTTTAAAAAGTATATAAATATTATTTATTTTATTGTGACATGTTTTACAATTAAATAAACTTTAAGTGTGACTTATGTTCGCAATTAACACTATTTTTTCAAC		TAGCGCAGTCATTTCTATACACACCGTGCTGGATGGAACTATTTGAAAATAACAATTAGCTGCTAGCTAGTAGTTACTTTATCAAAGTTAGCACGTATTCATACACATTTAAATAAATATGTTCCCTTTTAATATATATATGTATGAACGATTGTTTAATTTAATAATTCATTCCTAGCTCCTTGCGTTGATAATAATTAGAGTGATGCGTGTCTCCTATTTTATTAGGGTTAAATTGATCCGTGCTATTACAAATGTGCTCTGTTACTGTCACTGTCGTGTTTCGTCGACGGGTCGAGTGGTGATAGATTATACTCTTGTTTTTTTTAAAGTAGATGATGCATCGGAACATGTAAGACACGTTAATGATGGGGCTGTATTTTTTACCATTCGTCCTGT…
	chr2_3695947	2	3695947	C	G	C	C	C	C	GAAATTGCAATCTTTCCTCTCTCTCTCTCTCTCTCTCTCTCTCTCTCTCTTTTTGGAATGAATCACTTTGTGTGATTTTGTATCAAGATTATCTGAATTTTGCAGGTACAATGCGGTTTTCGGCACGGCGATGGAGCAGGAAGATGTCAAAGATACGAAGCTGGAAGATGACGAGATGTCCCAATTGGTTCTTGAGACTGATGTTGAATTGGAGGATAATCCAGGTTGCTTGAAGATGGGGAGGATTGCT	C	ATGTGAGTCAACAGTTGCTTGCTTTCAGTACACTGATTAGCCTCATAATTGTGCTTATATTCTCTTGGAGTCTCAAATTAGTACCAGCATGTTTTAGACATGAGACAAATTATGGTCACTCATTGCATTCTGATAATTAAGTTGGTGTCAAGGAGACAGCTGGTTGAGCTCCATGAATTGTTTTTGTTTTCTCTAGTGTGGGGACAATAAAATTTTTTGTCTGCATTTCGAGTTATTTAAGTGCTAGGCG		GAAATTGCAATCTTTCCTCTCTCTCTCTCTCTCTCTCTCTCTCTCTCTCTTTTTGGAATGAATCACTTTGTGTGATTTTGTATCAAGATTATCTGAATTTTGCAGGTACAATGCGGTTTTCGGCACGGCGATGGAGCAGGAAGATGTCAAAGATACGAAGCTGGAAGATGACGAGATGTCCCAATTGGTTCTTGAGACTGATGTTGAATTGGAGGATAATCCAGGTTGCTTGAAGATGGGGAGGATTGCTCATGTGAGTCAACAGTTGCTTGCTTTCAGTACACTGATTAGCCTCATAATTGTGCTTATATTCTCTTGGAGTCTCAAATTAGTACCAGCATGTTTTAGACATGAGACAAATTATGGTCACTCATTGCATTCTGATAATTAAGTTGGTGT…
	chr2_4443838	2	4443838	C	T	-	-	-	C	TTTGGACCTATTGCTAGTGTCAAGATTATGTGGCCTCGAACAGAAGAGGAACGCAGAAGGCAAAGAAATTGTGGTTTTGTTGCCTTCATGAATAGGGCTGATGGACAAGCAGCCAAGGATGAAATGGAAGGTAATACATTTTCATGTAGTGCAGGGATCATTTTTGTCCATTTGTACAGGAGCTAGCACTCTTGCTTTCAGTGGTCTTGTTTTTTATAATCTTATGGTTCATCTCAGGTGTTGTTGTGTA	C	GACTATGAACTGAAACTAGGGTGGGGCAAATCTGTTGCTCTTCCTTCACAAGCACTGCCTGCTCCTCCACCAGGGCACATGGCAATCCGGAATAAGGAGGTGCTTTGTTTGTTCTTTTGCGTTGTGTCAAAGTTTCTATGTTGAGATAACCTTTTATTATTGGTGCTGCCTGCATGAGTTGGCATTGATTACCTTACTCTTATATTTATATAGGGTGGTACTGTCATCTTATCTGGTCCTGGTGGTCCAC		TTTGGACCTATTGCTAGTGTCAAGATTATGTGGCCTCGAACAGAAGAGGAACGCAGAAGGCAAAGAAATTGTGGTTTTGTTGCCTTCATGAATAGGGCTGATGGACAAGCAGCCAAGGATGAAATGGAAGGTAATACATTTTCATGTAGTGCAGGGATCATTTTTGTCCATTTGTACAGGAGCTAGCACTCTTGCTTTCAGTGGTCTTGTTTTTTATAATCTTATGGTTCATCTCAGGTGTTGTTGTGTACGACTATGAACTGAAACTAGGGTGGGGCAAATCTGTTGCTCTTCCTTCACAAGCACTGCCTGCTCCTCCACCAGGGCACATGGCAATCCGGAATAAGGAGGTGCTTTGTTTGTTCTTTTGCGTTGTGTCAAAGTTTCTATGTTGAGATA…
	chr2_4513158	2	4513158	G	G	-	-	-	A	GGTGACAGAAAGAGGAGTGAGCACGCGGCGAGGACGGGATAGATTTTATGCCGGCCATCACGCCGTGTGCTCACTCTCTTCTGTCAATCTCATGAGAGCTTCTCCGTGCTAGAAATTTCTTGCTCTTACTTGTCATTAGAGAACCTATTTAGTTCCGAGTCATCGAAATCGAGAAATCGAGAAAAACGAGTAAAAACTCAAAGAAAAACCAAATAAAACCTCAAGAACTCAAGAGAAAGAATCATAAACG	G	AAGAGAGGTTTTCTTCTTGGATCCGGTGAGCGGCCACCGTACTGAGCTTGAAAGGAGAGCTGGTGAGAGAAAAGGACTCTCTCCCTCTATCTCTCTCTCTCCCTCCCTCTTTGTTTCTTGGTGTTTGCTTCTTGGAGCAGAGGAGATGGATGGGACGGGTGATGGTCGTACCTCCCAGGGCTGAAGGTTTATGCATAGTAGTACTAGTTATAGACCCTGCTCCTGCCTTGCAGTAGTGAAGTTCCAATTA		GGTGACAGAAAGAGGAGTGAGCACGCGGCGAGGACGGGATAGATTTTATGCCGGCCATCACGCCGTGTGCTCACTCTCTTCTGTCAATCTCATGAGAGCTTCTCCGTGCTAGAAATTTCTTGCTCTTACTTGTCATTAGAGAACCTATTTAGTTCCGAGTCATCGAAATCGAGAAATCGAGAAAAACGAGTAAAAACTCAAAGAAAAACCAAATAAAACCTCAAGAACTCAAGAGAAAGAATCATAAACGGAAGAGAGGTTTTCTTCTTGGATCCGGTGAGCGGCCACCGTACTGAGCTTGAAAGGAGAGCTGGTGAGAGAAAAGGACTCTCTCCCTCTATCTCTCTCTCTCCCTCCCTCTTTGTTTCTTGGTGTTTGCTTCTTGGAGCAGAGGAGATG…
	chr2_5148516	2	5148516	A	A	T	T	T	T	ACATCATTCCAAGATAATCTTGAAGCATCATCAACTAAATCAATTGAGCTTGATGCTGATAATAATGAAATGGATACTTTATCGGATGACATTTCAAAATTGCAGGATTCAATTAGCTTACTAGAGTCACAGATTAATATGGCATCATCGAGAAGAGAGTGTCTGGGTAAGGATTCCATTGGTCGATTATACTGGGTTATAGGAAGACCGGGTAAACGTCCTTGGTTGGTGGCTGATGGAAGCATGCTGA	A	ACCCAAGGAGAGAGATATCAGTATGGTTAACAGTTATCCCCCATCTGCTTTTGATTGCAAAGGTTGGAATTCAGCATCTATTTTCATTTATGAATCTGATGAGGAAATCCAGTGCCTTCTTGACTGGTTAAGAGACTATGACCCAAGGGAGAAGGAACTGAAAGACTCTATCTTGCAGTGGCAAAGACATTTCTGTCATCAAAGCAGTTCTCCTCTCGTTGATCCTCCAATTTCTGGTCCAAAGGGTGAA		ACATCATTCCAAGATAATCTTGAAGCATCATCAACTAAATCAATTGAGCTTGATGCTGATAATAATGAAATGGATACTTTATCGGATGACATTTCAAAATTGCAGGATTCAATTAGCTTACTAGAGTCACAGATTAATATGGCATCATCGAGAAGAGAGTGTCTGGGTAAGGATTCCATTGGTCGATTATACTGGGTTATAGGAAGACCGGGTAAACGTCCTTGGTTGGTGGCTGATGGAAGCATGCTGAAACCCAAGGAGAGAGATATCAGTATGGTTAACAGTTATCCCCCATCTGCTTTTGATTGCAAAGGTTGGAATTCAGCATCTATTTTCATTTATGAATCTGATGAGGAAATCCAGTGCCTTCTTGACTGGTTAAGAGACTATGACCCAAGG…
	chr2_5938707	2	5938707	G	G	-	A	-	-	ACCATCTCCGTTAACATATGTGAACGTGATTACAGAAAAATTAAATAACATTCTATGTGCGGAAAAATCTTGAAGCAACTCCCACGTGATCATGTCTTGCATGCATAGGCATGGTAAGGCCATTCACAATGCGCTTGTGTGGCGTTTGGCCTCAATACCAAAATCGAATATTCGGTGCCACGTACTCCTTCCGCGCGGCCTCCCCCGGAATGCGTAGCACACTTTGGCCACGTGTTCCTCAGTCGCAGGT	G	GGACCCACGGCGTGTCAAGGATGAGAGAGGGAGGATAGAGAACGGTCATCCTCGCGCTCCACGCCGCCGATATCGTCAGCCAGAGGAGGAAGGAGCTCCACCGTCCCTCGCTGCCCGATCCGTGTCCGCCGTCCCTCGCCGAGCTCGTCGGCCCCCGAGCCGCCAGAGGCCATCGCCGAGGTGGGGATCCGGCGGTAAGGTGGCGCTGGCGCCGAATGGATGGGGATCCGACCGGAAGAGGAGGAGGGGA		ACCATCTCCGTTAACATATGTGAACGTGATTACAGAAAAATTAAATAACATTCTATGTGCGGAAAAATCTTGAAGCAACTCCCACGTGATCATGTCTTGCATGCATAGGCATGGTAAGGCCATTCACAATGCGCTTGTGTGGCGTTTGGCCTCAATACCAAAATCGAATATTCGGTGCCACGTACTCCTTCCGCGCGGCCTCCCCCGGAATGCGTAGCACACTTTGGCCACGTGTTCCTCAGTCGCAGGTGGGACCCACGGCGTGTCAAGGATGAGAGAGGGAGGATAGAGAACGGTCATCCTCGCGCTCCACGCCGCCGATATCGTCAGCCAGAGGAGGAAGGAGCTCCACCGTCCCTCGCTGCCCGATCCGTGTCCGCCGTCCCTCGCCGAGCTCGT…
	chr2_6637978	2	6637978	T	T	A	A	A	A	GGATTGTTTTATCGTTAGAAATACTTTAAATATAACTTATATTTTATAAATTTTAATATATTTTTAATAAACCAAACGGTATGATAAAAATCAATAGCGTCAAAATATTACAAGTAGGATACTACCATCAATGCTCAGTCAGCAACAGACACACAATGAAAAAAAAAGGAAAAGAGTTTACTTTGTCTGCTTCTCACTTTAGCCTATTTAACCCCAGTACAACAGATGCTCAATGATTCATAGCTGTGGC	T	GTGACGATCCGACACCTGCACGCTAGTACGTAGTGCGTATACGTAGCCAGTACCCTACTCCCGTCCATGGCGCCGCCGCGAGCCAACTCCGGCGACGGTAACGACGGCGCCGTCGGAGGGCAGAGCAAGCTCTCGCCGTCGGGCCTGCTGATACGCGAGATTCCGGGCGGCTACGGCGTGCCCTTCCTCTCGCCGCTGCGCGACCGCCTCGACTACTATTACTTCCAGGGCGCCGACGAGTTCTTCCGCT		GGATTGTTTTATCGTTAGAAATACTTTAAATATAACTTATATTTTATAAATTTTAATATATTTTTAATAAACCAAACGGTATGATAAAAATCAATAGCGTCAAAATATTACAAGTAGGATACTACCATCAATGCTCAGTCAGCAACAGACACACAATGAAAAAAAAAGGAAAAGAGTTTACTTTGTCTGCTTCTCACTTTAGCCTATTTAACCCCAGTACAACAGATGCTCAATGATTCATAGCTGTGGCTGTGACGATCCGACACCTGCACGCTAGTACGTAGTGCGTATACGTAGCCAGTACCCTACTCCCGTCCATGGCGCCGCCGCGAGCCAACTCCGGCGACGGTAACGACGGCGCCGTCGGAGGGCAGAGCAAGCTCTCGCCGTCGGGCCTGC…
	chr2_8701699	2	8701699	G	G	-	-	A	-	TGGAACATGACTTTGCCTGCTAAGGCTCTAATTTTTGCTGGTCCGGAAGAGCATTCCTTGTGAATAATTTGTAGCGCATAATAATGTGCATACCACCACTCGTCGTATGTCCAAGGGTGATCTAGCTGCAAATGCGAAGAAATTTCTCTGCGTTTCTTCTTCAAATTTTCATCTTCAAAGGCGTCGAGGCAATCTTGTCCGTAACAACTGAATGGATGTAGATTCGAAGCAATATCAGGTAAATCCCACC	G	TAAATTGGTAGCACAGAGCAGCTCATGTTGGGTTGCAGATAGATGTGGTAGATCATTATCATCGTAAATTATTTTTCCAAATTTTGTCGTACCAAAATTTTCTATTAGAACGCCACTAAGCTTAGACAAAAGGCCCCAATGAGAAATAATTCCCAACATACGCTCATAGTCCTCCGGCTCCCAATCTGTAACTGGGATGTCTATGATGTAATCTTTGATATCCAATATCTTACTGAGACCATAGGTGGTG		TGGAACATGACTTTGCCTGCTAAGGCTCTAATTTTTGCTGGTCCGGAAGAGCATTCCTTGTGAATAATTTGTAGCGCATAATAATGTGCATACCACCACTCGTCGTATGTCCAAGGGTGATCTAGCTGCAAATGCGAAGAAATTTCTCTGCGTTTCTTCTTCAAATTTTCATCTTCAAAGGCGTCGAGGCAATCTTGTCCGTAACAACTGAATGGATGTAGATTCGAAGCAATATCAGGTAAATCCCACCGTAAATTGGTAGCACAGAGCAGCTCATGTTGGGTTGCAGATAGATGTGGTAGATCATTATCATCGTAAATTATTTTTCCAAATTTTGTCGTACCAAAATTTTCTATTAGAACGCCACTAAGCTTAGACAAAAGGCCCCAATGAGAAATA…
	chr2_8985262	2	8985262	C	C	T	T	T	T	GCAAACATTGACAGGATGTTGCCACCATGCACCCGACCCTCGTCAGCTGGAGCTGCCACACGACGAGGAGCCTCCATAGGATGCGAGAAAATGCTGCACCTGCTTGTTTCAGTGTTTGAAGGTCGATCTCCCTGAGAAAGTGCATCGCTGACAACGCTGAAACCCCCATGGACACGATTTTCATCCACCTGCGGATTGTGATAAACACACAGGCCATTCTTGCCTCTTGCAAGGCGCTCACAAGGAGTGT	C	ACCAGCTCCATGGTCAGATCCTTCGTGACCCCACAAGCAACGCTTGCCGCCTCCATGTGCCTTGCAAAAGTTAGTGCTTCCCTGTGCACTCTTATCACATCCAGAAGATTGGCATCTCTTGCCCCCGCCATGGCCAACACAGCGGTCAGTACGGCCTCTTGCACTCTTTGTGCATCCTTCTACCACACACCTCTTCCCACCTCCATGGGCAACACAGCAAAGGGTTCCGCCATGCACACTCTTAGTACAA		GCAAACATTGACAGGATGTTGCCACCATGCACCCGACCCTCGTCAGCTGGAGCTGCCACACGACGAGGAGCCTCCATAGGATGCGAGAAAATGCTGCACCTGCTTGTTTCAGTGTTTGAAGGTCGATCTCCCTGAGAAAGTGCATCGCTGACAACGCTGAAACCCCCATGGACACGATTTTCATCCACCTGCGGATTGTGATAAACACACAGGCCATTCTTGCCTCTTGCAAGGCGCTCACAAGGAGTGTCACCAGCTCCATGGTCAGATCCTTCGTGACCCCACAAGCAACGCTTGCCGCCTCCATGTGCCTTGCAAAAGTTAGTGCTTCCCTGTGCACTCTTATCACATCCAGAAGATTGGCATCTCTTGCCCCCGCCATGGCCAACACAGCGGTCA…
	chr2_10381056	2	10381056	G	G	-	-	-	A	CCTGTGCAGCTATGGTTTTGGAGCACCACCAACAGAGTACGTGTCTTAAATCCTCTAACTGAATGACTTTAGCGTCACCGATATGCAGGTTTATAGTAAAGTGAATTTATATATGTCAGTGATGACTTAAATGGAAGAATTAGCGTCCCTCTCGATGGATTGTGGAAACCATGAAAGGTTTGATGAAAAATTTGCCACCTCCGCCAAAAATCATCCCAAATGTGATACAAACACCAATAATGGCGGAGCA	G	GTGGCTGTTTAACTAATAGGGCTTGAGTGCTTGACAACGATCAAACAATCAATTGTTAAGGACATTGACAGACTTGTAGTGGTGGCAGCAACCACAGAGCCCTAGCAGTTTCCCAACCAGGCAATCTCTGCCTCTGTCGATTATAGAAATCGGTAATAATAAAATAGTTAACACACGAGACCTAAACCTAAAGTATATGGATATGCATAGGGACAAGAATTTAGACAAATTCAGGTTGAGAGGTAATACC		CCTGTGCAGCTATGGTTTTGGAGCACCACCAACAGAGTACGTGTCTTAAATCCTCTAACTGAATGACTTTAGCGTCACCGATATGCAGGTTTATAGTAAAGTGAATTTATATATGTCAGTGATGACTTAAATGGAAGAATTAGCGTCCCTCTCGATGGATTGTGGAAACCATGAAAGGTTTGATGAAAAATTTGCCACCTCCGCCAAAAATCATCCCAAATGTGATACAAACACCAATAATGGCGGAGCAGGTGGCTGTTTAACTAATAGGGCTTGAGTGCTTGACAACGATCAAACAATCAATTGTTAAGGACATTGACAGACTTGTAGTGGTGGCAGCAACCACAGAGCCCTAGCAGTTTCCCAACCAGGCAATCTCTGCCTCTGTCGATTATAGAA…
	chr2_11232226	2	11232226	A	A	G	-	G	-	AAGTTTGGGCTATTTTCTGGCGTTGTTCGGCCCCCAACTGTTTCATTTCTAGATCGAGAAATAGAATGAAAAACCATCGAATACCCACTGCAACATTTCAAATATAACTAATCAAACATCATAGTACATGCACTGAAACATCAAAAAATTCAAGATGAAAACCTAGATCTACCTCTTCCTCCACTCCAGTGGTTAGCAACCACTTCCGCGTCGATGTCGTGACGAGCTCCACCGCATCCACGTATCCACC	A	TCATCGATGCTGCATGAATGTGACGCCCCACACTTTCCGAGGCCGGGCCCTCTCTACATCTGGTAGCTTTCCTAGGAAAGTGCGCACCTGGAAAGAATTTCCTGATCGGTCACCCATCCCTAAATTGCTCTAGGCCAAGCATGCTTAACCTCAGAGTTCTTTAGAGATCGGCTTCCAGAAAAGAAGTTGCAACTTGTTGATATGAGTATTCTATTAATCCTATTAAGCCCTGGGCTGGGATATCACAATG		AAGTTTGGGCTATTTTCTGGCGTTGTTCGGCCCCCAACTGTTTCATTTCTAGATCGAGAAATAGAATGAAAAACCATCGAATACCCACTGCAACATTTCAAATATAACTAATCAAACATCATAGTACATGCACTGAAACATCAAAAAATTCAAGATGAAAACCTAGATCTACCTCTTCCTCCACTCCAGTGGTTAGCAACCACTTCCGCGTCGATGTCGTGACGAGCTCCACCGCATCCACGTATCCACCATCATCGATGCTGCATGAATGTGACGCCCCACACTTTCCGAGGCCGGGCCCTCTCTACATCTGGTAGCTTTCCTAGGAAAGTGCGCACCTGGAAAGAATTTCCTGATCGGTCACCCATCCCTAAATTGCTCTAGGCCAAGCATGCTTAA…
	chr2_12589876	2	12589876	C	C	T	-	T	-	GGAGTATTTTCTTATGCCTGTGATTTTGCAACTGTAAGCGGCATTGTGCGAGTGATTGATTATTTCAATATTTTAGGCTATGTTTGGCTACTAGGGAACGCTTCACACGGGAGAAAAATTCCACGAGGGGATTGGATCAATTTCCCAACTGGTTCGTTCGGATCGGTTATTCGGTTTGGTGGCTGGAACGCATAAATCATCTTGCCAGGCATTATGCAAAGAACATACAAAGTTCTGCAGAATTAGAAAA	C	TAAAACAAAATGACAATGGCTAATCTTTAAAACAAGCACCGGCATTGATGACTAACGAAGACCATTCACCATGATTAACTTGCTCACCTAGCCGTACAACCAAGATATTTTCAAGAGAGGCTTATAATCTTTTTAAAAATGTGCTAAGCAAGAACTTGCAAGTAAGAGATAAATACTGAAGGCGCTCTCTCTCTATCTTCACATTAGTTAGACTCAAGATTGAAGCTCCCGTCGTTTCGCATTCGGATTA		GGAGTATTTTCTTATGCCTGTGATTTTGCAACTGTAAGCGGCATTGTGCGAGTGATTGATTATTTCAATATTTTAGGCTATGTTTGGCTACTAGGGAACGCTTCACACGGGAGAAAAATTCCACGAGGGGATTGGATCAATTTCCCAACTGGTTCGTTCGGATCGGTTATTCGGTTTGGTGGCTGGAACGCATAAATCATCTTGCCAGGCATTATGCAAAGAACATACAAAGTTCTGCAGAATTAGAAAACTAAAACAAAATGACAATGGCTAATCTTTAAAACAAGCACCGGCATTGATGACTAACGAAGACCATTCACCATGATTAACTTGCTCACCTAGCCGTACAACCAAGATATTTTCAAGAGAGGCTTATAATCTTTTTAAAAATGTGCTAAG…
	chr2_14132308	2	14132308	G	G	A	-	A	-	AGGTCCGCAACCAGTCTCCACTTCTCCAGCTCCAGCCAGCAAGGGAGCTCTACAAAAATTCGGTGCAGGCTGACTATGCCGAACTTCAATGGGCTGGGCTGGGCACAGGTTTCAGAATGCGATGAAATGGGATGGAATAAGTCTATTTCACGTACCTCAACTCTTGCCCTTGGTCGAATCGTGTTCCTCAAGTTTAAAAACCGGTGCAAATGAACTCATTGATTGTTAGGGAGGTGATTTATTCTGATGT	G	GTAGGTTGACTTAGTCTCAGTCGTCAAATGAATGGAAGGTAAAAGTGGATCCTACACGTAAAAGGTAAAAATAAAAATATGTGGGGCTCACTTGTCAGCACCACTACCCCTTTCAATTCTGACGTGTCGTTGCCATCGGAGGAGGGGCAGTGGTCCACCGCGGCGATTGAGCACGCGGTAGTCGGGCAGAAGCGAACAACGACGACGACACAGGCCCAGCGAGCGGCGAGCCGAGCTCAAGGAAGAAAGA		AGGTCCGCAACCAGTCTCCACTTCTCCAGCTCCAGCCAGCAAGGGAGCTCTACAAAAATTCGGTGCAGGCTGACTATGCCGAACTTCAATGGGCTGGGCTGGGCACAGGTTTCAGAATGCGATGAAATGGGATGGAATAAGTCTATTTCACGTACCTCAACTCTTGCCCTTGGTCGAATCGTGTTCCTCAAGTTTAAAAACCGGTGCAAATGAACTCATTGATTGTTAGGGAGGTGATTTATTCTGATGTGGTAGGTTGACTTAGTCTCAGTCGTCAAATGAATGGAAGGTAAAAGTGGATCCTACACGTAAAAGGTAAAAATAAAAATATGTGGGGCTCACTTGTCAGCACCACTACCCCTTTCAATTCTGACGTGTCGTTGCCATCGGAGGAGGGGC…
	chr2_16505038	2	16505038	C	T	-	-	C	C	CTTTTCTCACTATGGTATTTTTGCCATTTTGCTTTGTAGGTATTCGATTTGTTTGACATGAAGCATGAACAAGCTCTCGGATTTGAAGAGCTTGCAGTAGCTTTATCCATCTTCCATCCTGACGCTCCCATTCATGACAAGATTAATTGTAAGTTGATGCCAGTTACATAGTTTATGTCTAATGACTTCAAAAGGAAATGAACAACCTTAAGCAAAGACTATTATGTCCATTCTCAACTGATTGGCACTA	C	TGAATTTGACTACTCAGACTTCCAGTGCTAACAATTGTTGACATGGTAACACAAAGATGAAACTGCTGAATTTGAAAAAAAAATTAACATCATGAGAAAATAGTATCTTGATTTTATGATGTCATTCTTAGTTTCTTGTAGTCAAGAGGTTCATGTATCCTATTTGAGTATATACATGGACACTCCAATTTGTAATATTGTCCACATTTTAAACATGTCATTTTATTACTTGATTTTTTCCAGTAATTAT		CTTTTCTCACTATGGTATTTTTGCCATTTTGCTTTGTAGGTATTCGATTTGTTTGACATGAAGCATGAACAAGCTCTCGGATTTGAAGAGCTTGCAGTAGCTTTATCCATCTTCCATCCTGACGCTCCCATTCATGACAAGATTAATTGTAAGTTGATGCCAGTTACATAGTTTATGTCTAATGACTTCAAAAGGAAATGAACAACCTTAAGCAAAGACTATTATGTCCATTCTCAACTGATTGGCACTACTGAATTTGACTACTCAGACTTCCAGTGCTAACAATTGTTGACATGGTAACACAAAGATGAAACTGCTGAATTTGAAAAAAAAATTAACATCATGAGAAAATAGTATCTTGATTTTATGATGTCATTCTTAGTTTCTTGTAGTCAAGAG…
	chr2_18640832	2	18640832	A	A	-	-	-	T	CATTTCATCCTTTGTAAAAAAAAAAAAACTCTAATCTGCAGGAAAGCTGTTCTACTTAAAAAGCACATAAATGTATTGCAGTAGTATCTTCAGAAAAGGCTACTGAAATAACCATAAGAAGAGCATTTTTGTCTACTCTGTTGCTGGAGACAAGGTGGAGATGAACACTCCATTTTGGTGATTAATACGCATGAATCTTCATTGGGGTAGGCATTCATTCGTCTGTTCAAAGTACTAGCAGGGATGAAAA	A	GAAAGGGAGACACTTTGTCACAATGGAACTGAAGATTTCCCAGAGGTGAGAATCATCTGGTGTTTAACAAAGCTCTGCGATTAGATTAGAACCCAGGACCAAAAAAACAGAGCATTGTGGTCCAGAAGAAATCTATAGCGAAATCTAGAGTTTCAGATAGAGACAGAGCAAAAAGGAATGGATCTACAGGGATGTGTCAGAAATTTAGAATGCAACACAGATCTGAATGCGCGCTTAGATCAGAGACCAG		CATTTCATCCTTTGTAAAAAAAAAAAAACTCTAATCTGCAGGAAAGCTGTTCTACTTAAAAAGCACATAAATGTATTGCAGTAGTATCTTCAGAAAAGGCTACTGAAATAACCATAAGAAGAGCATTTTTGTCTACTCTGTTGCTGGAGACAAGGTGGAGATGAACACTCCATTTTGGTGATTAATACGCATGAATCTTCATTGGGGTAGGCATTCATTCGTCTGTTCAAAGTACTAGCAGGGATGAAAAAGAAAGGGAGACACTTTGTCACAATGGAACTGAAGATTTCCCAGAGGTGAGAATCATCTGGTGTTTAACAAAGCTCTGCGATTAGATTAGAACCCAGGACCAAAAAAACAGAGCATTGTGGTCCAGAAGAAATCTATAGCGAAATCTAG…
	chr2_18844451	2	18844451	C	T	C	-	C	-	CCAGGCGAATTCTGAAATTAGTTTTTTTATTCGTGTCTGAAAACCCCTTCCGACATCCAGTCGAACGTTCGATGTGACACTCAAAAATTTCCTTTTCTCCACTAAACACACCCTTAAACATGGCCTAAGTTTACTGTCCAGTGATAAGGAATGTACTCGTAGGCCTGTTGATCGGTTCAATCACTGACACCGGCAACTAAATCGTGGACAGTGACAAGCAAAGCGCCAAAAGACGTCACCCGGCCTGCCC	C	ATGCAAACAATCCTGGACAGTGACCCCTGCATTTTGAACGTACTGTTTCAGGAGAAGCGTGCGACTATAGACATCCTTGAGTTCCTGACAATGTGCATGCTTCTTACTACCTCTTTCCCATTATAAGTGCAGCAATGATTTTCCGCGTCCAACTTTGACCGTCCGTTTTATTTAAAAATTTTTTAAAAAAATTAAAATCATAAATCACGAGTAATGTACTATTCATGTTTTATCATCTCATAACAATAAA		CCAGGCGAATTCTGAAATTAGTTTTTTTATTCGTGTCTGAAAACCCCTTCCGACATCCAGTCGAACGTTCGATGTGACACTCAAAAATTTCCTTTTCTCCACTAAACACACCCTTAAACATGGCCTAAGTTTACTGTCCAGTGATAAGGAATGTACTCGTAGGCCTGTTGATCGGTTCAATCACTGACACCGGCAACTAAATCGTGGACAGTGACAAGCAAAGCGCCAAAAGACGTCACCCGGCCTGCCCCATGCAAACAATCCTGGACAGTGACCCCTGCATTTTGAACGTACTGTTTCAGGAGAAGCGTGCGACTATAGACATCCTTGAGTTCCTGACAATGTGCATGCTTCTTACTACCTCTTTCCCATTATAAGTGCAGCAATGATTTTCCGCGT…
	chr2_19223292	2	19223292	T	T	-	-	-	C	TAGCGCATGGAGGTTTGTGGAGCATTTATCAAGTGCCACAGTACTATATGTATAGAGTTATAAGATATCAGTTTCATGCATGGTTGATTTCATTTCAGATGGTTCTACAATATTGTCGGGGACTCTCGATGCCCTATCTCCGACACCTGGTGGCAGACTGAAACTGGTGGCTTCATGGTAAGTAAACCTCTTTATGTTCCACATCTCTTTCCAGTTTTCTCGTGAGAGTATTAAGTAACTCTGATGATCT	T	CAATGTTTTGATTTTCTGTATAGATCACTCCTTTACCTGGCGCCTGGCCTCAAAAACCAGGTTCTGCAACCTTTCCTTTCTTTGGTGTTCAGGTAATAATTTATGTCTTAAATGTAAAGACACCATTATAGAATATATTCTCACTACCTTGTAATTATTGTAATTTAGAAAATACCATAATAAATTGGAAGGATTTTTAAAACAGTTACGGTGATGGCATTTTCCTGAGTTCTTCATGTTTGCAATGTGA		TAGCGCATGGAGGTTTGTGGAGCATTTATCAAGTGCCACAGTACTATATGTATAGAGTTATAAGATATCAGTTTCATGCATGGTTGATTTCATTTCAGATGGTTCTACAATATTGTCGGGGACTCTCGATGCCCTATCTCCGACACCTGGTGGCAGACTGAAACTGGTGGCTTCATGGTAAGTAAACCTCTTTATGTTCCACATCTCTTTCCAGTTTTCTCGTGAGAGTATTAAGTAACTCTGATGATCTTCAATGTTTTGATTTTCTGTATAGATCACTCCTTTACCTGGCGCCTGGCCTCAAAAACCAGGTTCTGCAACCTTTCCTTTCTTTGGTGTTCAGGTAATAATTTATGTCTTAAATGTAAAGACACCATTATAGAATATATTCTCACTACC…
	chr2_20183296	2	20183296	A	A	-	-	-	G	ATCTAGTCACAACTAGTCAATTGCAGGGTGAATTGTGTGAAAATGAGTGTGCTGTAATGATACCTCTGTAATGGTGTTGTTGTACTTCCTTTTAAATCTAGCACTGCACATCGTCAATATGATTATTGGGATACTGAAAACAGATCAAGAACAACCTCGGTGACAGGTTTTTGATCCTTGATAATATTGCTTACATACCTCAATTCTGTCTTCCATAGATCAATTCAGTGAAGTTTAATGAGTTTAACAC	A	GTTGTAGTCTCAGCTGGCTATGATCGCACAGTGCGTGCATTTGATTGCAGATCACAGAGCAGTGACCCTATTCAGGTATTCTTATTATTGTTGAAGAACATGGACCCATTGATTTTAGTAGTATTATTTCCCCTTTGTTTCTCATATACTTGGGTAACTGGGTTTCTGGTGATTTTTTTCACTTGGTGCAGACAATTGATACTTTTCAAGATAGTGTAATGTCAGTTAATTTAACCAACACAGAAATAAT		ATCTAGTCACAACTAGTCAATTGCAGGGTGAATTGTGTGAAAATGAGTGTGCTGTAATGATACCTCTGTAATGGTGTTGTTGTACTTCCTTTTAAATCTAGCACTGCACATCGTCAATATGATTATTGGGATACTGAAAACAGATCAAGAACAACCTCGGTGACAGGTTTTTGATCCTTGATAATATTGCTTACATACCTCAATTCTGTCTTCCATAGATCAATTCAGTGAAGTTTAATGAGTTTAACACAGTTGTAGTCTCAGCTGGCTATGATCGCACAGTGCGTGCATTTGATTGCAGATCACAGAGCAGTGACCCTATTCAGGTATTCTTATTATTGTTGAAGAACATGGACCCATTGATTTTAGTAGTATTATTTCCCCTTTGTTTCTCATATA…
	chr2_21107464	2	21107464	T	T	A	A	A	A	TTGCATGGGCTTAACCACCGCACCTTGATTCCCTATGATTGAATTACAAAATGCATTGCAAGAATTAAGTGATTGATGACCGCTTGCGAAGAGATGGACCTTAGATACTACTACTACTTTGATAGTGATGTGCACGCCACCAAACAAAAAATGAGCAAACTGCTATGGGAGGTAGAGTAGGGGGAAAGTGCAGCTTCTTTGTTTGGGTTTGGTTTCCCTAAGTCAAAGATAGCTGAAAACTAAAACTCAA	T	TCAATAGCGCCAATCGAAAGCAAAACGGGGATTCAGGATTTCATGGTCAACCACGCGAGAATAAGCAGCAAGCAGCAGCAGCCTCCTCCAAGCTAGTACAACAACAACAACAACAAACACACGACAACACGAGCCCTAGTCTCCCTACACGTAATGGTGGTAAAACCACACCAAATTCCCCGCGAAGATCATGTGTGGGTGGACCGAGGGAGAGAGATCCCAGCCGCTAGGATCCACAATTCCACAGCGG		TTGCATGGGCTTAACCACCGCACCTTGATTCCCTATGATTGAATTACAAAATGCATTGCAAGAATTAAGTGATTGATGACCGCTTGCGAAGAGATGGACCTTAGATACTACTACTACTTTGATAGTGATGTGCACGCCACCAAACAAAAAATGAGCAAACTGCTATGGGAGGTAGAGTAGGGGGAAAGTGCAGCTTCTTTGTTTGGGTTTGGTTTCCCTAAGTCAAAGATAGCTGAAAACTAAAACTCAATTCAATAGCGCCAATCGAAAGCAAAACGGGGATTCAGGATTTCATGGTCAACCACGCGAGAATAAGCAGCAAGCAGCAGCAGCCTCCTCCAAGCTAGTACAACAACAACAACAACAAACACACGACAACACGAGCCCTAGTCTCCCTAC…
	chr2_21657588	2	21657588	C	C	-	-	-	T	GCAACATGTCTGTGTTCACACACCTCACTGCTCTCAAGCGCATTCTACGCTATGTTCATGGCACCATCGATTTTGCACTTCATATTCGTCGCTCCTCTACGGTTGACTAGATTGCTTACTCTGATGCTCTACGGGTGACTAGATTGCTTACTCTGATGCTGATTGGGTGGGCTGTTCGGACACGAGGGAATACACCTTGCGTTATGTCGTGTTTCTTGGTGATAACCTGGTCTCTTGGTCCTCAAAGCGT	C	AGAATACAGTTTCCCATTCCAGCGCCGAAGCGGAGTACAAGATCGTAGCTAATGTTGTGGCTGAAACATGTTAGCTTCGCCAACTACTACTTGAGGTTCGTACCCCTCCGAGCCGATCCACACTAGTGTATTGCGACTATGTGAGTGTTGTTTATCTCTTCACTAATCCCGTGCAACACATCAACACAACAAACATGTGGAGATCAACCTACATAATATAGCATGCTTGCATGGTGCTTAAATATAATAA		GCAACATGTCTGTGTTCACACACCTCACTGCTCTCAAGCGCATTCTACGCTATGTTCATGGCACCATCGATTTTGCACTTCATATTCGTCGCTCCTCTACGGTTGACTAGATTGCTTACTCTGATGCTCTACGGGTGACTAGATTGCTTACTCTGATGCTGATTGGGTGGGCTGTTCGGACACGAGGGAATACACCTTGCGTTATGTCGTGTTTCTTGGTGATAACCTGGTCTCTTGGTCCTCAAAGCGTCAGAATACAGTTTCCCATTCCAGCGCCGAAGCGGAGTACAAGATCGTAGCTAATGTTGTGGCTGAAACATGTTAGCTTCGCCAACTACTACTTGAGGTTCGTACCCCTCCGAGCCGATCCACACTAGTGTATTGCGACTATGTGAGTGT…
	chr2_22595845	2	22595845	A	A	G	G	G	G	CTCCTCGGCAGCAATGACAGCATTCTCCCCTCATCCCCACCTCTCCATGAGCAACGGCGGCGGCGGTCCACATGACTAACATGTATGTAACCCCTCCTTTCTTTCCCCATCCCCCTCCCTGATATCTTCCACCATCCCCCAGATTTAACTATGGTCTTCTGGATTTGAGCAGTGGTGGTGAGCAGCAACTGTATCCTTTGCCTCTTATGAACAGCGTCAGTGGCGACGGACAATGGCCTTGGCCTTTGAT	A	GGCGGTGATGGCCCTGGTCTCTGGTGAGATAAGGCGATGGAGGCTTCCATGTATTGATTTGTGATTTAGTTTTTGGGATGAATGTTATGTGTGCAATTTTCTAGGATGATTTTGGTTCATTGTTGTTGGATTTGTGATTTTTTTATTCAATTTGTGTGCATGTTCTTTGCTCGAAGTAGCCGAAGCATCGAGCCAACATTTTTTCATTCCTAGAATCTTAAAGGTGCCAGTTTCTAAATTGGGACCTTTG		CTCCTCGGCAGCAATGACAGCATTCTCCCCTCATCCCCACCTCTCCATGAGCAACGGCGGCGGCGGTCCACATGACTAACATGTATGTAACCCCTCCTTTCTTTCCCCATCCCCCTCCCTGATATCTTCCACCATCCCCCAGATTTAACTATGGTCTTCTGGATTTGAGCAGTGGTGGTGAGCAGCAACTGTATCCTTTGCCTCTTATGAACAGCGTCAGTGGCGACGGACAATGGCCTTGGCCTTTGATAGGCGGTGATGGCCCTGGTCTCTGGTGAGATAAGGCGATGGAGGCTTCCATGTATTGATTTGTGATTTAGTTTTTGGGATGAATGTTATGTGTGCAATTTTCTAGGATGATTTTGGTTCATTGTTGTTGGATTTGTGATTTTTTTATTC…
	chr2_22891682	2	22891682	C	C	-	-	-	T	CGCTTCGGTTTGATGTGATCCAAACATAACTGGTATAATGAATGGCCGCTAATTTTAGAGATTCTTCTTTCTAGTTTTAGAAATAAAATGACTATATGCAACTTATAAGCCACTAGACAACACAATGGTTTTATAGATTCTTGCATCCATATTCGAAAATGCAAGTGTTATCTCTGCCTTCAGGCTTGTGTTATACTAATTGATTTTCTTGTTTTGAATTAAAATTACGATTTTGTGACTTGCAATCCTT	C	TGAAATTTCTTCATCTAAAATAAAAAAAAGAGAATGCACCATGCATTTTGGAACTACTAAGAGAAAGTATAATAGGAGGTTGTAAGCCAACTAAATACCGAGGTAGAGCAGAGAAAGAGGAGAGAAGACAAATTAACCATGTACTACCTTCGTTTCACAATGTAAGTCATTCTAACATTTTCCATATTCATATTGATGTTAATGAATCTAGACATATATATCTGTCTAGATTCATTAATTGTAACTTACA		CGCTTCGGTTTGATGTGATCCAAACATAACTGGTATAATGAATGGCCGCTAATTTTAGAGATTCTTCTTTCTAGTTTTAGAAATAAAATGACTATATGCAACTTATAAGCCACTAGACAACACAATGGTTTTATAGATTCTTGCATCCATATTCGAAAATGCAAGTGTTATCTCTGCCTTCAGGCTTGTGTTATACTAATTGATTTTCTTGTTTTGAATTAAAATTACGATTTTGTGACTTGCAATCCTTCTGAAATTTCTTCATCTAAAATAAAAAAAAGAGAATGCACCATGCATTTTGGAACTACTAAGAGAAAGTATAATAGGAGGTTGTAAGCCAACTAAATACCGAGGTAGAGCAGAGAAAGAGGAGAGAAGACAAATTAACCATGTACTACC…
	chr2_25256483	2	25256483	T	G	T	T	T	T	GCGCTAGGAGATGGAAACAGTGGCGCCGGGATTCCCAAAAAGCTAAACCGAACAATTATTGCCACTATTTAACTAGCACTGTTTCACCTTTTCTCGTGTCGAGAGAACCAAGTGCTCCTCCTCCTCCTCCCTTAAACTAAAGTTTTACTAAATCTTTTTCTTTTCTTCTACTGCTCTGTTTACTGCTACTGCTACTTGCTCCGATTGTACGCATGCGTTTGGTGACTCCTCCTGCTTTGTTCTGGTGGCC	T	GGCATCACTCACTCATCAGGAGGAGGGGGCAAAAAAAAAAAAGAAATTCAGAATGATGCGTGCGATGTGTCGCGGTGGTGTGTGTACTGCTTGGTTGGTGGTCAACTAGGCCGGTAAAAAAAAAGAGGTCTTTTTTGTTCTTGCTTATCCTCATGGGAGGCTGCAACTGGCCAAAATGCGAGCTTGGTCCTACCTGGAGAAATGGGAAATGGATGTGTAATTTCTCCACGTGTCGACGATCCTGAACTGG		GCGCTAGGAGATGGAAACAGTGGCGCCGGGATTCCCAAAAAGCTAAACCGAACAATTATTGCCACTATTTAACTAGCACTGTTTCACCTTTTCTCGTGTCGAGAGAACCAAGTGCTCCTCCTCCTCCTCCCTTAAACTAAAGTTTTACTAAATCTTTTTCTTTTCTTCTACTGCTCTGTTTACTGCTACTGCTACTTGCTCCGATTGTACGCATGCGTTTGGTGACTCCTCCTGCTTTGTTCTGGTGGCCTGGCATCACTCACTCATCAGGAGGAGGGGGCAAAAAAAAAAAAGAAATTCAGAATGATGCGTGCGATGTGTCGCGGTGGTGTGTGTACTGCTTGGTTGGTGGTCAACTAGGCCGGTAAAAAAAAAGAGGTCTTTTTTGTTCTTGCTTAT…
	chr2_26587435	2	26587435	C	C	T	-	-	-	GCCAGTGTACATTCTCTGCTATAGTTTTATGGGGTTTGTTCGTTTCCATGCGGAGGGCGGTGGAGGACTGTGGCCACGCCGAGTTTGTCGGAGAAAACGGACACTGGTCACTTGGTCAGCAATCGTGTGGGACAATGGTGCCAAAGTGGAGTGGAGGATACTGCAGCCATCGTCGAGGAGATCGGGATCGACAATCCCCTTGCCGTCGACAATCGCGCGAAGCCACAGCCTTTTTTTTCTCGGCAGTCGT	C	ACCACCGCTCCCCTCCTTCGATCCGACCTCCGTCGTCCCTCGCCTCTGGTGAACAAGGCAACGGCGACGGCGTCGGCGTCCTCAACCTGATGCGACCGTATGCTGCTTGCTACCTCTGTAGTCTGAACACGTAGATGGGTTGGAAATTGAGGCCCATCAAAATGAGGCCTACATGACGGTTATCACACACCGAAGACCAAACTCTGGACCTCTGCACCACAGCACGCTGAGCATTAATTAGTCTGGCCGG		GCCAGTGTACATTCTCTGCTATAGTTTTATGGGGTTTGTTCGTTTCCATGCGGAGGGCGGTGGAGGACTGTGGCCACGCCGAGTTTGTCGGAGAAAACGGACACTGGTCACTTGGTCAGCAATCGTGTGGGACAATGGTGCCAAAGTGGAGTGGAGGATACTGCAGCCATCGTCGAGGAGATCGGGATCGACAATCCCCTTGCCGTCGACAATCGCGCGAAGCCACAGCCTTTTTTTTCTCGGCAGTCGTCACCACCGCTCCCCTCCTTCGATCCGACCTCCGTCGTCCCTCGCCTCTGGTGAACAAGGCAACGGCGACGGCGTCGGCGTCCTCAACCTGATGCGACCGTATGCTGCTTGCTACCTCTGTAGTCTGAACACGTAGATGGGTTGGAAATT…
	chr2_27345116	2	27345116	C	C	-	T	T	-	CAGCTGGGTGGGTGCAGGATTCACAATTCCGATGAAAACCAATCGAATTTCGCGAAATTTCGAGGTTTCGACGAGGCTTTTTCCTATTTTTCTAGTCACCAATTGAAATTTCGGTTATTTCGCTCGGAATTTCACCAAAGCCGACTGGTTTTCGCGAGCTAATCAGTAAACTCAGAGAATTTGTATTCAAATTTTGGTTTATAAAATTTATTCGGAATCTACCGACTTTTCACCGGATTTTGCGAAAAAT	C	GTCATTCTGTGAGAGCCCGAAACGGAAGGTTATCTCGGAATCGTAAACCCCATGTGGGTGGGGCCGTGAGGAGAGGAATACAGAGAGAGTTGGCTGTATTCTTTAACTTGAGGTTCCCAACCTCACCCCCTCGTTTACTATATATATTGTTGGGCTGGTGGTGGGTCTACTATCAAATTTCTATTTGTTAAAGTATTTCAGTTAACCATGAAAGTGGCCGAATGGACCGAATAAAAATTGCTTAGATCCA		CAGCTGGGTGGGTGCAGGATTCACAATTCCGATGAAAACCAATCGAATTTCGCGAAATTTCGAGGTTTCGACGAGGCTTTTTCCTATTTTTCTAGTCACCAATTGAAATTTCGGTTATTTCGCTCGGAATTTCACCAAAGCCGACTGGTTTTCGCGAGCTAATCAGTAAACTCAGAGAATTTGTATTCAAATTTTGGTTTATAAAATTTATTCGGAATCTACCGACTTTTCACCGGATTTTGCGAAAAATCGTCATTCTGTGAGAGCCCGAAACGGAAGGTTATCTCGGAATCGTAAACCCCATGTGGGTGGGGCCGTGAGGAGAGGAATACAGAGAGAGTTGGCTGTATTCTTTAACTTGAGGTTCCCAACCTCACCCCCTCGTTTACTATATATATT…
	chr2_29211052	2	29211052	C	C	-	T	T	-	TCACTGCCAAGATAGATGATATCATAGGAAGAGGGTGATCCCGTAATTCTGGTTTGGTGTTATTACGTGATCCTCCAACAATATAAGATCCATCGTCCGTCTTCATTCCGACAATCATGTTACACCGGGCTCATGGGATCGCCCTCTCTCATCACACCATTTATTTTGACTCTAGGAAAGACTAGAAGCGGAATTTTCTCTTTTTCGTGTTCTATTTGTATGAAAGACGAGGGGTTTTCTAGATAAACCA	C	GACGAGGTGTCAGTCGGTTTGAGGCCGTATGCGTTATTCCGTGCAAACACGAGGAGCTTTTTGCAAAAATAGCCAACCACGCTTAACCTCTCTGAGGAGCCAAAAAAATTCAAAAAACAAAGAAAATCACAACGGGTAGGGGTGTTAATAGCTAGTGATGTCATCCTAATCAATGTCTCTTTGCCTCCTCTCCCATGGGCGGGGTGGGAGTTGATTTGGGGGGCATACTTTAGCAAAGAACCCTAAATGC		TCACTGCCAAGATAGATGATATCATAGGAAGAGGGTGATCCCGTAATTCTGGTTTGGTGTTATTACGTGATCCTCCAACAATATAAGATCCATCGTCCGTCTTCATTCCGACAATCATGTTACACCGGGCTCATGGGATCGCCCTCTCTCATCACACCATTTATTTTGACTCTAGGAAAGACTAGAAGCGGAATTTTCTCTTTTTCGTGTTCTATTTGTATGAAAGACGAGGGGTTTTCTAGATAAACCACGACGAGGTGTCAGTCGGTTTGAGGCCGTATGCGTTATTCCGTGCAAACACGAGGAGCTTTTTGCAAAAATAGCCAACCACGCTTAACCTCTCTGAGGAGCCAAAAAAATTCAAAAAACAAAGAAAATCACAACGGGTAGGGGTGTTAA…
	chr2_29955985	2	29955985	C	C	T	-	-	T	ATGCTAACCTAAGCATCGTGTGATAATCGTCATGCCTCTCAGGCAGCATGTCCCTGGCAAACAAAACCTCTCGAAAAGAGCTGACAGCCTGCTCCTCCTCCGCGTCCCTGACATCCTCTATCGTGATCTTCGGCACTCTGCAGCCCACTTTCCTCTTCCCTCTCTTCTTCAGCGAATGCGTCAGCCTCGTAGATGCATGCAGCGCCTTCTTCTTCAACGACCGTATCCTCGTCTGCCTTGGCTCATCCTC	C	GAAATCTCAGCGTCCCCTCTGTCCCTCCTCTCATCGTTACTAGCTGATATTTCGATGCCGTCGACATTGCTCTCTGCAACAACGCAACGCAATCCAGAGAGCATGAGCTGCATTGGCCATTATCCACTAAACCTACATACCAGCACGATAATCTACAACTTCATACCTGACATTCTCCACAAATGCACCCTCAGACGATCAGACTTCTCACTCTGTATTTTTCTCAAAGATCGCTGATCCGATACTTAGT		ATGCTAACCTAAGCATCGTGTGATAATCGTCATGCCTCTCAGGCAGCATGTCCCTGGCAAACAAAACCTCTCGAAAAGAGCTGACAGCCTGCTCCTCCTCCGCGTCCCTGACATCCTCTATCGTGATCTTCGGCACTCTGCAGCCCACTTTCCTCTTCCCTCTCTTCTTCAGCGAATGCGTCAGCCTCGTAGATGCATGCAGCGCCTTCTTCTTCAACGACCGTATCCTCGTCTGCCTTGGCTCATCCTCCGAAATCTCAGCGTCCCCTCTGTCCCTCCTCTCATCGTTACTAGCTGATATTTCGATGCCGTCGACATTGCTCTCTGCAACAACGCAACGCAATCCAGAGAGCATGAGCTGCATTGGCCATTATCCACTAAACCTACATACCAGCACGA…
	chr2_31532327	2	31532327	T	T	C	C	C	C	GTCCAATTAGCGTATACATCAGACAACAGTACATCATACTCTCATAAGAGAGAGACAAGCAAACCTGCAAAATTCACCAGTTCGATGAGAACATAAGTACAAACTTCTGCAAATCCGGATGACCCTAATTGGGCAATCCTGAAAAGATCAACCTGAAGATTCCCGCGATGACAACGGGCAAAAGTGATCTTCACCAACAAGTGAATAGAGAATTATGACATGCTAAATTCAATAATGCAGTTTTTTTGTG	T	CAGGCCTCGTACATTTGGAGCGCAAAACCGTGCTCGCCTACAACTGGCAGTCCTTACAAAGATACAAGGGCACAGGCTCCAGATGAGTTTCTCCCCGGCACTTTTAGCTGCATGTTCAAAGCTTCTCAAGAACGATGCACCAGTTTGATTTGTCATAGAATTGGTCAACAACAACTGCATTGTTTATACCAGCAACTAACCTGAAATGAAATTAATGAGACAATGTGCCAGAGATAGGAGATATTTCCAA		GTCCAATTAGCGTATACATCAGACAACAGTACATCATACTCTCATAAGAGAGAGACAAGCAAACCTGCAAAATTCACCAGTTCGATGAGAACATAAGTACAAACTTCTGCAAATCCGGATGACCCTAATTGGGCAATCCTGAAAAGATCAACCTGAAGATTCCCGCGATGACAACGGGCAAAAGTGATCTTCACCAACAAGTGAATAGAGAATTATGACATGCTAAATTCAATAATGCAGTTTTTTTGTGTCAGGCCTCGTACATTTGGAGCGCAAAACCGTGCTCGCCTACAACTGGCAGTCCTTACAAAGATACAAGGGCACAGGCTCCAGATGAGTTTCTCCCCGGCACTTTTAGCTGCATGTTCAAAGCTTCTCAAGAACGATGCACCAGTTTGA…
	chr2_32876743	2	32876743	G	G	-	-	-	A	TGGCCCATGAGTCATGCTGACCACAAGGGCTCGTTTCGATGGGCCTAAATGAGGCCCACTTACATGTATGGGCTAGACACGATGCCTACTCATACTGAACCGATACATCATATTATCGTGGAATAAGTCCATTTTACGTTCATCATTTCATCAAATTTAAATTGCACCCGAAACCATAATACCTGAAATCTTCGCACCCTCAAATTGTAAAACCAGGTTAAATTACGTCCTTTAGTATTATAGATGGTTG	G	TTTCACTGACGTGGTAAGTTGACTCAGTCCCGTCCTGACTAGATGTTTACGTGGCAAAAACAAGAGTGGACCACATGTCATGCTTACTCTCCTCCCCTCTTCTCTCCCCCTCCTCTCTTCCCTACAAAAAATGGCCTCGGAGACAACTAGGAACCGGGTAGCGAACGTCAACAAGCATGACCACCTCAATCCCATACGTCCACGTCGGCCTGAACACGCCGCAATAGCTTCCTCCTCCACTCTCGCCACC		TGGCCCATGAGTCATGCTGACCACAAGGGCTCGTTTCGATGGGCCTAAATGAGGCCCACTTACATGTATGGGCTAGACACGATGCCTACTCATACTGAACCGATACATCATATTATCGTGGAATAAGTCCATTTTACGTTCATCATTTCATCAAATTTAAATTGCACCCGAAACCATAATACCTGAAATCTTCGCACCCTCAAATTGTAAAACCAGGTTAAATTACGTCCTTTAGTATTATAGATGGTTGGTTTCACTGACGTGGTAAGTTGACTCAGTCCCGTCCTGACTAGATGTTTACGTGGCAAAAACAAGAGTGGACCACATGTCATGCTTACTCTCCTCCCCTCTTCTCTCCCCCTCCTCTCTTCCCTACAAAAAATGGCCTCGGAGACAACT…
	chr2_34868096	2	34868096	G	A	G	-	G	G	TTTTATATCCCAGTCATTCTGCTGTCCTCAATATTGCCTTTACGCGATCTTACCCTTGGAATTGTTTTTAAAGAAACCCATTGACCAAAAAAATCATAGAAAACAATACAAAGGCTGCAGCGAATGATCAACACAAAATCTAGTCTTATCACCCCAAGATTAACAATATGATTCCTATTACACACAATACATCTAACTAAACTATAATTCACAAGATCTATAGAAAAGAATCAGAAAGCTGCAGGACATC	G	CCAACAGAAAATAGTCTTTGGGCTTTATAGTTAGTTTGTGGTTGCTATTCCTGTGCTTAGGGATCTAGTCGGTTAGGAGAATCTTTGCTGATCCCAGTAACATTTTCTTTCACGTCTCTAATTTAAACACCTCTAACTAACTCCTTCGATCCAATTGAGAAAAGCCAATGCAGTGCCCAACGGAGCCTCAAACATCATTTTTTTTATTCAGCTATGAACAATCAGTACATCTAACTCACTCATAATAAAC		TTTTATATCCCAGTCATTCTGCTGTCCTCAATATTGCCTTTACGCGATCTTACCCTTGGAATTGTTTTTAAAGAAACCCATTGACCAAAAAAATCATAGAAAACAATACAAAGGCTGCAGCGAATGATCAACACAAAATCTAGTCTTATCACCCCAAGATTAACAATATGATTCCTATTACACACAATACATCTAACTAAACTATAATTCACAAGATCTATAGAAAAGAATCAGAAAGCTGCAGGACATCGCCAACAGAAAATAGTCTTTGGGCTTTATAGTTAGTTTGTGGTTGCTATTCCTGTGCTTAGGGATCTAGTCGGTTAGGAGAATCTTTGCTGATCCCAGTAACATTTTCTTTCACGTCTCTAATTTAAACACCTCTAACTAACTCCTTCG…
	chr2_35642862	2	35642862	A	A	C	C	C	-	GTGGAACGCGCGGGAAATGGCTCCATTCATTCCCGCCATTTCTCTCCTGACCTTTCGCGTTGCTGACACGTGGGGCCCGCCAGTCAGTCAGTGTGCCCAAACCCGTTTCATCTGGGACCTTCTTCTCGACGGGCACAGACTGATAAGTGATAACCAGTTCTCAAAAAAAGACTGATAACCAAAGTCGAGCGATGATTCGATGGAATTCGATAGGTTTTGATGGAATTTCTTTGAATTTTGTCGGTAACCG	A	TCAGTTTTACAAAAAGAAACGAAATTCAGCATGCCTGCACTTGCTCCCTTAATTTTGTTTAGGAAAAAAAACAAACGAAATCATGTCTTCTGCTAATCTGCTATCTATTGATGAATGAATGGTGCAATCTTTGATCCAATTCCAAGAGGAGAGATGAACGCAACTCCAAATTTCCCATTCACACAAATTAAATCATGTGCGTGGATGGTTGCACAAAAAGGATATGCTACATCATGTCAATCGTATGAAA		GTGGAACGCGCGGGAAATGGCTCCATTCATTCCCGCCATTTCTCTCCTGACCTTTCGCGTTGCTGACACGTGGGGCCCGCCAGTCAGTCAGTGTGCCCAAACCCGTTTCATCTGGGACCTTCTTCTCGACGGGCACAGACTGATAAGTGATAACCAGTTCTCAAAAAAAGACTGATAACCAAAGTCGAGCGATGATTCGATGGAATTCGATAGGTTTTGATGGAATTTCTTTGAATTTTGTCGGTAACCGATCAGTTTTACAAAAAGAAACGAAATTCAGCATGCCTGCACTTGCTCCCTTAATTTTGTTTAGGAAAAAAAACAAACGAAATCATGTCTTCTGCTAATCTGCTATCTATTGATGAATGAATGGTGCAATCTTTGATCCAATTCCAAGAG…
	chr3_413857	3	413857	G	G	-	-	T	-	AGCATATGCACCAAGGGCGAAGGTTCTGAGGGATGGGATGTGGATAAATGTGCATGCAGTGAATCTGGTACCTGGGGATATCATATTTCTCAAAGTTGGGGACATTGTCCCTGCCAATGCCCGTGTCCTCCGGTTTGAAAAAATCAACACAATGACTTGCTGGGCCAAAAGGTCTGTTGATTGTGTACACGGCTTCCTCATATACTATGCTTGGACCGTGTCCTGTGGCCAAGGGACTGCTGTTGTTATT	G	CGACTGGTCGTGATATTCCTCGAAGCACACTTCGGCTCTACCCGCAACGTTACACTCGGCCTGGGCAACTTAAAGAGGGAATCATGCTTGTTGGCTGCTTCTGCTTTTCTCTTGTGCTATTTGGTACCATTGCGGAGGTAATCTTAAGATTGTTGTTCCAGAAACACAGCTCTGGAGCTATGCTGCAGGGTGGCTGTTTTATGGCATTAATTGGGGTGGTTCCAATGGCAATGCCTGTTGTCCTCTACCT		AGCATATGCACCAAGGGCGAAGGTTCTGAGGGATGGGATGTGGATAAATGTGCATGCAGTGAATCTGGTACCTGGGGATATCATATTTCTCAAAGTTGGGGACATTGTCCCTGCCAATGCCCGTGTCCTCCGGTTTGAAAAAATCAACACAATGACTTGCTGGGCCAAAAGGTCTGTTGATTGTGTACACGGCTTCCTCATATACTATGCTTGGACCGTGTCCTGTGGCCAAGGGACTGCTGTTGTTATTGCGACTGGTCGTGATATTCCTCGAAGCACACTTCGGCTCTACCCGCAACGTTACACTCGGCCTGGGCAACTTAAAGAGGGAATCATGCTTGTTGGCTGCTTCTGCTTTTCTCTTGTGCTATTTGGTACCATTGCGGAGGTAATCTTAAG…
	chr3_1270943	3	1270943	G	G	-	-	A	A	CCGGGTTCTCATCTTCGGCCCGGACAGTCAAAGGAGCAGACAAGGGAGGCTGATTCTTACACTGCACAAAGTTCATGATCAAGGGAAGCAAATCAGGTGAGTTGATCTTTCAGTGTCGCAGAAAATTCTCGGCATTTATATTGGTGTGCACATAAGATATCGCACGAATTAGCTCAAATAATCATATGCTAGGCTGGGCGATCGACTTAAGCTGGCTGCTGGTGTCTTCTCGGCAGTAAAAGTTTCACTC	G	TCTTACCTTTTCGCGTAACTCTTCATTGTCCTTGCGCAGCTTCATCTCCTGGTCGATGTTAATGCAAAAAAGAGACAAACACGACATTAGGAACAGATGATTGGTCCTGCGTTTCAGGTTATATATATATTTATTTATTTATAGTAAGTACGAAGTTGGTGAGGTACCTTCTCTCTCAGTTTGGCAACCTGCTCCTCAAGCAGCTTTGTCTAGTATGCAGAGAATTGGTTGTAAGTTTGTGCACATCATA		CCGGGTTCTCATCTTCGGCCCGGACAGTCAAAGGAGCAGACAAGGGAGGCTGATTCTTACACTGCACAAAGTTCATGATCAAGGGAAGCAAATCAGGTGAGTTGATCTTTCAGTGTCGCAGAAAATTCTCGGCATTTATATTGGTGTGCACATAAGATATCGCACGAATTAGCTCAAATAATCATATGCTAGGCTGGGCGATCGACTTAAGCTGGCTGCTGGTGTCTTCTCGGCAGTAAAAGTTTCACTCGTCTTACCTTTTCGCGTAACTCTTCATTGTCCTTGCGCAGCTTCATCTCCTGGTCGATGTTAATGCAAAAAAGAGACAAACACGACATTAGGAACAGATGATTGGTCCTGCGTTTCAGGTTATATATATATTTATTTATTTATAGTAAG…
	chr3_3749166	3	3749166	C	C	-	-	-	A	ATTCGCCAACCCACCTATAGCTGTTGAACTGACTCCACTGTGCATGCTGATCCAGTACAAGGTTATAGGTCACCACCTCTAAATTGTTTAAATATATGTATTAGTTGATCAGCTAACTGCTTACCCGTGATTAATTCTAGTAATTCAGGAGACGTTAAAACATGGTATTTTCTAAACTATATGTCCAATAGCTTCTCAAATTTTCTATCGTCTGTCATTCTTCTCCCTGTTGACATCTTACAAGAACAAG	C	TAGAGCTGCCTAGGTAAAATAACCAGGCAAATGCAGTTACAGAATGGCTGCATCAGCTTGTAACCTTCTCCTCTCCTCGGATCCTGTCCTAGCCTTCTCTTGTTACTCCAGGGAAAAAAATGTCTAGACATTAATATTTGCATGTTGATTCTACAGCTCCAGGACAGCAGTACTACTAATCTACTGTACTGCAGTAATGCAGTCTGCACATTCAAACGCTCTCCACCGTCCACGGTAAAAACAATTCATG		ATTCGCCAACCCACCTATAGCTGTTGAACTGACTCCACTGTGCATGCTGATCCAGTACAAGGTTATAGGTCACCACCTCTAAATTGTTTAAATATATGTATTAGTTGATCAGCTAACTGCTTACCCGTGATTAATTCTAGTAATTCAGGAGACGTTAAAACATGGTATTTTCTAAACTATATGTCCAATAGCTTCTCAAATTTTCTATCGTCTGTCATTCTTCTCCCTGTTGACATCTTACAAGAACAAGCTAGAGCTGCCTAGGTAAAATAACCAGGCAAATGCAGTTACAGAATGGCTGCATCAGCTTGTAACCTTCTCCTCTCCTCGGATCCTGTCCTAGCCTTCTCTTGTTACTCCAGGGAAAAAAATGTCTAGACATTAATATTTGCATGTTGA…
	chr3_4265173	3	4265173	G	G	C	C	C	-	TGTGACAGCACGGCCATCATGGCTTAACATTTGCTGCGCCAATTTAAAGCAGGCTGGAAGTAGTTGAAGGCCATTGCCAGAAATTGCTGATCAAACCATTAATTTTGTCTGTATCATTCTCGTTATCATAAGCAAGTCGCACTAGTGTTATATATGCATCTGACCAACCCAAAAAGACCCATTGGCTGACTATTGTTGGTGCCACTATATGATCGCTATCCTGCTGATCGTGACCAATGTTTCTTGAAGA	G	TGTGGTACATACCTGTAACGAAATGCAGATCAATCCGGTCTCTAGTGGGTGATGGTTAAGTTAGAACTCCCAACTGCACATATGCACCACCATAAATAAATGTGCTTGTAGATTAATCCATGTCGCTGTTGCTTCGAATATATGAGCTGAAGGTCTTGATCGTGTATTCGTGTTGGATGCTTAGATCATTGTGTATCTGGAATTTTTCTTCTTGAGGACCTATTGACGGTTGTCTTCTTTAGTCAGGGAA		TGTGACAGCACGGCCATCATGGCTTAACATTTGCTGCGCCAATTTAAAGCAGGCTGGAAGTAGTTGAAGGCCATTGCCAGAAATTGCTGATCAAACCATTAATTTTGTCTGTATCATTCTCGTTATCATAAGCAAGTCGCACTAGTGTTATATATGCATCTGACCAACCCAAAAAGACCCATTGGCTGACTATTGTTGGTGCCACTATATGATCGCTATCCTGCTGATCGTGACCAATGTTTCTTGAAGAGTGTGGTACATACCTGTAACGAAATGCAGATCAATCCGGTCTCTAGTGGGTGATGGTTAAGTTAGAACTCCCAACTGCACATATGCACCACCATAAATAAATGTGCTTGTAGATTAATCCATGTCGCTGTTGCTTCGAATATATGAGCT…
	chr3_6071338	3	6071338	G	G	-	-	-	T	GTATCATGATAAAGTGGAGAACTTTGGGGATTTGGAAAGAGTTTTTTTCTATTATCTTGAAAAATGTTATTACACCACAATTTTATAATTCATAGTATCTCATATAATTAGAAAAAGGATGGGTATACGCATGTGTTTTTTAGGGCCATTGAAATATGGAGCAATGAATGCCTAGTGAGATATGATATGCGATGACAAACAGACAAGAAAGTAGCGTGGAACTTTGTTGCTCCCTTCCACAAACCACTAG	G	CAGGCATCGCTAGCTGCACAGTACTACTGTGGTTCTATATATTTCAATTTTCAACCAGTATCACTATAATTGTACTATCCAGTGCACCAAGTTCAGCTACAGTACAAAATGCATCAGGAAATGCGCAAAACAAAATTATATCTAGAATTGAAAAAAAATACGAGTTAAATCTATCGATATACGGATCCTAAAATTAACATAGGACTTGTTTAGTTCCAAACTTTTTCTTCAAACTTCCAACTTTTCCATC		GTATCATGATAAAGTGGAGAACTTTGGGGATTTGGAAAGAGTTTTTTTCTATTATCTTGAAAAATGTTATTACACCACAATTTTATAATTCATAGTATCTCATATAATTAGAAAAAGGATGGGTATACGCATGTGTTTTTTAGGGCCATTGAAATATGGAGCAATGAATGCCTAGTGAGATATGATATGCGATGACAAACAGACAAGAAAGTAGCGTGGAACTTTGTTGCTCCCTTCCACAAACCACTAGGCAGGCATCGCTAGCTGCACAGTACTACTGTGGTTCTATATATTTCAATTTTCAACCAGTATCACTATAATTGTACTATCCAGTGCACCAAGTTCAGCTACAGTACAAAATGCATCAGGAAATGCGCAAAACAAAATTATATCTAGAAT…
	chr3_6791887	3	6791887	C	C	-	-	T	-	TCCACTTGCCCTTGTCCTAACCTTTTCGAGCTCTTCTTTTTACTTGCTTGCTGTCTTCCTCTTCTCTGCACCAACAGCTAATTTTGCTCCCTCGCCCATGACCTGAAGAATCAGATCAAATCGATCACCCTTTCTTTTCTTTTACATCACTGACTAAAGGTATTCCCTATGGTTATACTACTATACTTTATACTATTATGTGTGCATAGGACAAGTAATTATATTAGTAAAACTATGAACTAGTAGCTTT	C	TTTTGTGGACTGACATCATGTGCATGCAATTCATTCACCTATTCAGTTGTTATGCCGTCTACGCAACAATTTTGTAAGCAGGTTATCACCACGAATAGAAGAACATACTGTACTTTTTTGTACTGCATGCATGCATGTTGAATTCAAAGTTGCTGGATTTATATTCCACCATCATGCATGAGCTGACATTGCTACCAATTTTTCCTGTTTCTCCAGGGAAATGGAGCTGAAAGCTGCTTGTCAAACCTCA		TCCACTTGCCCTTGTCCTAACCTTTTCGAGCTCTTCTTTTTACTTGCTTGCTGTCTTCCTCTTCTCTGCACCAACAGCTAATTTTGCTCCCTCGCCCATGACCTGAAGAATCAGATCAAATCGATCACCCTTTCTTTTCTTTTACATCACTGACTAAAGGTATTCCCTATGGTTATACTACTATACTTTATACTATTATGTGTGCATAGGACAAGTAATTATATTAGTAAAACTATGAACTAGTAGCTTTCTTTTGTGGACTGACATCATGTGCATGCAATTCATTCACCTATTCAGTTGTTATGCCGTCTACGCAACAATTTTGTAAGCAGGTTATCACCACGAATAGAAGAACATACTGTACTTTTTTGTACTGCATGCATGCATGTTGAATTCAAA…
	chr3_7849199	3	7849199	A	G	A	-	A	A	AACCGATATGGCTAATTTGAATACAACCTTAAACAGTATGTACCTTAAGGAGAAGAGCATTGCAGGCCTTGTCCTTAATTGCCTTGGCTACCCTCTGCAAGTCAAATTGGTTTGAATATTGAAGCCAACAAGGAAACTGAAAAAAGCAGTATATAAGTCATATGATTAGCAAGTAACATACAGTTGGGTTGGTGACAAGGAGATCATCTCCAACAATCTGCACTTGATCTCCAATTTCTTCGGTCATCTT	A	GCATAGTGAACCCAGTCATCCTGATCAAATGGGTCTTCGATCGAGACAATTGGGTATTCACTAACAAATGACTTGTACACATTCTTCAGGCTATCTCCAGATATCTTCTGGGAACCATCATTGTTCTAAACAAGGAAACAAGCATCATAAATGGGGGCATTAAAACTTCAAAAAATTTCAAGGGGAAAAAACTGACATTTACCTCTTCCTTGAAGTTAAGATCATAGGTTTGGTCCTCAGTGTAGAACTC		AACCGATATGGCTAATTTGAATACAACCTTAAACAGTATGTACCTTAAGGAGAAGAGCATTGCAGGCCTTGTCCTTAATTGCCTTGGCTACCCTCTGCAAGTCAAATTGGTTTGAATATTGAAGCCAACAAGGAAACTGAAAAAAGCAGTATATAAGTCATATGATTAGCAAGTAACATACAGTTGGGTTGGTGACAAGGAGATCATCTCCAACAATCTGCACTTGATCTCCAATTTCTTCGGTCATCTTAGCATAGTGAACCCAGTCATCCTGATCAAATGGGTCTTCGATCGAGACAATTGGGTATTCACTAACAAATGACTTGTACACATTCTTCAGGCTATCTCCAGATATCTTCTGGGAACCATCATTGTTCTAAACAAGGAAACAAGCATCAT…
	chr3_8803255	3	8803255	G	G	-	-	A	-	TATTGCCTCAATGACAAGATCCAAGCCTTCGGTTATGCTGAACATTGACCCAACGGATACGGCACATTGATATCAATATGCAGGTGACCAAAAGGGAAACAATAATAGAACCACAAAAAGGTACAGACGATTCCTTACTTGCCTGGAAATATTTGGAGCAAATCCACCATCATCACCTATGTTGCAGCTGTTTGAACCATATTTCTCCAAGATGATATCCTATCAAATCAATTGGTAAGAAGCTATTCAC	G	AAGATAGTAAGCTTCTCTTCGCACTATAAAAACAAAATTTTGGAACATCTGAAAGAATAAATTTATCTAAGGAGGAATCCACCCAAACAAATTAACACTAATCAGAGTGGACAGAAAGCTGAAAAGGGCATCAAAAGCAGAATACAATGCCAGTTAAGTTTTGTGGACAGAATCTTAAACTATTTGAATAACAGGTTGGTCAACATATCAGAGTGGAGCAGATGCATGCCATGGGAAGGTAGGCCCAGCA		TATTGCCTCAATGACAAGATCCAAGCCTTCGGTTATGCTGAACATTGACCCAACGGATACGGCACATTGATATCAATATGCAGGTGACCAAAAGGGAAACAATAATAGAACCACAAAAAGGTACAGACGATTCCTTACTTGCCTGGAAATATTTGGAGCAAATCCACCATCATCACCTATGTTGCAGCTGTTTGAACCATATTTCTCCAAGATGATATCCTATCAAATCAATTGGTAAGAAGCTATTCACGAAGATAGTAAGCTTCTCTTCGCACTATAAAAACAAAATTTTGGAACATCTGAAAGAATAAATTTATCTAAGGAGGAATCCACCCAAACAAATTAACACTAATCAGAGTGGACAGAAAGCTGAAAAGGGCATCAAAAGCAGAATACAAT…
	chr3_11116960	3	11116960	C	A	C	C	C	C	TCCTGTATGTTGCAGATACTGAGAACCATGCACTGCGGTTAGTTCTATCACTGACTTCACTTCGCTTATTTCATTTTTTTTACAAGGCTAATTCATTCAGTTTATGGTGGCATACACAACATTTGTTATTGATCTTCTTATGCCTTATGTAAAATAAAATAATGTCGGTATTTGATGGAAATGGCGTGTGTCAACATGCAGTGTAATTCTCGCATTCAGTAGTTTTATGGCTCTGAATACCTCCAGGAAC	C	TACCTGCTGGCTCAAAACTGGCTTGCCTTTTTTTTACAGAACCCTGACCTGGTTCATAGTTCTAAGCCTCCATGTGATACTGATTTCAGATTGTCATATGTTTACTATTGCTTATTACACAGTCTCCACGTCTCAAAATATCAATATTGGAAAACTGAAGGTAAAACTGAAATTTGTAACCATAATCATTTAGAAATCTAGTAGCAGGTGGCTTCCTCTGATATGATGCATGTTGGTCTGATAATCGTTC		TCCTGTATGTTGCAGATACTGAGAACCATGCACTGCGGTTAGTTCTATCACTGACTTCACTTCGCTTATTTCATTTTTTTTACAAGGCTAATTCATTCAGTTTATGGTGGCATACACAACATTTGTTATTGATCTTCTTATGCCTTATGTAAAATAAAATAATGTCGGTATTTGATGGAAATGGCGTGTGTCAACATGCAGTGTAATTCTCGCATTCAGTAGTTTTATGGCTCTGAATACCTCCAGGAACCTACCTGCTGGCTCAAAACTGGCTTGCCTTTTTTTTACAGAACCCTGACCTGGTTCATAGTTCTAAGCCTCCATGTGATACTGATTTCAGATTGTCATATGTTTACTATTGCTTATTACACAGTCTCCACGTCTCAAAATATCAATATT…
	chr3_12720165	3	12720165	C	C	-	-	-	T	GAAACGATAAAGTGAGGCTGCATGTAGGATTTGAATAGAAAGGGAGTATTCTGGTACCTTATAACCTACCCTTAAGGCTTGTATGTGCAAAAGACGAAAGGACATGAACTACGGATGTTGATCTTGAGTACAGTGCTTCCTCTAAATATAGCCTTTGCGTCCTTTCATCAGCAGGTTGATCATCCTCATCAATATTAGCAGAATCATATGCTAATGCAAGCATTACCTTAAGCTTACCAATTACCCAATC	C	AGCTCAGTAAGAGATGATTCAACCATTTGAAGAAACACAGCAGCAAGTGAATTCTTTGTTTTACAATTTATAACAGGAAATGTCTCTGACGAATCTCTCGAGTCCTCTTCTCCAGTGGTTATCAACTTCAACTCTGCAGTCATTTCATGCACGAGAACCAGATCATCTGGAGCTATCATAAGATGGATAGCAAGTTTTACCATCTCCTGTGCAATGCTTGGATTCTGGAGAATAGTTTTTTGACACAAAC		GAAACGATAAAGTGAGGCTGCATGTAGGATTTGAATAGAAAGGGAGTATTCTGGTACCTTATAACCTACCCTTAAGGCTTGTATGTGCAAAAGACGAAAGGACATGAACTACGGATGTTGATCTTGAGTACAGTGCTTCCTCTAAATATAGCCTTTGCGTCCTTTCATCAGCAGGTTGATCATCCTCATCAATATTAGCAGAATCATATGCTAATGCAAGCATTACCTTAAGCTTACCAATTACCCAATCCAGCTCAGTAAGAGATGATTCAACCATTTGAAGAAACACAGCAGCAAGTGAATTCTTTGTTTTACAATTTATAACAGGAAATGTCTCTGACGAATCTCTCGAGTCCTCTTCTCCAGTGGTTATCAACTTCAACTCTGCAGTCATTTCAT…
	chr3_13224089	3	13224089	T	T	C	C	C	-	TGCAATATCATTCATCTTGGTAACAAGATACTCATAAAGGTTTTTACGATATTCAGACAGATTCATGACTCTTTGAGCAAACTGCTTCACATTCATCAAATCAACTTCTGACAGATCCTGACCTGAAAAGCAAAAGGATCAATAAACCACAAAAACTACTACAAAGAAACTACTAGATTTATATTACAACGGAAGTTAAATGTAATCATATCTCATTACCCATTGAAGCCTTTGCTGCTTCGACAACTTC	T	TTTGCCTTATCTTCATCTCCAATCAGATCAGCTAACTTCGAAATATCTTTTTCCGCCAACTCAGATTTGTCCTTTATATAATCAGCAAGCTTAGCATAGATGTAGTTGTCATTGACAATTTTGACCAACTCAGGAAAATGCCATCCAAACCATTCCCTGTAAAATGGACAAGGTAAGAGAGCAATCAATATTCACCGGAGCATTAAGCTACTACCAAGGTACCCAGTAATATGCCCTAAAGTACCCAATG		TGCAATATCATTCATCTTGGTAACAAGATACTCATAAAGGTTTTTACGATATTCAGACAGATTCATGACTCTTTGAGCAAACTGCTTCACATTCATCAAATCAACTTCTGACAGATCCTGACCTGAAAAGCAAAAGGATCAATAAACCACAAAAACTACTACAAAGAAACTACTAGATTTATATTACAACGGAAGTTAAATGTAATCATATCTCATTACCCATTGAAGCCTTTGCTGCTTCGACAACTTCTTTTGCCTTATCTTCATCTCCAATCAGATCAGCTAACTTCGAAATATCTTTTTCCGCCAACTCAGATTTGTCCTTTATATAATCAGCAAGCTTAGCATAGATGTAGTTGTCATTGACAATTTTGACCAACTCAGGAAAATGCCATCCAA…
	chr3_14213765	3	14213765	C	C	A	-	A	A	AACCGCAGCACGGGGTTTGAAGTTGCGGAGGATCAGAGGATGATGAGCACCGGTGGTGGCGCGCTCGCGTTTCTTCACCATGGAGTCTTGTCGCCTGGACCGGCAAGGATGATCTGCAAACAGTCATGGAGGAAAAAAAATCATGTAGTTGAGGTGTTAGCCTGAGAGCATAGCATGGCAAATTGGATGCAATCTGCAAGGAGTTAGCCTGAGAGCATACATTGCAATCTATGGCGAATCGCCGGGTGAG	C	ATGATTGCGGTGTTGCGTTCTCTCGTCGTTTCGAAGGCCAGGACCATGCTGAGGTCATTCCTCGGCCGCCAGAACATCGCCTGAGAAGCTGCTTCACCGCCACCTCGGACACCGCATAGCTGAAATAGAATTATAGAACAGTTGGACTGTAAGGGAAAAAAAAAGGTACTATGTAACAATGGAATAGAAGATAGATATGACATTCCTGAACCCTACCTGCATTGATGACGAATAGAATTCCTTGGCAACC		AACCGCAGCACGGGGTTTGAAGTTGCGGAGGATCAGAGGATGATGAGCACCGGTGGTGGCGCGCTCGCGTTTCTTCACCATGGAGTCTTGTCGCCTGGACCGGCAAGGATGATCTGCAAACAGTCATGGAGGAAAAAAAATCATGTAGTTGAGGTGTTAGCCTGAGAGCATAGCATGGCAAATTGGATGCAATCTGCAAGGAGTTAGCCTGAGAGCATACATTGCAATCTATGGCGAATCGCCGGGTGAGCATGATTGCGGTGTTGCGTTCTCTCGTCGTTTCGAAGGCCAGGACCATGCTGAGGTCATTCCTCGGCCGCCAGAACATCGCCTGAGAAGCTGCTTCACCGCCACCTCGGACACCGCATAGCTGAAATAGAATTATAGAACAGTTGGACT…
	chr3_15024051	3	15024051	C	C	-	T	T	-	TGCTCTATGGAACTATTTGTCAAGAAAAGTTTTCTCTGTTGTAAAACCAAGGCAAAACATTAGTGGAAAGGAAAACTCCAAGCAATTAATGGATGGATTTGTTTGTTTTGTTCCATGAACAACTTCACAGCCATATATGGCCCAACCCTAAAATAGGGGCGGAAATGAGCTAAGCGCGGAGCTTGGTTTGGCTTGCATTGTGGAAGCTTGATGAAAGAGACGCTCAGCTCGGTTTAGTTAGGATCACGAG	C	TAAAGTGTTGCTTGTCTAGGCTAGTTCTTGAGGTCAAGCCATCTCTCGTAAACCGACGAACAAAAACACTTCCAGAGGGAGTACAAGCAGACTACAAAATCACAAACAGACGACAGCCGCGGTTTGGCACACCACAATGGTCGACAAGGTGATGGATGACAATGGAGCAGTGATGTGGGCAGGAGTGTCACACTAATGGGCAAGCCTGTCGAAGGTTGTGTGCGACATTGGCGATGATAGAGTGTCCCCC		TGCTCTATGGAACTATTTGTCAAGAAAAGTTTTCTCTGTTGTAAAACCAAGGCAAAACATTAGTGGAAAGGAAAACTCCAAGCAATTAATGGATGGATTTGTTTGTTTTGTTCCATGAACAACTTCACAGCCATATATGGCCCAACCCTAAAATAGGGGCGGAAATGAGCTAAGCGCGGAGCTTGGTTTGGCTTGCATTGTGGAAGCTTGATGAAAGAGACGCTCAGCTCGGTTTAGTTAGGATCACGAGCTAAAGTGTTGCTTGTCTAGGCTAGTTCTTGAGGTCAAGCCATCTCTCGTAAACCGACGAACAAAAACACTTCCAGAGGGAGTACAAGCAGACTACAAAATCACAAACAGACGACAGCCGCGGTTTGGCACACCACAATGGTCGACAAG…
	chr3_16306353	3	16306353	G	A	G	G	G	G	ACCACCATCATCAGATACATCCAGACCCAGTCAACACAATCACTCCAGGAAAAAAAAAAGTCAAGCCATAAACCCCAACCAAAAACCACGCCTTTGACAAACACTGGAAGAAAAAGAAAATCGCAGCTTTTTCACAAGCAATCTAGAAGAAAAGAAAAAGAAAAGACTACATAGCAGCTATAATTGACTGAGAAGCATACAGGAATCAAACAATGGAGAAGGGGAGGGAGGAAGAACAATGATGCTCCAG	G	CTGAGGACCGAGGAACTGGGTGAAGCGGGGTAGGCGCGTATTTATGCAGATCTGAGGAGAGAAACCACCAAAACAATCCGATGGTTTCAACGAAAAAGATCGTCGCTTCTTGCTGCACCAGCTCACCCATAGCCGTTGAGATCGAAGCTAAGCTAGCAGCAGCAAAGCTGGAACGAAGAGTGACGCATTCAAGCTCCTCTCCTCTCCTCTCCTCTCCTCCGGAGCACGAGGCCAGCATGGGATGGATTGG		ACCACCATCATCAGATACATCCAGACCCAGTCAACACAATCACTCCAGGAAAAAAAAAAGTCAAGCCATAAACCCCAACCAAAAACCACGCCTTTGACAAACACTGGAAGAAAAAGAAAATCGCAGCTTTTTCACAAGCAATCTAGAAGAAAAGAAAAAGAAAAGACTACATAGCAGCTATAATTGACTGAGAAGCATACAGGAATCAAACAATGGAGAAGGGGAGGGAGGAAGAACAATGATGCTCCAGGCTGAGGACCGAGGAACTGGGTGAAGCGGGGTAGGCGCGTATTTATGCAGATCTGAGGAGAGAAACCACCAAAACAATCCGATGGTTTCAACGAAAAAGATCGTCGCTTCTTGCTGCACCAGCTCACCCATAGCCGTTGAGATCGAAGC…
	chr3_17779479	3	17779479	C	C	-	-	T	-	GGGCTCATTGTAATGCCCGTGCATGTTATTATTTTTTTTGAAAAAAAGGTAGATTGCATAAACCACCTCAATTGTCATCGTCCTTGTTTTGAGATTCCACCTCATATCTCATTTTGTTGAAAAAAAAACCCATCCAACCAACACTGCTAGGCCAAAACTTCCCTCTCCTCCACACACATGAGTGCTAATTCGGCCTATTTCTTCCTATGAGTATCTAGAGCAGGGCGTAACCCATCTTGGGCTTGTTCAG	C	GTGGCGATGAGGTGAGTTCGACTCGAGCTCGTTCTCAACTAAGGAATGGCATTGCTTCCAATTCATAGCAAACATATCCTTCGCTCGATATCAATTTGAGAAATAACCTAATAACGAGTTCGATTTGGACTCACCTTATGGCCATACTAGACTAGATGAGCCTGACCTAACTAATATGGCTCACTATCAATCCACTTCGAACAAATGGACCGAATTAGCTAGTCACAATATGAAAGTGCCGATTTTTCTC		GGGCTCATTGTAATGCCCGTGCATGTTATTATTTTTTTTGAAAAAAAGGTAGATTGCATAAACCACCTCAATTGTCATCGTCCTTGTTTTGAGATTCCACCTCATATCTCATTTTGTTGAAAAAAAAACCCATCCAACCAACACTGCTAGGCCAAAACTTCCCTCTCCTCCACACACATGAGTGCTAATTCGGCCTATTTCTTCCTATGAGTATCTAGAGCAGGGCGTAACCCATCTTGGGCTTGTTCAGCGTGGCGATGAGGTGAGTTCGACTCGAGCTCGTTCTCAACTAAGGAATGGCATTGCTTCCAATTCATAGCAAACATATCCTTCGCTCGATATCAATTTGAGAAATAACCTAATAACGAGTTCGATTTGGACTCACCTTATGGCCATACT…
	chr3_18529766	3	18529766	G	A	G	G	G	G	ATGCGGTCGCTATGTCACCGTCGCCGGCGCTAGCGCGGTCCAAAGAGAACCTCTCATATGGTGGGATGCTTATCCTCCGGTCTTCTCTCTCCCTTCCCCGGTAGTGTGGGACATGAGATTGTGTGTTCAGACCTGCAATTCTAACAAGGAACGTGGAGCTTATTTTGGCTCCCTGTTCTTGGTGAGGCAATAAAATATGTCAAGAGGGGAATCTCTGAGCTAGCCGGTTGAGGCTGAATGATAAATCAGT	G	CAGTATAAATGGCCTTATCCCTTGCATGAAGACCCTACACCTTATTCCTCATCAGCTCCCATTTCCTCTGCCTCATGACTCATGACACAAATTAAAGGCTAGTGGAGCCCTAACCTGTTCACTAGCTAGAGACAATCTGACCAGCTCAAGTGAGGTCACAGCATCAACAATGGCGCTCCATATGGGGACCAGAAAAGGTAGGAAATGCATCGAAGGCCATGCAGTGCGTGGAAACTTTTCAACCTGCAGG		ATGCGGTCGCTATGTCACCGTCGCCGGCGCTAGCGCGGTCCAAAGAGAACCTCTCATATGGTGGGATGCTTATCCTCCGGTCTTCTCTCTCCCTTCCCCGGTAGTGTGGGACATGAGATTGTGTGTTCAGACCTGCAATTCTAACAAGGAACGTGGAGCTTATTTTGGCTCCCTGTTCTTGGTGAGGCAATAAAATATGTCAAGAGGGGAATCTCTGAGCTAGCCGGTTGAGGCTGAATGATAAATCAGTGCAGTATAAATGGCCTTATCCCTTGCATGAAGACCCTACACCTTATTCCTCATCAGCTCCCATTTCCTCTGCCTCATGACTCATGACACAAATTAAAGGCTAGTGGAGCCCTAACCTGTTCACTAGCTAGAGACAATCTGACCAGCTCA…
	chr3_20379582	3	20379582	C	C	-	-	T	-	GCCACCCACCGAAAGATACCTGTACGTCGTATGTACTACTGGTAAAATGGCACCTCTCTCTCTAAAAAAAGGAAAAAGAAAAGATAAAGAACGAAAGAGATGGAAAGACGGTAAAGCCGAGGAAGAGACGACGGAAGAGAGGCATATGGGTGGTGGACGTATGAAACGAAATCGTCGCGTAAGGCGTAGCGACCACAAGGCGCGCTATCCACACTTCCACATGGACCACAGGCGGCCCACCCTGCCCTGC	C	AGGTGCCAAAACCAACCTTCGGCGTTGCGGCCCAAACGTTCGTTTTCCTTCGCCAGTTCAGCTCGCCATTTCGCCATGGCCCCCGCCGCCGCATCATCGTCCGCGCTGCTCCCCGCGGGGACCTTCTCCACCGCCCGCCCCGTCGCGGGCCGGCCCGCCGGCCAGCGCCTTCCCACGAGGGTAGCCGCCGCGAGCAGGACGACGACGGCGCGTTCTCCTGCCGCCTGCCTCTCCGTCGGGGGCAGGAGGC		GCCACCCACCGAAAGATACCTGTACGTCGTATGTACTACTGGTAAAATGGCACCTCTCTCTCTAAAAAAAGGAAAAAGAAAAGATAAAGAACGAAAGAGATGGAAAGACGGTAAAGCCGAGGAAGAGACGACGGAAGAGAGGCATATGGGTGGTGGACGTATGAAACGAAATCGTCGCGTAAGGCGTAGCGACCACAAGGCGCGCTATCCACACTTCCACATGGACCACAGGCGGCCCACCCTGCCCTGCCAGGTGCCAAAACCAACCTTCGGCGTTGCGGCCCAAACGTTCGTTTTCCTTCGCCAGTTCAGCTCGCCATTTCGCCATGGCCCCCGCCGCCGCATCATCGTCCGCGCTGCTCCCCGCGGGGACCTTCTCCACCGCCCGCCCCGTCGCGG…
	chr3_21064162	3	21064162	A	A	G	G	G	-	GAAGTAATTTACATATTATTGAACGATGTACAAATTTCTACTTATAACAAAGTTAATAAAACGATCGACGAGTAATTTGAAACGGAGTGAGAACACTAACCGTCACCATGGTCGTTGGCATGCAGGGCGACGAAGACGATCTTGATGACGGTGAAGAGCATGAAGCTGTAGACGATGAGGGAGAGCACCCCGACGACGTCATCGGGGTGCCCAATGCCGTGCTCAAAAGTGCTGGAGTAGACGTACAACG	A	CGACGTCCCAATGTCGCCGTACAGGATCCCCACGCACTGGAACGCCAGACTCATCGTCCTCCCCCAGCTATCCTGCAGTACATGCACGCAGGCCAGAGAGAAACAACGTCAAATCTCAAATGCTTGAAGAAAAACGAGAAGAAAATCACGAGGCCAGGCTCGATTATATGCCACTAAGTTTACAACAGGTTTACAATTTGCCACTAACTTTATCACTTTTCACAATATGCCATCGATTTTTGCTTAACTT		GAAGTAATTTACATATTATTGAACGATGTACAAATTTCTACTTATAACAAAGTTAATAAAACGATCGACGAGTAATTTGAAACGGAGTGAGAACACTAACCGTCACCATGGTCGTTGGCATGCAGGGCGACGAAGACGATCTTGATGACGGTGAAGAGCATGAAGCTGTAGACGATGAGGGAGAGCACCCCGACGACGTCATCGGGGTGCCCAATGCCGTGCTCAAAAGTGCTGGAGTAGACGTACAACGACGACGTCCCAATGTCGCCGTACAGGATCCCCACGCACTGGAACGCCAGACTCATCGTCCTCCCCCAGCTATCCTGCAGTACATGCACGCAGGCCAGAGAGAAACAACGTCAAATCTCAAATGCTTGAAGAAAAACGAGAAGAAAATCA…
	chr3_22544052	3	22544052	C	C	-	-	T	T	CCACTCTGTAGTGCACTGACAGAATAGAGTTTCTGGCAGTACATATCTTTGCAACACAACATAAATGATCAGAAGTAGCTACAGGTAGAGACAGACACACGTTGCATGAACAAGCGTGACACTGTACTCAAGAACTGGTACATGGTTGAACAGAAGAAAGCATATGCCAAGTACATGTGCCTCTCTCACTTTCCTCTCTACTATCTCAGTTCTCAGATGATGTACACACACTGGCACACTGCCATGATGG	C	ATCCCATGTGATGAAACAAGTACAAGACTTCGCAGATGCATTGCATATTCCCCAGACTATTGGATTTGGGAATCACTGACTGGACTGACATTGTGCACGGAGCAAGACATACACCATTACACATGGGCAGAAGTAAAAGAGTGCAGAGTTCATATCTAGCAATATGGAATAATTTTCATCCAAGCAGGAATGGGTGATTAGTATTTTGGTGAGATTTAAGGCAAAAGTTCACTCAAACAGAGCAAATCTA		CCACTCTGTAGTGCACTGACAGAATAGAGTTTCTGGCAGTACATATCTTTGCAACACAACATAAATGATCAGAAGTAGCTACAGGTAGAGACAGACACACGTTGCATGAACAAGCGTGACACTGTACTCAAGAACTGGTACATGGTTGAACAGAAGAAAGCATATGCCAAGTACATGTGCCTCTCTCACTTTCCTCTCTACTATCTCAGTTCTCAGATGATGTACACACACTGGCACACTGCCATGATGGCATCCCATGTGATGAAACAAGTACAAGACTTCGCAGATGCATTGCATATTCCCCAGACTATTGGATTTGGGAATCACTGACTGGACTGACATTGTGCACGGAGCAAGACATACACCATTACACATGGGCAGAAGTAAAAGAGTGCAGAG…
	chr3_22857013	3	22857013	T	T	A	A	A	-	TCATGTCAAAATCCCTTTCACATGAGTTGCCAAGTATACCATGGAAAAGCAGTAACTATTCTTCTCAAGCACATCAGATACGCTCTATAACCCACATCAGATAAAATCGATCAAAATTTAAGCAGAGCAAAAAATGTTAATCCCATAGCCATCAATTGAGGTTACTCACTTGCTCTAGCAAATCCTGTAAAATCTACTTTCACATACTCAACCTCTAAATTGAGCTGCACTCCTCATCATGATATTTGCA	T	TTCCTTACCCATGGACAAACTTACATTCTCTGATTCTCCCTTTTCCTCTTCCTCCTCCTCGCCCTCGCCGTCGCCTCTGCCCCCTCCCTCTCTGCACAGGCTGCTCCCTATGCACTGCGGTGGTATTTGGCACTTCGGTGGCCTTTGCCTTCTGTAGTAGCTGCTTCTTATGCGCTCTGCTGATCTCATCAGAATCGGAACTTGACACTTCGGTGAGCTGGACAGAGTAATCCTTCGCTTTTCACTTTGG		TCATGTCAAAATCCCTTTCACATGAGTTGCCAAGTATACCATGGAAAAGCAGTAACTATTCTTCTCAAGCACATCAGATACGCTCTATAACCCACATCAGATAAAATCGATCAAAATTTAAGCAGAGCAAAAAATGTTAATCCCATAGCCATCAATTGAGGTTACTCACTTGCTCTAGCAAATCCTGTAAAATCTACTTTCACATACTCAACCTCTAAATTGAGCTGCACTCCTCATCATGATATTTGCATTTCCTTACCCATGGACAAACTTACATTCTCTGATTCTCCCTTTTCCTCTTCCTCCTCCTCGCCCTCGCCGTCGCCTCTGCCCCCTCCCTCTCTGCACAGGCTGCTCCCTATGCACTGCGGTGGTATTTGGCACTTCGGTGGCCTTTGC…
	chr3_23734239	3	23734239	C	C	-	G	G	G	GAGTAGTAAGTAGTATAATTATATTGCTGCTGTTAGAGAGGCAGCTATAGCTTAGTAGCTGCTGTTAGAGAGGCAGCTATAGCTTAGTAGCTCTCGATGGCCATGGCCAGTGCCGGGTCGCCGTTAATTTCACTGTGCTGGTGGTTGGGAAGTGGTTGGAGTTGGCTGGAATTGAAACGGTCGATCGATCTCGACGGCCCCCGGCCAGCAGCTGACAGCTGCGTTCCTATGATCGAATCGATCGATCGAA	C	GTGTGGTCTGATATGATCATGGAAGAAGAATCGATCCCAGCAAATACCTTTTCCTGTCGTCGCTGTCGCCTGCGATATTCCTTCCCGTATCGTACGTCGCTCTCACCTCTCTCACATATGGCCGTGGTTGTTGCGACCCTGGAAATTCATCAGAACCCCCACGAGGCAACGTACCTTAGCTCTAGAAGGAGATCGATCAGATGATGAGGAGGAAGACGACGAGCATGCGCTGCCACTGATCGATCATCCT		GAGTAGTAAGTAGTATAATTATATTGCTGCTGTTAGAGAGGCAGCTATAGCTTAGTAGCTGCTGTTAGAGAGGCAGCTATAGCTTAGTAGCTCTCGATGGCCATGGCCAGTGCCGGGTCGCCGTTAATTTCACTGTGCTGGTGGTTGGGAAGTGGTTGGAGTTGGCTGGAATTGAAACGGTCGATCGATCTCGACGGCCCCCGGCCAGCAGCTGACAGCTGCGTTCCTATGATCGAATCGATCGATCGAACGTGTGGTCTGATATGATCATGGAAGAAGAATCGATCCCAGCAAATACCTTTTCCTGTCGTCGCTGTCGCCTGCGATATTCCTTCCCGTATCGTACGTCGCTCTCACCTCTCTCACATATGGCCGTGGTTGTTGCGACCCTGGAAATTC…
	chr3_24711383	3	24711383	G	G	A	A	A	-	GATCGATCGCGCGCTCGCTCTCCCATGCACGCGCACATGGCGCCCGGCCGCCTCGCCGCGCCCGCGCCCGCGCCGGCAAGCCAGGAATCCTGCCTCCCCACTTTCTCAGCCGTCTCGACGGATCATCAGCTATTCAGCTCGATCGTCGATCGGTGCCGTGCGTCGTTGTGTGCGTGGACATGGAGAGGCGAGCTGTCCTTCTTCAGTTCTACGGCAAATTAAATAAAACTCGATCAGCTGGCTCTGCTCC	G	ATCCTTAATTAATTTGAAGACAAGATTTGTTAATTAGGGGTTGAAGTTCGATCTTAATCGGATTAGTTAAGTCGGGTGATTAATACTTGAGTAGTAGAAATTCTATGCAAATTTGTACTGATCGAAGACCAAAACAAGATAAAAGCTATATGAGATTTAAAAAAGGGAGCAAAATCATGTGAATTTCTGATCTTGCATTTTGCTCTGTGATTCATGCACCACCAGACTCTAGCTTCGAGACTAGCAGACT		GATCGATCGCGCGCTCGCTCTCCCATGCACGCGCACATGGCGCCCGGCCGCCTCGCCGCGCCCGCGCCCGCGCCGGCAAGCCAGGAATCCTGCCTCCCCACTTTCTCAGCCGTCTCGACGGATCATCAGCTATTCAGCTCGATCGTCGATCGGTGCCGTGCGTCGTTGTGTGCGTGGACATGGAGAGGCGAGCTGTCCTTCTTCAGTTCTACGGCAAATTAAATAAAACTCGATCAGCTGGCTCTGCTCCGATCCTTAATTAATTTGAAGACAAGATTTGTTAATTAGGGGTTGAAGTTCGATCTTAATCGGATTAGTTAAGTCGGGTGATTAATACTTGAGTAGTAGAAATTCTATGCAAATTTGTACTGATCGAAGACCAAAACAAGATAAAAGCTA…
	chr3_24736181	3	24736181	T	T	-	-	-	A	ACCACCCCTTTCGGCAGGACGTTTCACCGGCTAAAAGTTTTAAATATATGTGCATTTAGAAAAATGTTTGTTCGAATTCGTAAAAATCTATTGAAATTCCAAAATTTTCCGTTCAAAACCTTCTGAGTTGATATGAATTTACTTGATCATGTTCTTTTCCGCATACCGAAATGTATAGCGCAGTTCACAATTAGGGGCGAGATCCTCGTCATTCACACACTAGGACCCGTTTTACATGACATGTTTTCTA	T	ATATTCATATGCTCAAATAATCCCGCGTTTCAAATAATCCCTTAGTAGATTTTAGATTAAGATACAAACACTAGTGACACCCGTTAATTTTCCTCTACATCTGTGAGCCTCAATTTATGTAGGAAATACCCGTCCCGTTTTCACCCCCTTGCTCACGGGACCACGGCGGCGGCACCGCACGGCTCCAAATCAAGCTTTGCGTTGAGACTGAGAGAGCGCGTGGTCAGGCAGCGCGGGGCAGACAGGCGGA		ACCACCCCTTTCGGCAGGACGTTTCACCGGCTAAAAGTTTTAAATATATGTGCATTTAGAAAAATGTTTGTTCGAATTCGTAAAAATCTATTGAAATTCCAAAATTTTCCGTTCAAAACCTTCTGAGTTGATATGAATTTACTTGATCATGTTCTTTTCCGCATACCGAAATGTATAGCGCAGTTCACAATTAGGGGCGAGATCCTCGTCATTCACACACTAGGACCCGTTTTACATGACATGTTTTCTATATATTCATATGCTCAAATAATCCCGCGTTTCAAATAATCCCTTAGTAGATTTTAGATTAAGATACAAACACTAGTGACACCCGTTAATTTTCCTCTACATCTGTGAGCCTCAATTTATGTAGGAAATACCCGTCCCGTTTTCACCCCC…
	chr3_27482417	3	27482417	A	A	-	-	T	T	TCTCTAGTTTACAATTCAAAGACTAAAATAAGTCAACAATATGCTATTCCTTTTGTGCTATAAAAAATCAACCTAAAGCTTTATCCAGATTCATAATATTAGAATATATCATATCTGATAATAGATTAATATATTATAGGACGGATGGAGTATGGAAGAGACCTTCTGGGCCCACATGGAGATAATGTAACTAAAGCTACGATCCCGGATCTCACATTCACCTGGGCTCCACCTGTTGCCATCCAACCAT	A	TATCATACCAGTAAATATATGTTAAACTGCTACGAGTCCCCGAGAACTGATGGTCGATCAGCTCCGTGAGTTACACAAGACCTAAAAAACTTCTCAATTGAAAAGGCAAACGCTGAATAAATGTTATTTATTGTCAATGTCTAATTAGACTTTTCTTAAAAATATATATAAATATGTGTAATTTTGTAGCGTTTTACTTGCTTTCTTCTTCGTTGATAGATGATTACGATAATTAGCCACCTGTTTTTTT		TCTCTAGTTTACAATTCAAAGACTAAAATAAGTCAACAATATGCTATTCCTTTTGTGCTATAAAAAATCAACCTAAAGCTTTATCCAGATTCATAATATTAGAATATATCATATCTGATAATAGATTAATATATTATAGGACGGATGGAGTATGGAAGAGACCTTCTGGGCCCACATGGAGATAATGTAACTAAAGCTACGATCCCGGATCTCACATTCACCTGGGCTCCACCTGTTGCCATCCAACCATATATCATACCAGTAAATATATGTTAAACTGCTACGAGTCCCCGAGAACTGATGGTCGATCAGCTCCGTGAGTTACACAAGACCTAAAAAACTTCTCAATTGAAAAGGCAAACGCTGAATAAATGTTATTTATTGTCAATGTCTAATTAG…
	chr3_28804361	3	28804361	C	C	G	-	G	G	CTGTCGTCATCCAGTCAGAACTAACCGACCAGACACAAGATGAAAGGTTATGGTTCCGTTTCGTCGTATTCCTAAGCCTCTGCCAACGATAGGGCTGCCGCCGGCGTCGGAATCCTCCTCCGCTACTTGGACTCCTAGCCCGCTACCATCTCTGCTTGAATCCTCTGCCACTAACGCCGAGGATATCATCTTTCGCCTAGACTCCCAGACCTTTGCCGCCCCTAGAGCCACTGTCACCAACGAGATCCAC	C	CACCTGATCCACCTTGCATCGACACTTAGGTCACCGCTGCCCCTAGGGCGGCAACCACCGCAACCGAGGAGGTCTCTGCTCAGATTCGCATGCCACCGCCATTCTTAGGATCACTGATGCCTCGAAACCACCTTCGTAGGATCCGCCTTCTCCTTGCCGAGGATTGGTCGTCGACACTTAAGAGTTAAGACGTTATCGTCCTCTGCGACACCCGCTGTCCCCCAAAGAGACGCTGCTGCCAACGTCTCGC		CTGTCGTCATCCAGTCAGAACTAACCGACCAGACACAAGATGAAAGGTTATGGTTCCGTTTCGTCGTATTCCTAAGCCTCTGCCAACGATAGGGCTGCCGCCGGCGTCGGAATCCTCCTCCGCTACTTGGACTCCTAGCCCGCTACCATCTCTGCTTGAATCCTCTGCCACTAACGCCGAGGATATCATCTTTCGCCTAGACTCCCAGACCTTTGCCGCCCCTAGAGCCACTGTCACCAACGAGATCCACCCACCTGATCCACCTTGCATCGACACTTAGGTCACCGCTGCCCCTAGGGCGGCAACCACCGCAACCGAGGAGGTCTCTGCTCAGATTCGCATGCCACCGCCATTCTTAGGATCACTGATGCCTCGAAACCACCTTCGTAGGATCCGCCT…
	chr3_30391033	3	30391033	G	C	G	G	G	G	AGTATAGAGGATGAATATGATTTTGGTGATGCCCCCAGTAAGAAAGGCAAAAGGAGGAACAAAGATGCACATGAGGAGAGGAGAAGCACTCATTGGCTCACAACTCAGAAAGAGCGCTGTATGTATTGCTTCGAGAACCCATCACGGCCAAAGCATCTGGTTGTTGCTATAGGAAACTTCACTTACTTGATGCTGCCACAGCTTGAGCCTGTTGTCCCTGGGCACTGCATTATTCTGCCATTGCAGGTGA	G	AAAATCATTTTATGATGTGCTTTCATAACAACAAGCTAACTTCAGCTTCTTGTAATTTTGAATAGTCATATGTAAACCCGACCTTCATTACAACTCTTATGCACTATTCATCATCTACCTTATGATATGTTCTTTTTTATGGTTGCAGCATGAGTCTGCAACAAGAACAGTTGATAGAAGTGTCTGGGAGGAGATCCGCAACTTTAAGAAGTGCCTCCTGAAAATGTTCGCGCAGCAGGACAAGGATATT		AGTATAGAGGATGAATATGATTTTGGTGATGCCCCCAGTAAGAAAGGCAAAAGGAGGAACAAAGATGCACATGAGGAGAGGAGAAGCACTCATTGGCTCACAACTCAGAAAGAGCGCTGTATGTATTGCTTCGAGAACCCATCACGGCCAAAGCATCTGGTTGTTGCTATAGGAAACTTCACTTACTTGATGCTGCCACAGCTTGAGCCTGTTGTCCCTGGGCACTGCATTATTCTGCCATTGCAGGTGAGAAAATCATTTTATGATGTGCTTTCATAACAACAAGCTAACTTCAGCTTCTTGTAATTTTGAATAGTCATATGTAAACCCGACCTTCATTACAACTCTTATGCACTATTCATCATCTACCTTATGATATGTTCTTTTTTATGGTTGCAG…
	chr3_31309554	3	31309554	A	A	-	-	-	C	CTTTTGCTAAAGATAATGACCTTTAAGTAAACTATTGCAGACATAAACAACAGCCTTGATCTGTAGTACAAAACAGAAGAGAGAAACTACTTCCTCCTGAACAAATTACATGGTGGTTCATCCAGTATTTTCACTAAAGTTCTCAGGTAAAAATACAGATAAAATACTTACCTTTCTGGAAGAGAAATACACTGCACTGAATTAAATAGACCTCAGAAAAAGACTGAAGCCAAACATCTCCAAGAAAAAA	A	ACGGGAGAGTTCTCTAACAACCAGACAACGATTGGCGTCGCTCTCCATCCCAACTTCTCCTCTGCTCCGATTCGTACTCGCATTTCTTCCACATTTTTGCGTGTTGAAGACGCCTGGATCCATCCATCCATCCGCCACCAAAACGCTCTAAATCCTATGTGCTGCTGGTTGATGCGTTTCTTGGTCACTTAGTTGGCACTCAAGAGAGAAATAATCACCAGCTTTTTCTTCTGTTGGTTGCCTCTTAACC		CTTTTGCTAAAGATAATGACCTTTAAGTAAACTATTGCAGACATAAACAACAGCCTTGATCTGTAGTACAAAACAGAAGAGAGAAACTACTTCCTCCTGAACAAATTACATGGTGGTTCATCCAGTATTTTCACTAAAGTTCTCAGGTAAAAATACAGATAAAATACTTACCTTTCTGGAAGAGAAATACACTGCACTGAATTAAATAGACCTCAGAAAAAGACTGAAGCCAAACATCTCCAAGAAAAAAAACGGGAGAGTTCTCTAACAACCAGACAACGATTGGCGTCGCTCTCCATCCCAACTTCTCCTCTGCTCCGATTCGTACTCGCATTTCTTCCACATTTTTGCGTGTTGAAGACGCCTGGATCCATCCATCCATCCGCCACCAAAACGCTC…
	chr3_31755398	3	31755398	T	T	-	-	-	G	ATACCTGTGAAAAAAGCCAAAAAAAAAAAGAGGTTTTTCTCTCCTCTGGGTTTCACTCCACTAACCATTGATGATTGCTCGATCAGATCGTTGTGATGATGACTGAAAAATATATTCAGTAACCGCATCCATCCATCCGATGTTTTGCCTGAAATTTTTCTGCCCAAGCTCGCCAGAGTGTTCTGAACTTCTGAATTTCAGAAGCCCAATGTGCGGCTCGGCCCGTTTGCAATAAAAGCCCAATACATGT	T	GGAAGTGGACTTGCCTGTGTGAAGTAAGCAAAAGCGTTGGCTTGCAGGGGGAGTCAGATTCAGTAGTACGCGGCGATGGCGACGTGGCAGAACAGTCCAGGATGCATCTGTCGTCGCCGTCGCCGTCACGAGCCCACGGTAACACGACGACTCCACCCACCGGAATTTCCCGCTCACCGCCGGCATGGGCACGAAACCGCGCGCCCACCGCGCAGCTAGCTAGCTCGTCCTCCTATCAAGATCGCGCGCG		ATACCTGTGAAAAAAGCCAAAAAAAAAAAGAGGTTTTTCTCTCCTCTGGGTTTCACTCCACTAACCATTGATGATTGCTCGATCAGATCGTTGTGATGATGACTGAAAAATATATTCAGTAACCGCATCCATCCATCCGATGTTTTGCCTGAAATTTTTCTGCCCAAGCTCGCCAGAGTGTTCTGAACTTCTGAATTTCAGAAGCCCAATGTGCGGCTCGGCCCGTTTGCAATAAAAGCCCAATACATGTTGGAAGTGGACTTGCCTGTGTGAAGTAAGCAAAAGCGTTGGCTTGCAGGGGGAGTCAGATTCAGTAGTACGCGGCGATGGCGACGTGGCAGAACAGTCCAGGATGCATCTGTCGTCGCCGTCGCCGTCACGAGCCCACGGTAACACGAC…
	chr3_33029842	3	33029842	T	T	C	C	C	-	TATCAATGCACTGAAGTGGTATAAGTATTTCTTTAAAAAAAAGTATAAGTAATGTCATATTTCTAAATTGCTAGAAAATTATAATGGCGTCGTTATAAATGTACGAATTGTAATATTATATTGACATAGATCCATTAACCCTAAATTAAGAAAAAAATGTCTACCTCTAATTTGAAAATAAATTAACAATGTTTGTATAAAATCTGGCAGCTTGCTAGGACACCAGCATCTGGTGCGGCGAGGATAGTCA	T	GAAGATTGGGGCACCAGCATATTGATGCTACATGACTGGAATACTTAGGCTGGGTTCTTATCTCTACTTTCCTAACTCATCTCTCTTGTTAGTAATAACTTGTCTAAAAATATAAATTATACTCCCTCCGTCTCAAAATATAAGTATTTTTGGACCCCTGACACGGTTTCGATATCTATAAAAATGAGATTTTTTTAAATAAAAAGTTTGCATATTATGATAATTTGTTTAATGATAAATTTAGGAACAT		TATCAATGCACTGAAGTGGTATAAGTATTTCTTTAAAAAAAAGTATAAGTAATGTCATATTTCTAAATTGCTAGAAAATTATAATGGCGTCGTTATAAATGTACGAATTGTAATATTATATTGACATAGATCCATTAACCCTAAATTAAGAAAAAAATGTCTACCTCTAATTTGAAAATAAATTAACAATGTTTGTATAAAATCTGGCAGCTTGCTAGGACACCAGCATCTGGTGCGGCGAGGATAGTCATGAAGATTGGGGCACCAGCATATTGATGCTACATGACTGGAATACTTAGGCTGGGTTCTTATCTCTACTTTCCTAACTCATCTCTCTTGTTAGTAATAACTTGTCTAAAAATATAAATTATACTCCCTCCGTCTCAAAATATAAGTATT…
	chr3_33065239	3	33065239	G	G	-	A	-	-	TGCAAGCGGTTGCTTTGGTGTACTTTTGTTTCTGGTATTAGGTGTTGTTCTTGGAAGTGGTCGGTGGTGACCATGTTGCGATGCGATGGTGATTGATTGCTTTATTATGCTTGTGAAGTATCATCATCAATCACATGGCTTCCGTTTCTGTTTGGAATAATTGGTTTCGTGCTATCGATGTGTTTGGCTGGCTTTCAGTTGCGCAGGTCGTTCGCCTTTTGGAGTGCACTCGTCATGTCGTCATCGCGCT	G	CGTTGCGTTCATAATTATGTTGGCTTGCATGCTTGCAATGATGCTTACCCCTCCTGCAACCGGCAACTGGCAAGCCATCCCGCTAGCTGATCGTTTTCTCCGCATGATTTGTAGTAGTACTGACCGGTTTACATCTACTACACGGCTACACCTTCATAAATCAGTTCCAGAAAGTTACGAATCGATGTACAATCTCTGTATACACTACATTTCATTGCATGTACAAATAACTTGATAAGAGTTCAGAACA		TGCAAGCGGTTGCTTTGGTGTACTTTTGTTTCTGGTATTAGGTGTTGTTCTTGGAAGTGGTCGGTGGTGACCATGTTGCGATGCGATGGTGATTGATTGCTTTATTATGCTTGTGAAGTATCATCATCAATCACATGGCTTCCGTTTCTGTTTGGAATAATTGGTTTCGTGCTATCGATGTGTTTGGCTGGCTTTCAGTTGCGCAGGTCGTTCGCCTTTTGGAGTGCACTCGTCATGTCGTCATCGCGCTGCGTTGCGTTCATAATTATGTTGGCTTGCATGCTTGCAATGATGCTTACCCCTCCTGCAACCGGCAACTGGCAAGCCATCCCGCTAGCTGATCGTTTTCTCCGCATGATTTGTAGTAGTACTGACCGGTTTACATCTACTACACGGCTA…
	chr3_34679856	3	34679856	A	A	-	-	-	C	AATCACAACGAGCTATCTAAATCGTTGATGATTTTCGGAGCCACCGTGCGAAACGGCATATTTGCAAGTGAAAAATAATTTATAAATAAAATTTTTATATACGTGTTTTTAATGATCTAAAAGAAAACACTAAAAAATAAACTCTGAAAAAAAAACCTCAAAATCAACTTCAAATCTAAAGTTAAAAATTTAAATTTAGTTGATAAACATAAACGTCTAGACGAAAAGATGAGTCCCATTGATGCTACAG	A	GAGTCCACGTCACCCTCGTCTGCCTGCCCCGCTGGCGTTCGATCCGACATGCGGGCCCCACATGTAAGCAAGCACGCCATCCATCCCATCCTGAACCCACTCGTCAGCGAGCGCTGAGACGATCTGACCCGCAGTTTCACAGAAAACCCCTCGTCTCTTTCGCCATTTCGGATTCCCCACCCGACGAGTCTCCGACCACTTCCCACACCGGCGCCTCCACGCCGAGATCTCCTTCCCTCTCCACCGCCGG		AATCACAACGAGCTATCTAAATCGTTGATGATTTTCGGAGCCACCGTGCGAAACGGCATATTTGCAAGTGAAAAATAATTTATAAATAAAATTTTTATATACGTGTTTTTAATGATCTAAAAGAAAACACTAAAAAATAAACTCTGAAAAAAAAACCTCAAAATCAACTTCAAATCTAAAGTTAAAAATTTAAATTTAGTTGATAAACATAAACGTCTAGACGAAAAGATGAGTCCCATTGATGCTACAGAGAGTCCACGTCACCCTCGTCTGCCTGCCCCGCTGGCGTTCGATCCGACATGCGGGCCCCACATGTAAGCAAGCACGCCATCCATCCCATCCTGAACCCACTCGTCAGCGAGCGCTGAGACGATCTGACCCGCAGTTTCACAGAAAACC…
	chr3_34936724	3	34936724	T	T	-	C	-	-	GCTCAACGGAAGGTGCAACAACGTCTAATTCTGCATGCTTCAGTAAATTCCTGGAAGCTGACGCTTTCTCGGAGTATTCTGACACAGCCTCATCAATCACTGTGACTACGACGGATATCCCCCCATCAGATAGCAGCAGTTCAAGCCGAATGGATTGCAGACAGGAGATTGATTTCATAAGAGAAATATTAAACACCAGTCCTCTTAATGGTCAAATTTGCTCGGGCTTGGAGCGATTCATTAACTCAGA	T	ATCCTGGATCTACAACTACTGGAAGACTTAAATGGCGATATTCGGCTGGCGGTGGGTGTAGCAGAGGGCAAAACACTCCGAATGAATCGGAGGCTGCTCTTCGAATGTGTAAACGAGATACTGAGTGTGAGATGTGCATACTATTTCAATGCCGGCTACGGCTCATGGTTCTTGGGGATGGCAATTCTGAAGAAGCTCACAGCTGAAGAAATCTATGCGGAGATGACTGATCTGAAGGTTGCTGAGGAGT		GCTCAACGGAAGGTGCAACAACGTCTAATTCTGCATGCTTCAGTAAATTCCTGGAAGCTGACGCTTTCTCGGAGTATTCTGACACAGCCTCATCAATCACTGTGACTACGACGGATATCCCCCCATCAGATAGCAGCAGTTCAAGCCGAATGGATTGCAGACAGGAGATTGATTTCATAAGAGAAATATTAAACACCAGTCCTCTTAATGGTCAAATTTGCTCGGGCTTGGAGCGATTCATTAACTCAGATATCCTGGATCTACAACTACTGGAAGACTTAAATGGCGATATTCGGCTGGCGGTGGGTGTAGCAGAGGGCAAAACACTCCGAATGAATCGGAGGCTGCTCTTCGAATGTGTAAACGAGATACTGAGTGTGAGATGTGCATACTATTTCA…
	chr3_35045132	3	35045132	T	C	-	-	-	T	TCCAAGGGCCCATTTGTTACTAGTAGCTCAAAAATATTCCGTGTAAACTTTAGGTGCAAAGGAAAAAAAAACTAGAGAAAATCCAAATAATGTAATTGACAAATGTACGAGCCTAAAAACTGTCATCAATGGGTGTAAATTCTGTAAAATATCATCGTACAAACTAATTTGTTTCATAAATGTTATCGTTGTTAGGGTTTTGTCCAGCCTGTCCTGTTAAATACGTTGTTCATCCTATAACATTTAAACC	T	TAACAATGATAGTATTTATGGGATAAAGTCAATTGTACGATAACATTTTATGGAACTTACACTTGTTTTTTATATTTCTTAGAATTGTGCGCCTTGCCAATGATATTTATTGCATTTTCTCATAAACTATAGTGCACCTCTCTAATAGTGACTATGTAATGTGTAATGGTATTGAGGAGATATAACTTCTTGATTTTTTATAGACGATAGTTAAGAGGTAAGAACAAATTTATTTTAGGATATATTTGGA		TCCAAGGGCCCATTTGTTACTAGTAGCTCAAAAATATTCCGTGTAAACTTTAGGTGCAAAGGAAAAAAAAACTAGAGAAAATCCAAATAATGTAATTGACAAATGTACGAGCCTAAAAACTGTCATCAATGGGTGTAAATTCTGTAAAATATCATCGTACAAACTAATTTGTTTCATAAATGTTATCGTTGTTAGGGTTTTGTCCAGCCTGTCCTGTTAAATACGTTGTTCATCCTATAACATTTAAACCTTAACAATGATAGTATTTATGGGATAAAGTCAATTGTACGATAACATTTTATGGAACTTACACTTGTTTTTTATATTTCTTAGAATTGTGCGCCTTGCCAATGATATTTATTGCATTTTCTCATAAACTATAGTGCACCTCTCTAATAG…
	chr3_36328500	3	36328500	G	G	A	-	A	A	CATTTAGCAAGATTTGGTGTTCATTTACAGCATAATCTATATTTTTATCTAGGAAAAGATCTGTTTGATAAGTGACCTGCAATAAAAGAAGATACATATTTAGAACATGCATGACGCGCATTTACCGTGTAAATAGCCAATCCAAGCCAAATGCTAACAAACGTCCCTCTTGGATCTTGGAAAAATTTTACTAACTCCAGGAGTCCAAGACCAAGTAAAAAGTAAATCAAGAATAAACATCGGCAAATTA	G	TAGGCAATATTTCAAGCCTTCTAACAATGATGGGTCCTTACAGCGATGGCAAGAACCAATGCATGTTTCGAACAAGCATATAATAGGCATGTTGTTGTTAATCAGCTATAAATATGCACCAATTTCTATTATACACAATAGTCAATAAGTTTTTATTGAAGAAACACGGTAATTAATAATTCAGAAATAACATAAGAGCATGGTAAGAAGAAACCTTGTATAGTTCTGGAATGAATTCTACTGTAATTCA		CATTTAGCAAGATTTGGTGTTCATTTACAGCATAATCTATATTTTTATCTAGGAAAAGATCTGTTTGATAAGTGACCTGCAATAAAAGAAGATACATATTTAGAACATGCATGACGCGCATTTACCGTGTAAATAGCCAATCCAAGCCAAATGCTAACAAACGTCCCTCTTGGATCTTGGAAAAATTTTACTAACTCCAGGAGTCCAAGACCAAGTAAAAAGTAAATCAAGAATAAACATCGGCAAATTAGTAGGCAATATTTCAAGCCTTCTAACAATGATGGGTCCTTACAGCGATGGCAAGAACCAATGCATGTTTCGAACAAGCATATAATAGGCATGTTGTTGTTAATCAGCTATAAATATGCACCAATTTCTATTATACACAATAGTCAATAA…
	chr4_228136	4	228136	C	A	-	-	-	C	CCACTGCAATAGCAAGGGAAAAAGGAGAGAAGCTATGTAACTTGTTGTGGAAGAAGTATTTATTAGCACACTACATGCTCAGAAATTGTATTTTATAGTAGTTCATCAGCATACCTTAGCCTTTATTTTCCAGAAAAAGCACATGGGGAGCTCAAGGTTTGGTAAAAGTTGTTTCAGGCCAACAAGAAAGCCAGCAAGGGCACCATGGAAACCAGAAAGTGGTGTAACACTGCACAACAATCAAGATCAG	C	TAGTGAGTACAATGCACAATTTTCAGTCAGTAATGTTACTAACCAAGAAAGCATTATGTAAGGTGTTGACATGAATTACATTATGCAAACATAACCAACAGTAACCACAATATGCCGAAATAAAAATATTTATTATCACGTATAGAAGTAATGGTATGATATTGTTATCCAGCGAGCTAATGTGTAGAAGTTTGCATGAACTAAATATTCATTGCTTTTGAAGAAACTAACTGAATATTCATATGAAAAG		CCACTGCAATAGCAAGGGAAAAAGGAGAGAAGCTATGTAACTTGTTGTGGAAGAAGTATTTATTAGCACACTACATGCTCAGAAATTGTATTTTATAGTAGTTCATCAGCATACCTTAGCCTTTATTTTCCAGAAAAAGCACATGGGGAGCTCAAGGTTTGGTAAAAGTTGTTTCAGGCCAACAAGAAAGCCAGCAAGGGCACCATGGAAACCAGAAAGTGGTGTAACACTGCACAACAATCAAGATCAGCTAGTGAGTACAATGCACAATTTTCAGTCAGTAATGTTACTAACCAAGAAAGCATTATGTAAGGTGTTGACATGAATTACATTATGCAAACATAACCAACAGTAACCACAATATGCCGAAATAAAAATATTTATTATCACGTATAGAAG…
	chr4_1165114	4	1165114	C	T	-	-	C	C	TGTTAGTATCCAGGGCAATTTATCCAATATTTGTGTTTTAGTTTTGCAGGTATATGTAACCTCCATCAACTAGAGTACCTACACCTTGGTGTCAACATGCTACATGGAACCATAAATTCATGCTTGGGAAAACTACAACAATTGAAGTACCTGAACATGGAAAGAAACTTTCTCATGGGGGAGATTGCACCGAACTTACTTATCAACTTGACCAAACTGGAGACTATACACCTGGGGGTGAACAATCTTA	C	CGGCACATTCATGCTCTCCTGGCTAGCAAACAGCTCAAACCTCGTTGATGTTGTCCTCTCACACAACTACAATCTGAAAATCGAAACCGAGCTTGTGAGATGGACACCGTTGTTCCAGCTGGTATACTTGAATTTAAGCAACTGTGTTATCAATAGGCGAAGCAATGGAGTTGTGCCGACTTTTCTGTCAACCCAGCTTAGCCTATCCGGGATCGATCTCTCGCATTGTTCGCTCCAAGGCAGGATTCCA		TGTTAGTATCCAGGGCAATTTATCCAATATTTGTGTTTTAGTTTTGCAGGTATATGTAACCTCCATCAACTAGAGTACCTACACCTTGGTGTCAACATGCTACATGGAACCATAAATTCATGCTTGGGAAAACTACAACAATTGAAGTACCTGAACATGGAAAGAAACTTTCTCATGGGGGAGATTGCACCGAACTTACTTATCAACTTGACCAAACTGGAGACTATACACCTGGGGGTGAACAATCTTACCGGCACATTCATGCTCTCCTGGCTAGCAAACAGCTCAAACCTCGTTGATGTTGTCCTCTCACACAACTACAATCTGAAAATCGAAACCGAGCTTGTGAGATGGACACCGTTGTTCCAGCTGGTATACTTGAATTTAAGCAACTGTGTT…
	chr4_1959756	4	1959756	T	C	-	-	-	T	TAGATGTAGCGTCGGATAATTAATATCCTTAATTAATTCGCACTCTTCTACGTGATTACTATATGATTCCATCGATCTCTACGAGTCGGATTCATCCTCATTGCATGTGTGCCTGCAATCGCCATGCCTGTGCCGCAGTGCCTCCAAAATCCAGATCCCAGACATGCATCCGGCGGTTGTAGGATCGGAGGTTCACTGCAAGGAGAGGAGTCTGCCGTCATCCGGCGGCGGCTGGAGTCTTGCACTTCGC	T	AGATACCACAGAGTGAGCGAGGTCATTCGTACGCATGGCAACTAATCTCTCTAGCAAGCAGAACCTCAGGTGCGCTTACTATTTTCGCTATCATGTGATGTGTGTGTTGTGTGTTATGTCCGCTAGATTTAAATGAGTCCTTAGGTGGATGCTGAAAGTTTTGGCGCATCTTCATTTGCTATGGATTTAATCTTTCGATTGATTTTGCCTTTTTTTTCTAGATTAATTTTATACTTAACGTTTCTCGGTA		TAGATGTAGCGTCGGATAATTAATATCCTTAATTAATTCGCACTCTTCTACGTGATTACTATATGATTCCATCGATCTCTACGAGTCGGATTCATCCTCATTGCATGTGTGCCTGCAATCGCCATGCCTGTGCCGCAGTGCCTCCAAAATCCAGATCCCAGACATGCATCCGGCGGTTGTAGGATCGGAGGTTCACTGCAAGGAGAGGAGTCTGCCGTCATCCGGCGGCGGCTGGAGTCTTGCACTTCGCTAGATACCACAGAGTGAGCGAGGTCATTCGTACGCATGGCAACTAATCTCTCTAGCAAGCAGAACCTCAGGTGCGCTTACTATTTTCGCTATCATGTGATGTGTGTGTTGTGTGTTATGTCCGCTAGATTTAAATGAGTCCTTAGGTGG…
	chr4_2254475	4	2254475	G	A	-	-	-	G	AATGTTCCGATAAGACCAATATGGAAAACGAAAAGACAATAATCGTTAATAATTGTGACAATTAGGTACTATTGCAAGGACGAGAACAAAGCCAGTTCTAAGCCTATCGAAGAGAAGACCACAACTAGAGCATGAACCGTCACAACCAACACAAAAGGGTGTCCACGCAGAATATGTGCCCGAAATAGACGCTGAACCGACGCTGATAGAGGCCAATCTGACTCAAGCTGCGGAAGTTATCGGTGCTGGC	G	CTCAGCTAGAAAGAACACATGGACCGATAATACCCTAACCCGACTAAAGCGGTCACAACAAGGGAAAATAGACGCTGAATACAATCTAATTGAGGAGCGGTACGATGATTTTAGATGATGTGATGATTTCTGTGATGAAATATGGGTACTATTATATAGAGAAATATGCAATTTATATATTTGTTAAAGATATACTTTCTTTATGACAACTGCTCTTACTCTACATGTTGCAACACGGTTTGCCTAAGTG		AATGTTCCGATAAGACCAATATGGAAAACGAAAAGACAATAATCGTTAATAATTGTGACAATTAGGTACTATTGCAAGGACGAGAACAAAGCCAGTTCTAAGCCTATCGAAGAGAAGACCACAACTAGAGCATGAACCGTCACAACCAACACAAAAGGGTGTCCACGCAGAATATGTGCCCGAAATAGACGCTGAACCGACGCTGATAGAGGCCAATCTGACTCAAGCTGCGGAAGTTATCGGTGCTGGCGCTCAGCTAGAAAGAACACATGGACCGATAATACCCTAACCCGACTAAAGCGGTCACAACAAGGGAAAATAGACGCTGAATACAATCTAATTGAGGAGCGGTACGATGATTTTAGATGATGTGATGATTTCTGTGATGAAATATGGGTA…
	chr4_3560722	4	3560722	G	G	A	A	A	-	TATGGTTATGAATTCCCATAAATTGAATATAAGATAATAAATTAGAATAGAAACCTACATTGTAGTGGAAGAAATATTCTTCACTACTCTTCACAGAAACTTTGTAATGATTCGCCAAGAGCTGGATTGGCTGTCCTTTTCTCCCTAAACCAGGCCTGGCCATTGGAAACCGCTTAGGTTTTGCTGGTTTGTTTGCTGGCACCTCGCTCTCAACGTCATCAGCTTTAATAGGCACCACATTTGCAGGTAC	G	GGAGGAGGCGGCGGCAACTCATCGGCCTCACCATCATGAGCGTCCATTCTATGAGCTGCAAATAGGGGGATTAATCAATGTTACAATAGGGGAGATTACCCCTTTGAGGAATTGACATCAATGTGATAAACACATTATATTCAACATGTTGAATTCAATAATGCAATGACAGTTGCATCAATACGGAAAGTTTTGTTGCTGAATAAATAAAAAAGGGAGGTAACAAAACAATTGTAATCATTAACAAACC		TATGGTTATGAATTCCCATAAATTGAATATAAGATAATAAATTAGAATAGAAACCTACATTGTAGTGGAAGAAATATTCTTCACTACTCTTCACAGAAACTTTGTAATGATTCGCCAAGAGCTGGATTGGCTGTCCTTTTCTCCCTAAACCAGGCCTGGCCATTGGAAACCGCTTAGGTTTTGCTGGTTTGTTTGCTGGCACCTCGCTCTCAACGTCATCAGCTTTAATAGGCACCACATTTGCAGGTACGGGAGGAGGCGGCGGCAACTCATCGGCCTCACCATCATGAGCGTCCATTCTATGAGCTGCAAATAGGGGGATTAATCAATGTTACAATAGGGGAGATTACCCCTTTGAGGAATTGACATCAATGTGATAAACACATTATATTCAACATG…
	chr4_3562942	4	3562942	G	A	-	-	-	G	TAGAAGAGAAGCTAGGATTGACGAACGCAAGCAAATTCCAGAAAAAAGTAGTCCCGGTGGGAGAGAGAGAGATGAATCAGAAAGAGGATGCGGATGCTCACCAGGATCCCCTGCTCTGCTCGCGACCCCTGTTCAGCCGCGAGATGGCGCAAGGAACGGAGACGACGAGACGGGAGATTTTCTTTTACGCGAGGAGGAATGGGGAGATACTCGAGTACTACTGACTACTACTCCGCCTTTTATCTCAAAA	G	TTTTCTAATGACTGTGACCCACGTGTCAGCGTTACTCAGGAATAAAAATACAACAAAGGCTCCGTTGGGAATTAATTAGGCTAAAGACGGGTTAATTAGGATGAGTAGATTCATCGGAATAATTTGTTTTTTATTAGTTTACGTTTAATATTTTAAATGTGTGTCCGTATACTTAAAAAAATTGAAATGGAACTAAACACGGCCTATGTCCATGGGCCATGTTTAGATTCAACTTTTTTTTTTCCAAAAA		TAGAAGAGAAGCTAGGATTGACGAACGCAAGCAAATTCCAGAAAAAAGTAGTCCCGGTGGGAGAGAGAGAGATGAATCAGAAAGAGGATGCGGATGCTCACCAGGATCCCCTGCTCTGCTCGCGACCCCTGTTCAGCCGCGAGATGGCGCAAGGAACGGAGACGACGAGACGGGAGATTTTCTTTTACGCGAGGAGGAATGGGGAGATACTCGAGTACTACTGACTACTACTCCGCCTTTTATCTCAAAAGTTTTCTAATGACTGTGACCCACGTGTCAGCGTTACTCAGGAATAAAAATACAACAAAGGCTCCGTTGGGAATTAATTAGGCTAAAGACGGGTTAATTAGGATGAGTAGATTCATCGGAATAATTTGTTTTTTATTAGTTTACGTTTAA…
	chr4_3575736	4	3575736	G	G	C	C	C	-	TCGACACAAAAAAAAGTAACAACCTCCAGCTGATAGGGGGGGCCACTCAACTATGTTATAGAACAACATCTGGCTGTCAACCATAAAAGTTTTTCGTTCTTGTTTTGTAACCTGGCAGTTAAATCTTCACCAGATCACTTTGCATTGACATGTACAGAGTAAATCGCAGGTTGCAGATGAGTGACTCAACGATGCATTGCTCTATACTAACCCACATGACACAGATACTAGCTAGGAACCTAGCTGCATC	G	TCAACTGGTTCGTGATTCGTGGACAGACGTGCTTCGAACCTAACTATCTCCTTATTACAGGGCCTTTATACAAACCTCTCGCGACAACAAAGCCCTCTGGAGGTTGATGGTCCTCCAATTCCTCCAACCAAATTACTTCTGCGCTATTTATTTCACCAGGCAAAACAACTGGAGGAATATCGGACGGGGTGGGGGGCGGGAGTTAGAACAGCGCTCAGCAGTGGTGTAATAACAAGTTCAAGTTATAAGA		TCGACACAAAAAAAAGTAACAACCTCCAGCTGATAGGGGGGGCCACTCAACTATGTTATAGAACAACATCTGGCTGTCAACCATAAAAGTTTTTCGTTCTTGTTTTGTAACCTGGCAGTTAAATCTTCACCAGATCACTTTGCATTGACATGTACAGAGTAAATCGCAGGTTGCAGATGAGTGACTCAACGATGCATTGCTCTATACTAACCCACATGACACAGATACTAGCTAGGAACCTAGCTGCATCGTCAACTGGTTCGTGATTCGTGGACAGACGTGCTTCGAACCTAACTATCTCCTTATTACAGGGCCTTTATACAAACCTCTCGCGACAACAAAGCCCTCTGGAGGTTGATGGTCCTCCAATTCCTCCAACCAAATTACTTCTGCGCTATT…
	chr4_3707318	4	3707318	A	G	-	-	-	A	AGAATTGGAAGACCATAAGATGGATGTGGAGGAAATACCGACTACCATGGATTTGATGAAGGGTGAAAATGATAATATTCAGTTGGAGGTCTTGACAGCAGCGCATCAACATAGCTCGTGTGAAGCAGGGGTTGAGAGGCTCAGGATGGAATTAGACGTGTTATTGGAGGTAAAGGACACATGCAAAATCATGGAGTCTGGAGACCTTAATGGGGAAGTGAAGGAAATCCCAGCTGCTCATTTCATGAAG	A	GTGAATATGATAAGCTTCAGTTGGACATTTTAACTGCAGAACATAAACATATTCTGTCAGAAGCACAAGTTGATTGGCTCAAGGAGAATATTTAGCGCATATTTTTTTTCTTGAAACATTTATATCTCTCTGTATGGTCTGGCTCCGAGGGCCACACCATGTCTTTACTCTGTTGAAAATACTAAAATAAATTGATATTGTGAAATGGGTTTACAATTCAGAAATAGATCATAATTGTGAGATTTCAAAA		AGAATTGGAAGACCATAAGATGGATGTGGAGGAAATACCGACTACCATGGATTTGATGAAGGGTGAAAATGATAATATTCAGTTGGAGGTCTTGACAGCAGCGCATCAACATAGCTCGTGTGAAGCAGGGGTTGAGAGGCTCAGGATGGAATTAGACGTGTTATTGGAGGTAAAGGACACATGCAAAATCATGGAGTCTGGAGACCTTAATGGGGAAGTGAAGGAAATCCCAGCTGCTCATTTCATGAAGAGTGAATATGATAAGCTTCAGTTGGACATTTTAACTGCAGAACATAAACATATTCTGTCAGAAGCACAAGTTGATTGGCTCAAGGAGAATATTTAGCGCATATTTTTTTTCTTGAAACATTTATATCTCTCTGTATGGTCTGGCTCCGA…
	chr4_3712017	4	3712017	C	G	-	-	-	C	TGATTGGAATAATTAAAACCTCTCCTATCCATTGAGCAATCAAGTGGTAATTGTCTCTAAACTAAGTAACCTTCTGGAAATACTGAACAGCGAAGGAAACACTGCTACAAATAAGCTGGCAAATGATGAACATTGCTCAACCGGAGGGACTTAGAGCACCCTTTCCTTGACATTCCACAATTCACTGTCCCTGATTGCCAGCCAACTACTTATATCATTCTGGCCATGATGCCACCATGAGTTTTGACTG	C	TAAAGGAAACCCATCACATTTTCTTATGATATATGTTCCAATTTTTGTAAATTCTGAATCCAAATTTTCCTTACACCTTCCAATACTTCTTAGAAACAGTTTCCATGTATCTTGCTCTGATAAAACAGGTAAATCATAATGAACTGTGGATTTTAGTACTTTTTGGTGACTTCCCGACTTTACATAGTGAGTAAAATCACACTTCCCGAATTTATGATGGCGCCGCGCTCACCCTAGCCCCATGCAAGCG		TGATTGGAATAATTAAAACCTCTCCTATCCATTGAGCAATCAAGTGGTAATTGTCTCTAAACTAAGTAACCTTCTGGAAATACTGAACAGCGAAGGAAACACTGCTACAAATAAGCTGGCAAATGATGAACATTGCTCAACCGGAGGGACTTAGAGCACCCTTTCCTTGACATTCCACAATTCACTGTCCCTGATTGCCAGCCAACTACTTATATCATTCTGGCCATGATGCCACCATGAGTTTTGACTGCTAAAGGAAACCCATCACATTTTCTTATGATATATGTTCCAATTTTTGTAAATTCTGAATCCAAATTTTCCTTACACCTTCCAATACTTCTTAGAAACAGTTTCCATGTATCTTGCTCTGATAAAACAGGTAAATCATAATGAACTGTG…
	chr4_4190231	4	4190231	A	T	-	-	-	A	TTTTTGAGTCCATAGAAATTTCGTTCATCTCAATTGGAGCTAAAATGGATTTTATATGCATTTTAAAACTTTGTGCATTTTTCTGTTGAACATATATTGTTTTAGGCATTTTCTTTATTATTTCTAGATTTTTAAAAAGGATGGGTCCACATGGCAGTGACTGAAATTTTGCAGAAAAGTTCCTAGGTTCTAAGGAATAGAAGCCGAAGTTCTTAAGCAGGTGCAAAAGACATTTTTATTAAGAGTCCTA	A	TGTTTTTGCTTAATTACACATAAATTTCTTTGGAGATTAAACGCTACGTATTTTAAACTTCCTCTAATTAAGTCCTAAGCGCCCTATTTACTGGTTAAGCAGCCGGGCCCACATCTGGAGCAGAGGCGTGGCACCGACGGGGTTCTTGCTGGCGCCGGCGGCGAACGGCGGCGAGAAAGACCTCACGACCAAAAGAGAAAATGACGGCGGATCTATTGCGAAGCTATCGGTGGTGTTTTTGTTGGCTGTG		TTTTTGAGTCCATAGAAATTTCGTTCATCTCAATTGGAGCTAAAATGGATTTTATATGCATTTTAAAACTTTGTGCATTTTTCTGTTGAACATATATTGTTTTAGGCATTTTCTTTATTATTTCTAGATTTTTAAAAAGGATGGGTCCACATGGCAGTGACTGAAATTTTGCAGAAAAGTTCCTAGGTTCTAAGGAATAGAAGCCGAAGTTCTTAAGCAGGTGCAAAAGACATTTTTATTAAGAGTCCTAATGTTTTTGCTTAATTACACATAAATTTCTTTGGAGATTAAACGCTACGTATTTTAAACTTCCTCTAATTAAGTCCTAAGCGCCCTATTTACTGGTTAAGCAGCCGGGCCCACATCTGGAGCAGAGGCGTGGCACCGACGGGGTTCTTG…
	chr4_4772383	4	4772383	A	A	G	-	-	G	AAATCCCTCCGCTTTTGCACCAAATCCAAGCTAACCAAGAAACCAACCACGAAGCTGCCGATTGAATTCAAATCAAATCCCCGTCGATTTGAATTCAAACCCAAATCCTCCGAGATGTCAACCAACACATCGCAGCATCGCCATTACCAAACAAACAAGAGACGAAATGGGAAAAGAAAGCCAGAGGAATTTCCTCGGGTGGTGTTCCAAAGAAAGCAAGAAGCAATGGGTGGAAGACGAAGAAGAAGAA	A	CAATGGGGGAGGAGGGGTTTCGAATCGATTCAGGGGCAAGAAGAAGTTGAAGAGGAGGTGGAGCTATGAGGACGCCATTGATGCGGGGCTTCACTGGCTTCACTGCTCGGCCTCCAACCCTTCGCTGGTGGCCATTAATATCGCCATAAATCGCAGCGGAGCAACGCAACAAAAGCAACAAGCTCACTACTACTAGCTCAGACTCAGAGCCTCGCTGCCAGCGTGGTGCCTTTTTGTTACCCTCTCACCG		AAATCCCTCCGCTTTTGCACCAAATCCAAGCTAACCAAGAAACCAACCACGAAGCTGCCGATTGAATTCAAATCAAATCCCCGTCGATTTGAATTCAAACCCAAATCCTCCGAGATGTCAACCAACACATCGCAGCATCGCCATTACCAAACAAACAAGAGACGAAATGGGAAAAGAAAGCCAGAGGAATTTCCTCGGGTGGTGTTCCAAAGAAAGCAAGAAGCAATGGGTGGAAGACGAAGAAGAAGAAACAATGGGGGAGGAGGGGTTTCGAATCGATTCAGGGGCAAGAAGAAGTTGAAGAGGAGGTGGAGCTATGAGGACGCCATTGATGCGGGGCTTCACTGGCTTCACTGCTCGGCCTCCAACCCTTCGCTGGTGGCCATTAATATCGCCATA…
	chr4_5379199	4	5379199	C	C	-	-	-	A	AGAAGACCCGACAGAGCATTGTGAGGGTGATACAGTCGTCGAAGATATTTTTGTGCAGCCAAAATCCATGAAAACAAGCAAGGCAGACGTTGTGACACTGCAGGCACTGCTAGTATCAACCAATATAAATTGTGAGATTGCTACCAGGAATAAGAAATGTAAGAGATACCTATGGGTGATGAAGATGATCTATGCTCTGAAGACGATGATGGTGCTGAGGTGCCAATTGTGGTGAGAAAGAGGAAGAGGC	C	TAGGAGAATGTTAGCTTCAAGAAATTAGTTTGATGAAACCAAAATGTTAGACCATAGCTATATTTGTGAAGGTATGTGCTTTCAAGATGTTAAACAGTTTAGGAAGGCACTGCATAGCTATCACATTGTGCAAATGAGAGATTTCAACAATTTGAGAAATGATCTAGACCGGGTAAGGGTTGTTTATGATTTGATACTCTTGGAATAATCTAAGGTGAAATACTGCAGCAGTATCCATGTGCTAGCGGAT		AGAAGACCCGACAGAGCATTGTGAGGGTGATACAGTCGTCGAAGATATTTTTGTGCAGCCAAAATCCATGAAAACAAGCAAGGCAGACGTTGTGACACTGCAGGCACTGCTAGTATCAACCAATATAAATTGTGAGATTGCTACCAGGAATAAGAAATGTAAGAGATACCTATGGGTGATGAAGATGATCTATGCTCTGAAGACGATGATGGTGCTGAGGTGCCAATTGTGGTGAGAAAGAGGAAGAGGCCTAGGAGAATGTTAGCTTCAAGAAATTAGTTTGATGAAACCAAAATGTTAGACCATAGCTATATTTGTGAAGGTATGTGCTTTCAAGATGTTAAACAGTTTAGGAAGGCACTGCATAGCTATCACATTGTGCAAATGAGAGATTTCAAC…
	chr4_6478580	4	6478580	G	G	A	A	-	-	AAAATGCAGCAGAATCCGACAACTCCTGGTTCATAAACAGTGGTGCTTCCTGCAACCTATGGCCAGAATTCTCCGAGTCCAGATGCTGACGGAATGATCTCCTACGAGAGAATGTACGTGAGAGATGACTCTGCATGTCATTGACATGCTTCCTCGCCAGTCGTTTCGCCGCCTTCCATCCCTCATGCGCTTTGAGCTGCTGACGTGCCAACTGAATAGCATTCTCCCTCGATCTCGCTTTCCGTTTCTC	G	CGGATAGTCAGGAACTGGCCTGAACAGTTGTATATGATCAGAAGAAATACAAACAACATGCCCTGCACCAAGTGTTCAACCTGAATTAGGCACATTTTCCAGTACAGTCTGCAGTCCATTGCACTCACTGGATCTTAAAAGAGGCAACCATCAAGCTAGCAAGATAGTGAAATGATGACTTTGTTGATGGAATTTACCACTAAACAACCACCAAGAATGACAATGTTTTCATTCTCTGTCTTCTCCTTGC		AAAATGCAGCAGAATCCGACAACTCCTGGTTCATAAACAGTGGTGCTTCCTGCAACCTATGGCCAGAATTCTCCGAGTCCAGATGCTGACGGAATGATCTCCTACGAGAGAATGTACGTGAGAGATGACTCTGCATGTCATTGACATGCTTCCTCGCCAGTCGTTTCGCCGCCTTCCATCCCTCATGCGCTTTGAGCTGCTGACGTGCCAACTGAATAGCATTCTCCCTCGATCTCGCTTTCCGTTTCTCGCGGATAGTCAGGAACTGGCCTGAACAGTTGTATATGATCAGAAGAAATACAAACAACATGCCCTGCACCAAGTGTTCAACCTGAATTAGGCACATTTTCCAGTACAGTCTGCAGTCCATTGCACTCACTGGATCTTAAAAGAGGCAAC…
	chr4_8064354	4	8064354	T	A	T	T	T	T	GGGGGAAGAAGAATACTTGGATGGTTCTTTTAGCCAGTGCTTGTTGGGCTCTTTGGCTGACACAAAACGATTGGGTTTTTAAAGATATTTTGGTTTCATCTCCATTGCAGGTTGTCTACAGGATGATCTCCTTTGCTCGGAGGTGGAAGGTTTTTCTAAAGGAAGAAGAGCGAAAGGTGCTGGAAGCGTGACTTGAAGCTGTACTGGACAAATTGAAGTCACTAAGACCGTTTACGTTGCCTGCAGATCT	T	TAGTGTCTTTTGTGCTGGTTTTCCTACCTGAGGGTTTTAGCTCTTATGTTTGAGTATTCTGGGTTTAATGTGAGCCTGATATGTAGCTGGCATCCCCAGCAAGGTACTTCTTTAGGTTTCTATGTTATGTTCTGGTACTCTTTTCCTGTATTTCAAGACTTTGTATCATGTTTGGCTTTCTCCAAAAAGCCGGATCAAATTAATATTTGATCTGCCCTCAAAAAAAAAAAACGTGATATCGACAGTATAT		GGGGGAAGAAGAATACTTGGATGGTTCTTTTAGCCAGTGCTTGTTGGGCTCTTTGGCTGACACAAAACGATTGGGTTTTTAAAGATATTTTGGTTTCATCTCCATTGCAGGTTGTCTACAGGATGATCTCCTTTGCTCGGAGGTGGAAGGTTTTTCTAAAGGAAGAAGAGCGAAAGGTGCTGGAAGCGTGACTTGAAGCTGTACTGGACAAATTGAAGTCACTAAGACCGTTTACGTTGCCTGCAGATCTTTAGTGTCTTTTGTGCTGGTTTTCCTACCTGAGGGTTTTAGCTCTTATGTTTGAGTATTCTGGGTTTAATGTGAGCCTGATATGTAGCTGGCATCCCCAGCAAGGTACTTCTTTAGGTTTCTATGTTATGTTCTGGTACTCTTTTCCTG…
	chr4_8394219	4	8394219	C	C	-	T	-	-	TCTATACATGGCACCCCATACCCAGTCGGACTATACATGCCGTGTAGGTATGGGGTATCCATAAGCTCCACAACTATAATAAAATTTGTTTTTTTATGTTAGGTTTGTTTATTCTTGCTGCCCCCTCAGGGGGTAAGAGAGACGAGAGAACATCTATTTTTCTTCTGTGTCTTCAGTGCGCAATGCTGGAGTGTTTTGGGCTGGTCTTGGAGTTCCAATCTTACAGGATAATTCAATCTCAGAGCTCTTC	C	TTTTCGAATGCCTGTTTCATGGAACTCCTACTACTTGCAGTCTGGATTATATGGGCCCGTTTAGTTCCAAAAAGTTTTTTCTAAAAACATCACATCGAATCTTTGGACACATGCATGGAGTATTAAATATAAATAAAAAGAAAAACTAATTGCACAGTTACGGGGGAAATAGCGAGACGAATCTTTTGAGCCTAATTAGTCTGTGATTAGCCATAAATGCTACAGTAACCCACATGTGCTAATGACGGCT		TCTATACATGGCACCCCATACCCAGTCGGACTATACATGCCGTGTAGGTATGGGGTATCCATAAGCTCCACAACTATAATAAAATTTGTTTTTTTATGTTAGGTTTGTTTATTCTTGCTGCCCCCTCAGGGGGTAAGAGAGACGAGAGAACATCTATTTTTCTTCTGTGTCTTCAGTGCGCAATGCTGGAGTGTTTTGGGCTGGTCTTGGAGTTCCAATCTTACAGGATAATTCAATCTCAGAGCTCTTCCTTTTCGAATGCCTGTTTCATGGAACTCCTACTACTTGCAGTCTGGATTATATGGGCCCGTTTAGTTCCAAAAAGTTTTTTCTAAAAACATCACATCGAATCTTTGGACACATGCATGGAGTATTAAATATAAATAAAAAGAAAAACTA…
	chr4_9911357	4	9911357	C	C	G	G	G	-	AAGGAAGCATATAAGCACAGAAGTACATAGGTAACCAACCGAACTGAGGACAGATGCTTTTGATTTCATAAGATCTAATCTCTGCACAACTCTGTAAAAAGAATAAAAGAACATGTAATGATCAACTCTGAACAACAGTAGCACAGACAATAGGACAATGAACCATAGAATTATCATACCGCCCATCATAAACCACTGTAAGTAACAGCATCTCTCCAGCCTTTGTCGAGAACATTACAATGTCATTGGA	C	AACCAAGTTGCTTTAGCTGCATCAAGCTCAACTTGGAAATTTGACTTAGAAATTTCTGGGCTGCAAAGCCAGCAAAAGAACAGAAGGTTACCAGCATACAAATCTACTGAAAAAGAAAGAAGCTAAGCAATATCAATACGGTATAGACTACAGAACTTAAGAATAATCAACTATTCAATATTGATAGGTATAACACTGCTGCCGGAGTAGTATATGTGCCATATTTCGCAGGTTTTCTATATCTTTTTGG		AAGGAAGCATATAAGCACAGAAGTACATAGGTAACCAACCGAACTGAGGACAGATGCTTTTGATTTCATAAGATCTAATCTCTGCACAACTCTGTAAAAAGAATAAAAGAACATGTAATGATCAACTCTGAACAACAGTAGCACAGACAATAGGACAATGAACCATAGAATTATCATACCGCCCATCATAAACCACTGTAAGTAACAGCATCTCTCCAGCCTTTGTCGAGAACATTACAATGTCATTGGACAACCAAGTTGCTTTAGCTGCATCAAGCTCAACTTGGAAATTTGACTTAGAAATTTCTGGGCTGCAAAGCCAGCAAAAGAACAGAAGGTTACCAGCATACAAATCTACTGAAAAAGAAAGAAGCTAAGCAATATCAATACGGTATAGAC…
	chr4_11333216	4	11333216	G	G	A	-	A	-	TCGCCGCCACCAGTCACTTACACTCCACTTCCATCAACAAGTTCCTAGAAAATGAGTTTCCTATTGCTAGGAACATGTTTTGACACGCTCAACAACCCTCTTCCTCTCTCCTCCAAGGTCGAAGTGCTCGTGCTGGTGTTCCGGCCGCCCTCATCATCTTCGCTGCATGCTGCCACCTTCTGTGGGAGCGCCGTGATGTGGGATACCCCCTGCTGCCGCACCGCCGTTTGGCCTCCGGAGCACTGTTGAC	G	ATCCTTAACTACCAAATTTGACCGTCAATTCCTAGATAAAACTTACCAATGTCTACCACCAAATCTAACGGTAAGGGTTTATTACTAACCACTTCCAAAGTGTTGGTGAATATACGTATGCAGGTGATTACTTGTGCAAATCAAGAGAAAACATAAGTAAGAAGTATAACTGCAACCAATGAGAGGATATTACATGGATCAATGGGCCCACACCAGGAGGAAAACCGCCTCAACACCGACCAAACACTCC		TCGCCGCCACCAGTCACTTACACTCCACTTCCATCAACAAGTTCCTAGAAAATGAGTTTCCTATTGCTAGGAACATGTTTTGACACGCTCAACAACCCTCTTCCTCTCTCCTCCAAGGTCGAAGTGCTCGTGCTGGTGTTCCGGCCGCCCTCATCATCTTCGCTGCATGCTGCCACCTTCTGTGGGAGCGCCGTGATGTGGGATACCCCCTGCTGCCGCACCGCCGTTTGGCCTCCGGAGCACTGTTGACGATCCTTAACTACCAAATTTGACCGTCAATTCCTAGATAAAACTTACCAATGTCTACCACCAAATCTAACGGTAAGGGTTTATTACTAACCACTTCCAAAGTGTTGGTGAATATACGTATGCAGGTGATTACTTGTGCAAATCAAGAGA…
	chr4_14094704	4	14094704	C	T	C	C	C	C	TCGACGAGACCTAGAAGAGGAAAATCTGCGAGGGAAGCTAAAGGTGAGTGCGAGAGACCGAGCAAGTATATCTTTGTACTAAATCGCAGTATCACTGCTACTTCACTTTGATAAGCAATTCGACTCTTTGCCAGGATGCTTCTTCTACCATACAAGATTTGCTGGAGCAATTAAACGCTGCCCGAAAAGGTCGCAAGTTTTGAGAAAAAATAGCTATTTTGCTACCAAAAATTCACTAACCGGAAGACCT	C	TAGTTTTCAGTTACACTGACGTGAAGGATTCCAGCCATTCTAGCTTGTGTAGGGAGAGGCTGTAGGCTATTCCCCTATGTTTAGTGTTGATAGGTAGTTCCATCATCTCACTTCCAGATCACTTCCAGCATTGTGTACAGGCAAGGAATGCCAATAAAGGCTACTGTTAGTGATCGGTATGTGAGTTTGTAGGTAAAAACACTCGCTAGGCCTTTTAATACTTAATTAGTCATTTCGTTCGTTGTGTTCA		TCGACGAGACCTAGAAGAGGAAAATCTGCGAGGGAAGCTAAAGGTGAGTGCGAGAGACCGAGCAAGTATATCTTTGTACTAAATCGCAGTATCACTGCTACTTCACTTTGATAAGCAATTCGACTCTTTGCCAGGATGCTTCTTCTACCATACAAGATTTGCTGGAGCAATTAAACGCTGCCCGAAAAGGTCGCAAGTTTTGAGAAAAAATAGCTATTTTGCTACCAAAAATTCACTAACCGGAAGACCTCTAGTTTTCAGTTACACTGACGTGAAGGATTCCAGCCATTCTAGCTTGTGTAGGGAGAGGCTGTAGGCTATTCCCCTATGTTTAGTGTTGATAGGTAGTTCCATCATCTCACTTCCAGATCACTTCCAGCATTGTGTACAGGCAAGGAA…
	chr4_14138581	4	14138581	T	T	C	C	-	-	GCTCGATTAAAAAAACATTTCTTAAACATAAAGGATGTACTTAGAATCTGCACTCAATATTTTCCCAAAGAGTAAAGAGATTTGTTTGGGAAGCTTTAGATTCCACAAAGCAGTCATGCACTCCTTCAGCTCCTGCTGCAGCACCACACACACGCATCCCGCTCCTCCCCCACCTCCCACCACAACTCGCCATCGTCGATGGGATCACTATAAAAAAAGCACATATAGATTGGTGTTATAGGTGTCGGAA	T	AGTTAAAACCGGCACCTATATTATTTTTCCCACCTTCACATGTTGAAAAAAAAATCAACACCTTTAAATGATTGTATGTGTTGTTTCTCGAGGAAAATAGATACCTATACTATAGGTACCTTTTTGAAAAAAAAACAACATATTTACTATATTATAGGTGTCGGTTAATTAAAAACCCGGTTTTATATTGAGCGAAGTGATCGGGCTCGCTAGTTGAAACAGACCCCTGTCTTTCTTCCAAACTCTTTCT		GCTCGATTAAAAAAACATTTCTTAAACATAAAGGATGTACTTAGAATCTGCACTCAATATTTTCCCAAAGAGTAAAGAGATTTGTTTGGGAAGCTTTAGATTCCACAAAGCAGTCATGCACTCCTTCAGCTCCTGCTGCAGCACCACACACACGCATCCCGCTCCTCCCCCACCTCCCACCACAACTCGCCATCGTCGATGGGATCACTATAAAAAAAGCACATATAGATTGGTGTTATAGGTGTCGGAATAGTTAAAACCGGCACCTATATTATTTTTCCCACCTTCACATGTTGAAAAAAAAATCAACACCTTTAAATGATTGTATGTGTTGTTTCTCGAGGAAAATAGATACCTATACTATAGGTACCTTTTTGAAAAAAAAACAACATATTTACT…
	chr4_16456344	4	16456344	G	G	T	-	T	-	CGATGGTGAAACAGACTCAAACAGCATTCATGGTGGGTGCCCTGTTCTGGAAGGGGAGAAATGGTCAGCTACGAAATGGATGAGGCAAAAAGAATTTGTTTGAGCGAAAGATGAGGCGAAGAATGATGCCTTCTAATTTCTGGCTATGCAGATATGGAGCTATATTCTTTCTATTATATGTAATGAAACGTTTCAGGAATCTTGCAAGCATATGAAAGTTCAATAACCCCACGTTCATATTTCGTTTTAC	G	TAGGCAATTTTAGCACCGCACACCACTGTTATTATCCTTCCGGCTTCAGCAAGGTGGTAACTGGGACAGGCGCTGGATGGGGAAAAAACGAATTAATTTATTTTTTCCATATAATGTACAATTATATAACAATGAAAACTAGCACGGTTTTTGGAAATGGATTTTCAAATCATAATCAAGGTTCAGTGAACCGTCCGCTGGAAACTGCTCCCGAGTGTTGTTATCAATTTTTTGTGAAAGTCAGTTGAAT		CGATGGTGAAACAGACTCAAACAGCATTCATGGTGGGTGCCCTGTTCTGGAAGGGGAGAAATGGTCAGCTACGAAATGGATGAGGCAAAAAGAATTTGTTTGAGCGAAAGATGAGGCGAAGAATGATGCCTTCTAATTTCTGGCTATGCAGATATGGAGCTATATTCTTTCTATTATATGTAATGAAACGTTTCAGGAATCTTGCAAGCATATGAAAGTTCAATAACCCCACGTTCATATTTCGTTTTACGTAGGCAATTTTAGCACCGCACACCACTGTTATTATCCTTCCGGCTTCAGCAAGGTGGTAACTGGGACAGGCGCTGGATGGGGAAAAAACGAATTAATTTATTTTTTCCATATAATGTACAATTATATAACAATGAAAACTAGCACGGT…
	chr4_16544922	4	16544922	A	A	-	G	-	-	GACCCGTACATTTATGTCAGTACAGCTACACTGTTTGGGGATCCTGCTAAATTCTACCAAAGATGCTGCAACTTACATTGGAGATAAACAATCTCTTTACTTAAACCTTGTCAACAATCTCCGGCTACCAAGGTTAATACCATTGCATATTGACACTTTCCTCGCCTTGCGAATAACCTTATCTGACAGCATCCTTAACTTGTTCTGGTACAGTGATGAAATTCGTGGAGAGATACTCTTTGTACTATAC	A	AACTCTCACTGTTAAACGCCACCCCATGGGATGACATATGTGATAATGACAATGTGGATCTTTCAGCGATTGGAAGAAGCTTGCTTCAATTTTCTCTTGAAGTCCTACTCAAAACCCAAAATGATGATGTTCGCCTGAACTGTATTGGTTGGTATATTCTTATTTTTCTTCAATATAGATGTTGATTTCTAACAAAATAAATACATTACATTCGCATGCATGTTATGGACAGAGAAAAGGTACTCCCTCC		GACCCGTACATTTATGTCAGTACAGCTACACTGTTTGGGGATCCTGCTAAATTCTACCAAAGATGCTGCAACTTACATTGGAGATAAACAATCTCTTTACTTAAACCTTGTCAACAATCTCCGGCTACCAAGGTTAATACCATTGCATATTGACACTTTCCTCGCCTTGCGAATAACCTTATCTGACAGCATCCTTAACTTGTTCTGGTACAGTGATGAAATTCGTGGAGAGATACTCTTTGTACTATACAAACTCTCACTGTTAAACGCCACCCCATGGGATGACATATGTGATAATGACAATGTGGATCTTTCAGCGATTGGAAGAAGCTTGCTTCAATTTTCTCTTGAAGTCCTACTCAAAACCCAAAATGATGATGTTCGCCTGAACTGTATTGG…
	chr4_17669585	4	17669585	T	T	A	-	A	A	CCATACATCTAAGATTAGTTTAATATTCAGTGAATATTATTTTGTCTACTTGTTTAATGCTGTGAAAGAGACCGGCATTACAAAACCCAAGTTATTTTAATTTTTTTGAAATATTTGTAGAATGCAAAATACATTGTGCTACTTCCTTTTTAAATGATTTTAAGGGGCCCAAATGCATTTCATGTGAACTTTAAAGCAAATATTGGCTATAAAAAATCTTGCAGTATTCTGAGGATATGTGTTTACCGAA	T	GCTAGTGGAAACTCTTTTCGGCATGGTCCAACAGAAGCATCTCCTCGAGTACCCGCAGGGCAAAAACAATCGAATCCTCCAAGTTTGTTGATGCACTTCCCATAGCAAGGGTACTTATTAGAATCCTCACACTCGTTAATATCTACAATCATATTTCACATTGATGTCAAAATTTATGATGTTACTCCCAAGAAAACAAATATTGCTTGATGGCATGCAGTAAGCTAAAAAAAAGTTGTATATAACACTA		CCATACATCTAAGATTAGTTTAATATTCAGTGAATATTATTTTGTCTACTTGTTTAATGCTGTGAAAGAGACCGGCATTACAAAACCCAAGTTATTTTAATTTTTTTGAAATATTTGTAGAATGCAAAATACATTGTGCTACTTCCTTTTTAAATGATTTTAAGGGGCCCAAATGCATTTCATGTGAACTTTAAAGCAAATATTGGCTATAAAAAATCTTGCAGTATTCTGAGGATATGTGTTTACCGAATGCTAGTGGAAACTCTTTTCGGCATGGTCCAACAGAAGCATCTCCTCGAGTACCCGCAGGGCAAAAACAATCGAATCCTCCAAGTTTGTTGATGCACTTCCCATAGCAAGGGTACTTATTAGAATCCTCACACTCGTTAATATCTACAA…
	chr4_19028032	4	19028032	G	G	-	-	-	A	CCTAGATTTCAAGCTTTCCCTCAAGCCATGGACTAGGCTAGGTCTGATCTTGTGACACCTCATCCATCTACATCTTGAAAGATCCTGATTTTACGCACGGCAAATCTGATTCTTGAATGTTATTTTAAGGTCAAGTCAATTGACCTAGAAACCTTGGCATTTTATTATGTTGAGGTTTTAGATGATTGCTTGTTCATAGATCTATGCACAAGCGCCAAAGCATAAGACTCGGTTCATTTATGAGTAGGCT	G	AAGATCCAGCTAGTATTGTTTGCATGTTGGATGCATACACAATTGCTCAGGAAAAGGCCGTGTCTATTTCTAAGTAGGTTGAAGATACATCTAGTAGGAGCAAGATGTTTTGTTTATTATAATGTTAGCATTTGATGAACCATGGTTGAGGACCAAGCACAATAGTCGATGGCTTCCCAGAAGTTTGCACCATTGAGCAACGAATGTGGACATGGTGGGATATTGTCCTATGACTACGACAATTGTGACA		CCTAGATTTCAAGCTTTCCCTCAAGCCATGGACTAGGCTAGGTCTGATCTTGTGACACCTCATCCATCTACATCTTGAAAGATCCTGATTTTACGCACGGCAAATCTGATTCTTGAATGTTATTTTAAGGTCAAGTCAATTGACCTAGAAACCTTGGCATTTTATTATGTTGAGGTTTTAGATGATTGCTTGTTCATAGATCTATGCACAAGCGCCAAAGCATAAGACTCGGTTCATTTATGAGTAGGCTGAAGATCCAGCTAGTATTGTTTGCATGTTGGATGCATACACAATTGCTCAGGAAAAGGCCGTGTCTATTTCTAAGTAGGTTGAAGATACATCTAGTAGGAGCAAGATGTTTTGTTTATTATAATGTTAGCATTTGATGAACCATGGTTG…
	chr4_19850601	4	19850601	T	T	-	-	C	-	CACGGGAACAACGTGGAGTTCGCCGAGGTTGCTGCCCGGCGTTTGCTGGAGCTGAACCCTGACGACGGTGGGGTGTACTCCGCCATGGCTGGCATCTACGCTGATGCTGGTAGATGGGAGGATGTCGCGAGGGTTCGGAGATCGATGGATGAAATGGTTGGCATGAGGAATGTTGGTCGGAGTTCGATTGCAATGGAGCTCAAAGATGGTATCAAGATGCTGAGCTGATTGTCTCTGAAGATTGGCAGGA	T	TGCAATGGCAAGCCTACCGAGGTATCAACCAACCTCTCACTTTGACAATTTCAATCAACCAAAGTTGCTGCTGCCCATATAGCTTGATCTCATTGAGAATAGTAATGGCAAATTCTCGCTCTGTTCTGCTGGGCACAGCATTTGTGCATGCTGAAAGCATGGGGATATGAGCAGCAAGACAGCAACTGATGGTAGCAGAGTCGCTGTAGTTCCAGGCAAAATCTGATGACTGTTTATCCGTAGCCAGTCT		CACGGGAACAACGTGGAGTTCGCCGAGGTTGCTGCCCGGCGTTTGCTGGAGCTGAACCCTGACGACGGTGGGGTGTACTCCGCCATGGCTGGCATCTACGCTGATGCTGGTAGATGGGAGGATGTCGCGAGGGTTCGGAGATCGATGGATGAAATGGTTGGCATGAGGAATGTTGGTCGGAGTTCGATTGCAATGGAGCTCAAAGATGGTATCAAGATGCTGAGCTGATTGTCTCTGAAGATTGGCAGGATTGCAATGGCAAGCCTACCGAGGTATCAACCAACCTCTCACTTTGACAATTTCAATCAACCAAAGTTGCTGCTGCCCATATAGCTTGATCTCATTGAGAATAGTAATGGCAAATTCTCGCTCTGTTCTGCTGGGCACAGCATTTGTGCA…
	chr4_19932310	4	19932310	C	C	-	-	-	T	GACCTGACCAGAGTGCATTCCCTTATAGATTGGAACCATTGTCATCCAACAATTTGATTCGTTAAGATCAACAAAGCACGTTGCCGCTGTGGAAAGCAACAATTTAGTATTGTCGACGGTGAGGCCTTCGCGTAGATCGACTAGTTTCGAACTAACATACGCCGCCAAAAAAATCCGATCCGTCTGACAATTGTGCCAAAGTCTTCAGATCTTTGTTGCAATATTGCTTACTACTACGAGAACCCATAGA	C	AAATCGAATCACCAAGCCATAGCCACAAACCACACTGATAAATAGCTAGGAGGAGATCAATCGCTATTCGTCGACATCAAATCGCCAGATTGATCGTAGTTAGCGGGTTAGAAATTAGAATAACTAATATGCTCCCCTATTGTAATGCGTGTGGTGAATGCCAAAGATATATACATATAAAGTAGAGTAGGATTATTACTCATCTTAAGACCCAAACCACTATTAAAATCCTTGTCCCCTATCTACTTAA		GACCTGACCAGAGTGCATTCCCTTATAGATTGGAACCATTGTCATCCAACAATTTGATTCGTTAAGATCAACAAAGCACGTTGCCGCTGTGGAAAGCAACAATTTAGTATTGTCGACGGTGAGGCCTTCGCGTAGATCGACTAGTTTCGAACTAACATACGCCGCCAAAAAAATCCGATCCGTCTGACAATTGTGCCAAAGTCTTCAGATCTTTGTTGCAATATTGCTTACTACTACGAGAACCCATAGACAAATCGAATCACCAAGCCATAGCCACAAACCACACTGATAAATAGCTAGGAGGAGATCAATCGCTATTCGTCGACATCAAATCGCCAGATTGATCGTAGTTAGCGGGTTAGAAATTAGAATAACTAATATGCTCCCCTATTGTAATGC…
	chr4_20099910	4	20099910	A	G	-	-	-	A	GGGGAAACCTTGCTTGAGCCGACTGAATGATCAGACCGTCCAATTATCCGATCCGACACCAACACTTTGAAGGTTCAAACACCCTATGTATATTCGTGATTTACTCATTTATTCTTCCACACCGATAAGCAAGCTTCTTGTGCATGCATAGGTTCCATAGTTCATGTACATAGCCTCCACATGCTGGAATTTCTCCATGCATATAATGTAAATTTGAATCTAACATCAACTGTACATATCATTGAATTTC	A	AAAGGTACTTGAACCATTTACATGATTAGATGGTCCAATACGCATCCATTTGCTGCTGTGTCCATCTAGTTGATTTACGCATCACTGGAAGTGGACTTGGGTTCTGAAGGTTTTCAACCTTCACATTACCTGGGAACTGCATTACTCCATTCAGTCTACAGTAATACGAAAAGACCATCTTGGCCAAGCAGCTTTAGTTCTCTTAAAGAACTTACCTCTGAAGAAATTGCAAGATACACTCCACACACCG		GGGGAAACCTTGCTTGAGCCGACTGAATGATCAGACCGTCCAATTATCCGATCCGACACCAACACTTTGAAGGTTCAAACACCCTATGTATATTCGTGATTTACTCATTTATTCTTCCACACCGATAAGCAAGCTTCTTGTGCATGCATAGGTTCCATAGTTCATGTACATAGCCTCCACATGCTGGAATTTCTCCATGCATATAATGTAAATTTGAATCTAACATCAACTGTACATATCATTGAATTTCAAAAGGTACTTGAACCATTTACATGATTAGATGGTCCAATACGCATCCATTTGCTGCTGTGTCCATCTAGTTGATTTACGCATCACTGGAAGTGGACTTGGGTTCTGAAGGTTTTCAACCTTCACATTACCTGGGAACTGCATTACTCC…
	chr4_21298005	4	21298005	G	G	A	-	-	-	CACTCGGACGTTCAATTCTCAAGTTCATGCACTATATCGCACCCACCTACTAAATTTGTATCGTGGGTGTAATTTACTTAATAAATAATGTATAGACGTAGCAAGCTGCAGCGTTGGTATCCATGTATCTCTCCGAGATCTCTGGCGTAGCGACTACTTCTGTTATCGGGCGTTCGGACATATGCATATATGGCTGTGTGTACAATCGATCGATCGACAGAAGCGATCACCTCGGTGTGGACGTCTGGAT	G	TGGTCACGCCGCATCTTGGATGGACGTTTGTGTTTCTGTGTGTGTATAAAGGTTTTATACCGAATGTTTCTATGTGTACTTATTTTAGATGTAAACAAAAATAGAAAAAAAATCGAATCTGACGGAACGTGGGGCTCCTCACCGGGAGACCGCGCAGGCCCCCCTTTGCCGGTTCGGCCGGGGGCGCTAAGTGAGATTCTTTGCCCTCGATCTGTGGAATGTTCGCGAGAGAGAGAATGCACGAGACACG		CACTCGGACGTTCAATTCTCAAGTTCATGCACTATATCGCACCCACCTACTAAATTTGTATCGTGGGTGTAATTTACTTAATAAATAATGTATAGACGTAGCAAGCTGCAGCGTTGGTATCCATGTATCTCTCCGAGATCTCTGGCGTAGCGACTACTTCTGTTATCGGGCGTTCGGACATATGCATATATGGCTGTGTGTACAATCGATCGATCGACAGAAGCGATCACCTCGGTGTGGACGTCTGGATGTGGTCACGCCGCATCTTGGATGGACGTTTGTGTTTCTGTGTGTGTATAAAGGTTTTATACCGAATGTTTCTATGTGTACTTATTTTAGATGTAAACAAAAATAGAAAAAAAATCGAATCTGACGGAACGTGGGGCTCCTCACCGGGAG…
	chr4_21817580	4	21817580	G	G	C	-	C	C	AGCAATGACGAAATAAATGGCCATGTCACTCCTATCTTTTAAGTTCCAATCGGCCGCCAAAACAGGTACATGCCCCAATTCTCACAGCAGTTTCTGCCCCCCACAAAAAAGAAGTGATCAGCTGCTACACCATCTTGACCAGATGCCAGATGCAGTCCCAGATCCTCAGAAACCATCGGTACACCACCAAACAGCTTCTGCAGTCCACCACAGGTAAACAACCAAGGTGCAAATGTAAAATGTTACGATC	G	CCAGACATGAGAAGCTCGCACTAAGTAAATGGCAAATTGGCCCTGGCTGCATGTGATTGCCACTTTGCCTGACGACCTTGGAAGAGAGATACTCCTTGGACATATGCAAAACAATCCTGATCTTTAAGTAGCCTTGATACTGATTCTGATTTCGGTCTGGTGGTCCGAAAGAAAGTATAGATAATTTCATAAATTGTCCCCCAAAAAAAGTGTCATGGACTCATGGTGTCAAGATTCCCCAACATGATGC		AGCAATGACGAAATAAATGGCCATGTCACTCCTATCTTTTAAGTTCCAATCGGCCGCCAAAACAGGTACATGCCCCAATTCTCACAGCAGTTTCTGCCCCCCACAAAAAAGAAGTGATCAGCTGCTACACCATCTTGACCAGATGCCAGATGCAGTCCCAGATCCTCAGAAACCATCGGTACACCACCAAACAGCTTCTGCAGTCCACCACAGGTAAACAACCAAGGTGCAAATGTAAAATGTTACGATCGCCAGACATGAGAAGCTCGCACTAAGTAAATGGCAAATTGGCCCTGGCTGCATGTGATTGCCACTTTGCCTGACGACCTTGGAAGAGAGATACTCCTTGGACATATGCAAAACAATCCTGATCTTTAAGTAGCCTTGATACTGATTCTG…
	chr4_22606814	4	22606814	A	T	-	-	-	A	TTTTATTCATTCTCACCCTCCACTATTTTCATCTTAGGATGATAGGAATGGATTTTTTGTGAGACGGAGGGATTAGTTGTTTGTTCCAGCTTGAGTCTCACATGTACGGTTTTGAGTTTGAGCTTTTCTTGAAGGTTGGGTTGGCAATGTGGCATGGATGGTGGTGGCGCAGGTTGGGAAGAACGGGTCGGCGGCGACGGCGACGGCGTACGCGGTGGCAGTGGTAGGCGTTCACGTGCCTGCACACGGC	A	GGGTTCGTGTGGTCATGAGTGCCACTGCGGTGGGTGGCGCCGTGCGAGGGAGATATTTCCCGGTGGACATCCGGTCGGCGGAGCAGGCGATGACCGTGTCCATCGTGTCCAGGGGCGATGAGCGACGACGAAACGAACCAACCGAAGTGACTGATCGAGATTGATGTTTCACGATGTGTAAATGCACGTACTTAGTCCTAGTTCACTCATCTGTTTCAATCGAAAAATCAAATGTATAGCTCCATCTTTA		TTTTATTCATTCTCACCCTCCACTATTTTCATCTTAGGATGATAGGAATGGATTTTTTGTGAGACGGAGGGATTAGTTGTTTGTTCCAGCTTGAGTCTCACATGTACGGTTTTGAGTTTGAGCTTTTCTTGAAGGTTGGGTTGGCAATGTGGCATGGATGGTGGTGGCGCAGGTTGGGAAGAACGGGTCGGCGGCGACGGCGACGGCGTACGCGGTGGCAGTGGTAGGCGTTCACGTGCCTGCACACGGCAGGGTTCGTGTGGTCATGAGTGCCACTGCGGTGGGTGGCGCCGTGCGAGGGAGATATTTCCCGGTGGACATCCGGTCGGCGGAGCAGGCGATGACCGTGTCCATCGTGTCCAGGGGCGATGAGCGACGACGAAACGAACCAACCGAAGT…
	chr4_22864907	4	22864907	A	A	G	G	-	G	GAAATCTTCCTGATTTTGCACCTTTGGGCCAACAAAGTTCAGAGAACTGTATACTGTTCTTCCGTCCTCCTTTACATGAAAGTGCAGATTTCAGGTCTGCAAAAAGCAGCATAATAAGGATTCAGCAGCACAATTGTCCAGATAGCAGAGGCATTCAAGCCTCCCCTCGGCCTTTCAGTGAACCCCATTATTGAAGAGGAGGCAATGCCAGAAATGCCTGCCTCTTCATTCAAAAACTCACCCTCCATGC	A	TCCATGACCCAAATCTCATGCAAAGGATGATGACGATAGTACCTCTGCTTCTCCAAAACGCAGTCCGGATGGAGTACAAAACTCCAGTCTACCTATAGATTGTACCAAAGCCAAAGGCCCAAAACATATGACAAGATCACACAAAGAGGTCAGATCAGGTCATGAAAGCTAATACTCCTAGGCTCTGTTCTTTTAGAAGCAAAGAAAGTTTCAGTTTCAGTTCATATCCCATATTCTAAACTGAAGAAGC		GAAATCTTCCTGATTTTGCACCTTTGGGCCAACAAAGTTCAGAGAACTGTATACTGTTCTTCCGTCCTCCTTTACATGAAAGTGCAGATTTCAGGTCTGCAAAAAGCAGCATAATAAGGATTCAGCAGCACAATTGTCCAGATAGCAGAGGCATTCAAGCCTCCCCTCGGCCTTTCAGTGAACCCCATTATTGAAGAGGAGGCAATGCCAGAAATGCCTGCCTCTTCATTCAAAAACTCACCCTCCATGCATCCATGACCCAAATCTCATGCAAAGGATGATGACGATAGTACCTCTGCTTCTCCAAAACGCAGTCCGGATGGAGTACAAAACTCCAGTCTACCTATAGATTGTACCAAAGCCAAAGGCCCAAAACATATGACAAGATCACACAAAGAG…
	chr4_23555753	4	23555753	G	G	A	A	A	A	ATTGGCAACGTCGTTGGGTATATGAGCATGATATGCAGATTTCTCATTAGAGCATGGATCCACAATTGCTACACTATAGCCTTCCACCAAAACATCATCTGCCGTCTCATTATTTTCCGGACTCAAAGAATCGCTGCTCATATCATTGCTGCAGTCTACAGGATCACTTCTGGAGGGTGATGCACATTGCATTTCAGTTTCAGGCTCTTCACCTTCATAATACATCTGTGAAATTCCTGCTTGTTGAGCC	G	CATCGTATTGATCATCCCCTTGTCCTAATGCTGGTACATCACTTTCATAAGAGAAGTCATTATCTGCAGTATCTTCTTGAGTGTGCTTAAGCTTCTTGGAGGTTTCCTTGTTACTAACCCTGAACCTCTTGTTTGTATGATTGGGATTAGATCCATGGTCTTGACCAAAACCATGAACTAGCCCACTGTTAGAAGGTGAGAATTCACGCCTACCAGTCCTCAACAGAGATCGGTTCTTCCGGAACTTCTT		ATTGGCAACGTCGTTGGGTATATGAGCATGATATGCAGATTTCTCATTAGAGCATGGATCCACAATTGCTACACTATAGCCTTCCACCAAAACATCATCTGCCGTCTCATTATTTTCCGGACTCAAAGAATCGCTGCTCATATCATTGCTGCAGTCTACAGGATCACTTCTGGAGGGTGATGCACATTGCATTTCAGTTTCAGGCTCTTCACCTTCATAATACATCTGTGAAATTCCTGCTTGTTGAGCCGCATCGTATTGATCATCCCCTTGTCCTAATGCTGGTACATCACTTTCATAAGAGAAGTCATTATCTGCAGTATCTTCTTGAGTGTGCTTAAGCTTCTTGGAGGTTTCCTTGTTACTAACCCTGAACCTCTTGTTTGTATGATTGGGATT…
	chr4_25549190	4	25549190	T	T	G	G	G	G	CATTCTAATTTGTGCGTGGAGCAGTGCCACTTGGCACGAGCTCGTGCACTGGGCGGCGAACAATCACATGGCCGGTGTCCATCTACCGCCTAGTCGCACGCACAGGTCTCACTCGCTAGCTGCCTTGATGCATGAAGCCATGCGCTGACGACTGATGCATGCGCCCATCTCCGTGCCATTCTCCGGCGTCCTATAGCCAGGAATGGGCGAGACTCTTCTTTTGCCTCGCGGTAGAACCAGTAATGGGCGA	T	ACTCTTCTTTTGCCGGGCGAAACATTGAGATTCCACCGCGAGGCAAAAGCAAACAACTTTGGGGTAGATGCAAAATACATTCATCGGTTTTGATTCGTGAAAGGAAAAAGAGAACTTCATGATATAGTTACATCCAACTTCCAACCGCGGTATTATTTATTCTTCGGTTTGTAAGCACCAGCGCATTTAGTAGTAGAAAGCACAGCGCATTTAGCACGTTGTCAGCCCGTCTCGCACGGATCAAACGGCC		CATTCTAATTTGTGCGTGGAGCAGTGCCACTTGGCACGAGCTCGTGCACTGGGCGGCGAACAATCACATGGCCGGTGTCCATCTACCGCCTAGTCGCACGCACAGGTCTCACTCGCTAGCTGCCTTGATGCATGAAGCCATGCGCTGACGACTGATGCATGCGCCCATCTCCGTGCCATTCTCCGGCGTCCTATAGCCAGGAATGGGCGAGACTCTTCTTTTGCCTCGCGGTAGAACCAGTAATGGGCGATACTCTTCTTTTGCCGGGCGAAACATTGAGATTCCACCGCGAGGCAAAAGCAAACAACTTTGGGGTAGATGCAAAATACATTCATCGGTTTTGATTCGTGAAAGGAAAAAGAGAACTTCATGATATAGTTACATCCAACTTCCAACCGC…
	chr4_30393769	4	30393769	A	A	G	G	G	G	GACTTTGTTCAAGAGTGTGGTCAGGAGGGCATCCCTTTTCTCAGCTCGTGCTTCTTCTCTCATCCTTCGTTGCTCCTCTCGCTCCATCCATGTGTGCTCCAGCATCAGTCTCTCCTGCTCTAGCTTTTGCATTGACTGACGCCATTCTTGTTCAAAAACAATCCGCTCCTGGGAACGCCTCTCCATCATCTCATGCCACTGAATATCCATGCGCTGCTGCTGCACCAGGAAATCCTGCAACAATTCATGG	A	TGCTTGAAATGCTAGTCCTCGACTTTTCTGCCATTCGTTGCGATTGTTGCCTCTTGTCAGCAATTTTCCTCTTTCTGCTTCTTATGGGTTTCTCATCGCCACTATCTCCACTGCCATCTTCCTCATCATCAGAGTCCTCCGATGACAGGTCACCACTTGGTCGCTTTAGTTTCTTTTTAACAGATGGTCCAGATTCAGACTCAAGGAGTTGTTGTTGCATAGTTCTAGCTCGTTCAGTGAAGACTGCATG		GACTTTGTTCAAGAGTGTGGTCAGGAGGGCATCCCTTTTCTCAGCTCGTGCTTCTTCTCTCATCCTTCGTTGCTCCTCTCGCTCCATCCATGTGTGCTCCAGCATCAGTCTCTCCTGCTCTAGCTTTTGCATTGACTGACGCCATTCTTGTTCAAAAACAATCCGCTCCTGGGAACGCCTCTCCATCATCTCATGCCACTGAATATCCATGCGCTGCTGCTGCACCAGGAAATCCTGCAACAATTCATGGATGCTTGAAATGCTAGTCCTCGACTTTTCTGCCATTCGTTGCGATTGTTGCCTCTTGTCAGCAATTTTCCTCTTTCTGCTTCTTATGGGTTTCTCATCGCCACTATCTCCACTGCCATCTTCCTCATCATCAGAGTCCTCCGATGACAG…
	chr4_32139070	4	32139070	G	G	-	T	T	T	GGCTGATCTGATCTAAATCACGTGGCAATAGGCCGGATGCAGATTGTGTCTCGCAGAAATTTCCTTCCTTGTTTCTCAGCGCATGTTTAAATAGCTGTTATTTTCAAGCTTTTTGTTTGGATTGGCCAGAACAAGATATACTTTCGAATCTTTTGACTGGTACTAGCATCTCCCTGCCTGACACCGGTATCTTTGGAATTTTGGATGGGGACTGGAAGCCAAGATGTGAGATCAATAAATCATTTGAATC	G	CATTATATCGGTTACTACATAATCACCAAAATCAAGCTTGTCGAATCCTGGTAGTGATCAATAGCTCCTAACCTTTTTTTTTTAGAACTACTAATAGCTACTTCACCATGTCTGTTTCGGCGGTGGCATTAACCAGTCAAGATCGCCGGCGCTGGTGGCCCATTTGGGCCTAATTTTCATCATCAACGTAGGCTAGTTATTAGGCTGGGCCTTGGCCCAGTAGCTGACACAGTCGATGGGCCAGTTTTCC		GGCTGATCTGATCTAAATCACGTGGCAATAGGCCGGATGCAGATTGTGTCTCGCAGAAATTTCCTTCCTTGTTTCTCAGCGCATGTTTAAATAGCTGTTATTTTCAAGCTTTTTGTTTGGATTGGCCAGAACAAGATATACTTTCGAATCTTTTGACTGGTACTAGCATCTCCCTGCCTGACACCGGTATCTTTGGAATTTTGGATGGGGACTGGAAGCCAAGATGTGAGATCAATAAATCATTTGAATCGCATTATATCGGTTACTACATAATCACCAAAATCAAGCTTGTCGAATCCTGGTAGTGATCAATAGCTCCTAACCTTTTTTTTTTAGAACTACTAATAGCTACTTCACCATGTCTGTTTCGGCGGTGGCATTAACCAGTCAAGATCGCCG…
	chr4_32333929	4	32333929	G	G	-	-	-	T	TCCTCTCCGCCACCGCCGCCGCGGAGGCAGGCAGCTTCTTGCCCCGCGAGACGCCGGCGCGCGCGTTGGCCTTGGCGGCGCGGTGGATGGACCGCAGCGCGTAGTTCCAGCGGCAGAGCCCCGCCTGGTCCTTGAGCGCCTCCACCGCGCCCACGCTCATCGCCACCATCCACGACGCCTTCGCTGCACCCGCCATCGATCGACGATCTCTTCTTGAGCTTCCCGCTGTTATACTGATCGCTGAATTCAG	G	GGACTAGTAGCGAGCAGTGAAGTACTACTGATAGGTGATTGGTGATTGGTGCTATGTTTGATGAGAATCTGGTGGGGAGTGGACGGTGGGATTTATACTTGAACGGGGGAGGGCGACGGGGTCATTCAGTGGTGCGGGCTGAATCAGGTGTCCGCGCGCGTTGGTTTTCCCAGATACCGGGTGCGTCCCGGCTCAGTGGTGGCCCGCCTCGTCTCGTCTAGTCTCGTCTGCTGCATCATCGGCACATCGC		TCCTCTCCGCCACCGCCGCCGCGGAGGCAGGCAGCTTCTTGCCCCGCGAGACGCCGGCGCGCGCGTTGGCCTTGGCGGCGCGGTGGATGGACCGCAGCGCGTAGTTCCAGCGGCAGAGCCCCGCCTGGTCCTTGAGCGCCTCCACCGCGCCCACGCTCATCGCCACCATCCACGACGCCTTCGCTGCACCCGCCATCGATCGACGATCTCTTCTTGAGCTTCCCGCTGTTATACTGATCGCTGAATTCAGGGGACTAGTAGCGAGCAGTGAAGTACTACTGATAGGTGATTGGTGATTGGTGCTATGTTTGATGAGAATCTGGTGGGGAGTGGACGGTGGGATTTATACTTGAACGGGGGAGGGCGACGGGGTCATTCAGTGGTGCGGGCTGAATCAGG…
	chr4_33002950	4	33002950	A	A	-	-	-	G	CGGGCCTCCTCGTCGTCGTCCAATCTCACCGCTCACTTCTTCTCTTCCTGGTCACCCAAGTGACAGATTGGAGGATTACTTGTAGTATCCATATGGAGTATTGATTTAGCAGTAGTGCAGTGCTTGTTAGCTAGAGCTCGATTGAATTCATTGATTTTCTCTCTTTGATATGTCCGGTCCTTCGATTTGCTGGGTTTTGTTGGTTTAATCTAGCAGGTTTTCTCTAACAATAACTAACTTTGTTTGCCTC	A	TTTGCTCATTTGGTTTGTCATGTTGATGGATAGAATCATCGAAAGTGTTACTCAAAAAATATTTTTGTGGTGCAAACAGAAATGATCGAGCGTAAATCATTTGTCTTAGCCACGCACTTACGCCATGAATAATATAAGCATTTGCAGTTTTTCATCGTTCAAACTTAGTACTACCTTTTTCAGAAGACCGATACCGGAGAGCCGTAAGGTCAAGTGATCAGATTGAGGCTGTTTCAGTTTCAGAGATTGT		CGGGCCTCCTCGTCGTCGTCCAATCTCACCGCTCACTTCTTCTCTTCCTGGTCACCCAAGTGACAGATTGGAGGATTACTTGTAGTATCCATATGGAGTATTGATTTAGCAGTAGTGCAGTGCTTGTTAGCTAGAGCTCGATTGAATTCATTGATTTTCTCTCTTTGATATGTCCGGTCCTTCGATTTGCTGGGTTTTGTTGGTTTAATCTAGCAGGTTTTCTCTAACAATAACTAACTTTGTTTGCCTCATTTGCTCATTTGGTTTGTCATGTTGATGGATAGAATCATCGAAAGTGTTACTCAAAAAATATTTTTGTGGTGCAAACAGAAATGATCGAGCGTAAATCATTTGTCTTAGCCACGCACTTACGCCATGAATAATATAAGCATTTGCAGT…
	chr4_33868056	4	33868056	T	T	C	-	C	-	TAATATGTTGTTTAGTAGGAGTAAATAGTGATGGAGTACATTATTCAATATAGTATATCCTATGGTTATATTTTTAAAACCTTAATCTTTATACCAAATTAGTATAAAAGTGATAAGTTATGTTTTAAACAAGTAAGTATTTTAGGATAAAGATAATATTTGAAAAACATATCTAGGTACACTAGAAAAAATGTGGTTCTTCTAAGTGAGGGTCCTCTGCTGTAGTACTGCTCACTAACACGTGGGTGCA	T	AGATCCTCGGGCTCACATGTCGGTGAGAAATGCTACATGTGTAAATTGTAATACTCCACCATATAGGATCTGAATTGGTTGCTCACTAGGAACTTTTGGTGTGCAAAATGAATGCACTACAGTGGAAGCGAGCACGGACAAGTTGAAGTTGAAGGGACATGTCTGCCCAAGGTGGAAAATGGAATGTGTGCTCTCGAGATTAAGGAGCCGACAGGCAGGACCACAGGAGGGAGTAGCAGCCACCAACATG		TAATATGTTGTTTAGTAGGAGTAAATAGTGATGGAGTACATTATTCAATATAGTATATCCTATGGTTATATTTTTAAAACCTTAATCTTTATACCAAATTAGTATAAAAGTGATAAGTTATGTTTTAAACAAGTAAGTATTTTAGGATAAAGATAATATTTGAAAAACATATCTAGGTACACTAGAAAAAATGTGGTTCTTCTAAGTGAGGGTCCTCTGCTGTAGTACTGCTCACTAACACGTGGGTGCATAGATCCTCGGGCTCACATGTCGGTGAGAAATGCTACATGTGTAAATTGTAATACTCCACCATATAGGATCTGAATTGGTTGCTCACTAGGAACTTTTGGTGTGCAAAATGAATGCACTACAGTGGAAGCGAGCACGGACAAGTTGAAG…
	chr4_34991632	4	34991632	C	C	-	-	-	A	ATAGATGAGTGGCAGCAGAAAGCAAACTGTTTTTGGTGGCATCCTGGGAGGAAATCACGGGGGCGATAGCGGCGAACTCTACTGGCAAACGCCCCAACCCTACAACCGAAAAGATACCATGGGAGAGGCTACAATGAATGGCAAGGACCAGGCAACACTGCCCAAGGGGAGGCAGAAACAGCGCCCAAATCATATGCTGTTCCAAGGAATAAGCAATCAACTATACATACACACAGACATGCTGGTCTAC	C	ACTAGTGCAAATTAACACAGAATCTCAACAACATGCTTCCTGTATACCAAATCTGAGGTTGGTAGTATGTCAGCGAATTGTCGTTCAATTGTATGAGCCTAATTCGAACTGGTACCACCACCATCCCTAATCTACTGATCTACTCCCCTACTGGCTACTCCCCAGTGTCGTGACCACACCATATTTTGCACACACAGACAAATGTTCACCTTTACAATGGAGGTCAAATCTAACATGTTTTATGCGTGGT		ATAGATGAGTGGCAGCAGAAAGCAAACTGTTTTTGGTGGCATCCTGGGAGGAAATCACGGGGGCGATAGCGGCGAACTCTACTGGCAAACGCCCCAACCCTACAACCGAAAAGATACCATGGGAGAGGCTACAATGAATGGCAAGGACCAGGCAACACTGCCCAAGGGGAGGCAGAAACAGCGCCCAAATCATATGCTGTTCCAAGGAATAAGCAATCAACTATACATACACACAGACATGCTGGTCTACCACTAGTGCAAATTAACACAGAATCTCAACAACATGCTTCCTGTATACCAAATCTGAGGTTGGTAGTATGTCAGCGAATTGTCGTTCAATTGTATGAGCCTAATTCGAACTGGTACCACCACCATCCCTAATCTACTGATCTACTCCCC…
	chr5_44806	5	44806	C	C	-	-	G	G	TCTGGATAGTGCTGCAGTATGTCGTTGACCTGAAAAGCAGCAAGGCTATTCTTGTTCAGAAATGTAGCATTAGGTTTATCACTTTAATTCAGATCTAGCAAGCTCTTATAAATCCCTGAGATAAGGGAATCATCCTTTAAAACACATCGATCCAGCTTACCAAGTTTTTCAATTCACTCCTTGTAATTATTTCCTGGCTGTATATGTGAAGGCATTTCAAAAACTCCTGGTAAGCTTCAGGCTCTAGCTT	C	TCCTTTACTTTCTCACAAAAACGGAACTCCTTTGTGTATGCACCTTAATTTGAATAAGAAATAAGAAAATAATCCAGTACATCAAAGAGGCAAGGCATTTCTTTACTTACATATTAATGAAATACACTAAGATGGAGGAAAACACAAGATGGATCCTAAAGTTAACGGAAAATAGGAGCCTGCAAGGCACTGAAGATGCCATATTGCACACATATTCACACAAGATGACATTAAGACTCACTCTTCAATG		TCTGGATAGTGCTGCAGTATGTCGTTGACCTGAAAAGCAGCAAGGCTATTCTTGTTCAGAAATGTAGCATTAGGTTTATCACTTTAATTCAGATCTAGCAAGCTCTTATAAATCCCTGAGATAAGGGAATCATCCTTTAAAACACATCGATCCAGCTTACCAAGTTTTTCAATTCACTCCTTGTAATTATTTCCTGGCTGTATATGTGAAGGCATTTCAAAAACTCCTGGTAAGCTTCAGGCTCTAGCTTCTCCTTTACTTTCTCACAAAAACGGAACTCCTTTGTGTATGCACCTTAATTTGAATAAGAAATAAGAAAATAATCCAGTACATCAAAGAGGCAAGGCATTTCTTTACTTACATATTAATGAAATACACTAAGATGGAGGAAAACACAAG…
	chr5_1052409	5	1052409	G	G	-	-	A	-	TCGTCTTGCTCGTCGGCAGCAAGAACAAGAGGAGGTAGAGAGAGAGGGGCCGATCATGTTCAGCTGATATGATGTCTGAATTAATGACAGCAAGAAATGTGTGATATGCTAGTAGTGTATTTGTTTGTGTAATTTTCTCATTTTGTTGAAGATGCAGTTCATGTATGTGAATGTGTTCAGTTTTACTGGCTGTTATACACTAAAACATACAGAATTACATGTTGATATACTGTTTCTCAATGACCCTTCT	G	TTCTGAGGCTCTCTCTGATTTTATTTTTATGCCTTCTACTATTATTATTTTTTCAAGGGAACGGCAAGGAGCTCCTGCATTTCACTATAGAAGAAGAGAGTTGATCAATGATAAACAGATGTTAAAAAATGAGTAGCTCTTTTTGAACAAATGTGCAAAACTATATGTTCTGTAACAGTATATGTTCAATAGTAAGAAACTATATTTCACAGCTACGATAAAGAAATGTGCAGTTGTATATGTTGTGTAC		TCGTCTTGCTCGTCGGCAGCAAGAACAAGAGGAGGTAGAGAGAGAGGGGCCGATCATGTTCAGCTGATATGATGTCTGAATTAATGACAGCAAGAAATGTGTGATATGCTAGTAGTGTATTTGTTTGTGTAATTTTCTCATTTTGTTGAAGATGCAGTTCATGTATGTGAATGTGTTCAGTTTTACTGGCTGTTATACACTAAAACATACAGAATTACATGTTGATATACTGTTTCTCAATGACCCTTCTGTTCTGAGGCTCTCTCTGATTTTATTTTTATGCCTTCTACTATTATTATTTTTTCAAGGGAACGGCAAGGAGCTCCTGCATTTCACTATAGAAGAAGAGAGTTGATCAATGATAAACAGATGTTAAAAAATGAGTAGCTCTTTTTGAAC…
	chr5_1454172	5	1454172	C	C	-	-	G	-	TATTTTTAAAAGTTGATTTTGTGATTTTCTAATCATAGTTTATTTTATAATATTTTTTTAATAAAAATATAAAACTTTTATTCATAAATTATTCGTAAATCACATGCATATAATTTTTTCTCATAAATTATTTTTAATCATTAATAAGCGACTCGTGTATAATTATAAGCATAAACGAAAACGATACAACCTAAAATCATTTCAGCCGCGGAGTGACAAATACCTAACCTCTGTGACGGTCGCTTCCGAG	C	CCGCGGCGCGCCCACGACGCGGACGTGCGAGCTGCCCGGCCGTCGCCGTAGCCCGTAGTTACCGTTCGAGTTGGCGGCGGCGCGCGTCGTCGTCGTGCAGGCGCGGCAGTCGATAGGCATGTCATTGTGTGCTCGTGTACAACCAGTCTCTCCCTCCCGTGTCCGTGCCCGTGCGTGCGTTTCCGTGCAACCACCCCACCAAAACCACGTCGCTCCAAACCCCCTCTCCCACCGCACCCGCCCAAAAAAA		TATTTTTAAAAGTTGATTTTGTGATTTTCTAATCATAGTTTATTTTATAATATTTTTTTAATAAAAATATAAAACTTTTATTCATAAATTATTCGTAAATCACATGCATATAATTTTTTCTCATAAATTATTTTTAATCATTAATAAGCGACTCGTGTATAATTATAAGCATAAACGAAAACGATACAACCTAAAATCATTTCAGCCGCGGAGTGACAAATACCTAACCTCTGTGACGGTCGCTTCCGAGCCCGCGGCGCGCCCACGACGCGGACGTGCGAGCTGCCCGGCCGTCGCCGTAGCCCGTAGTTACCGTTCGAGTTGGCGGCGGCGCGCGTCGTCGTCGTGCAGGCGCGGCAGTCGATAGGCATGTCATTGTGTGCTCGTGTACAACCAGTC…
	chr5_3071715	5	3071715	C	C	T	T	T	T	ATGCATTTTATTTTAAGGCCAAAGTATATTTGTCCCCACCTTATATATTAACTATTTTCTTTTAAGATGAGCAAATAAACTTTTGTATCATAAATATGTATTTATAACCAATTAATTACTTGTGCACACTGAGCATTTGTGTATTCTCCCTTTTGATGAAGATACAAATTACGTAGGAGTATATATGTTTCATTGTCGGAAAAAAAACGGAAGTACTACTTGTGTCACACATATGTACATTAGCTAAAAT	C	CATGAACATGCATGATCAATCTCCATCACAAGCACATGAATGGAGTATAACATGTGTACTTGTCCCAAAATAATTCACAATGTGTCCTTGACTCTTTGTTACCATCGTCGATCGTGCAGTTCTGCACAACAAATTATTTCACAACTGTTTTGAAGATCATATACTACCTCCATATTTTAATTAATGACATCATTGATTTTTTATTCAACGTTTGACCATTTGTCTTATTCAAAAAATTTATGTAATTATC		ATGCATTTTATTTTAAGGCCAAAGTATATTTGTCCCCACCTTATATATTAACTATTTTCTTTTAAGATGAGCAAATAAACTTTTGTATCATAAATATGTATTTATAACCAATTAATTACTTGTGCACACTGAGCATTTGTGTATTCTCCCTTTTGATGAAGATACAAATTACGTAGGAGTATATATGTTTCATTGTCGGAAAAAAAACGGAAGTACTACTTGTGTCACACATATGTACATTAGCTAAAATCCATGAACATGCATGATCAATCTCCATCACAAGCACATGAATGGAGTATAACATGTGTACTTGTCCCAAAATAATTCACAATGTGTCCTTGACTCTTTGTTACCATCGTCGATCGTGCAGTTCTGCACAACAAATTATTTCACAACTGT…
	chr5_3250764	5	3250764	A	A	-	-	-	C	TGTCGTGCTAGTGTTAACACATTGTATTTTGTACGCATACAACTTAATTTTTCAGGTCAAAGTTAAATTTGGAGTGAACATGAAAGTTGTGCAGGAAGCATAAGGGAAGAGCAACACTTGAAAGATCACATCCAAGAGGAACAAGATTCCAGGAGCCAGGGACCTGGGGATGACTAACCCAACACACCAAATCTCCTTCCCAGCCGCGCTAATCTGCAATGCAACCCAGTACACGATAATAAAAGAAAAA	A	GACTAGAAAAGCCACAGCTAGTCATCAATCAATCATCATGGAACGCCCAGCACAAGATCAGCAGAAACCGCTTCCAAACTACTCCACGGCGCCCAAACCGTCAGCCGCCTGCCCACATGGTTTCCAATTATTAGGACATAGTGGCTGCCTTGCTGCTCCTGCTTTCTGCTTTCATGATTGCATTGGGATTGAGCTGCAATCATCGGCGGCCAACCCACGAGACATGTAGTAAGCAGCACAGGCACATCTA		TGTCGTGCTAGTGTTAACACATTGTATTTTGTACGCATACAACTTAATTTTTCAGGTCAAAGTTAAATTTGGAGTGAACATGAAAGTTGTGCAGGAAGCATAAGGGAAGAGCAACACTTGAAAGATCACATCCAAGAGGAACAAGATTCCAGGAGCCAGGGACCTGGGGATGACTAACCCAACACACCAAATCTCCTTCCCAGCCGCGCTAATCTGCAATGCAACCCAGTACACGATAATAAAAGAAAAAAGACTAGAAAAGCCACAGCTAGTCATCAATCAATCATCATGGAACGCCCAGCACAAGATCAGCAGAAACCGCTTCCAAACTACTCCACGGCGCCCAAACCGTCAGCCGCCTGCCCACATGGTTTCCAATTATTAGGACATAGTGGCTGC…
	chr5_4796984	5	4796984	T	T	C	-	C	C	GGAAAAATTGGTTGTGTTATTTATTGCTGGCACACCTGACAATATAATTGGTTTCACTCTTATTCAACTAGCAAGTTAGTACTAATCAAGTATACAGATTACTCATGGGCCACACAAACCAAATCCTAATTAAGCTAGAATGTCACAGTATGCGATGGGGAGGTGAGCGCATCGCATTCCACTCCTTAGAATGGGTTTTAGTTCTAACGGATAATTGAGAAGGCTAAATGGGCTTTCCTTCATTGAAAAC	T	ATAAGCGTTGATCTCTTCTTTTATAGCAACCAGGCTATTCACCATAGAAAATAACTTTCCGTCCCCATCCCTAGTTAGTCATATGTGTTAATTTTTCTCCCTTCCCCATCCTGTCAATCGATTTATGGTAATCAGGTCTTCAATAAAAGCCAAAACGAGAATAGTCATATCTTTTTGTCAAAAAAAATTCCACATAATTAACTATAAATAATTAACTTAATTATTTTCACATATAATGGTAGAGTAGTAT		GGAAAAATTGGTTGTGTTATTTATTGCTGGCACACCTGACAATATAATTGGTTTCACTCTTATTCAACTAGCAAGTTAGTACTAATCAAGTATACAGATTACTCATGGGCCACACAAACCAAATCCTAATTAAGCTAGAATGTCACAGTATGCGATGGGGAGGTGAGCGCATCGCATTCCACTCCTTAGAATGGGTTTTAGTTCTAACGGATAATTGAGAAGGCTAAATGGGCTTTCCTTCATTGAAAACTATAAGCGTTGATCTCTTCTTTTATAGCAACCAGGCTATTCACCATAGAAAATAACTTTCCGTCCCCATCCCTAGTTAGTCATATGTGTTAATTTTTCTCCCTTCCCCATCCTGTCAATCGATTTATGGTAATCAGGTCTTCAATAAAA…
	chr5_5944851	5	5944851	T	C	T	-	T	T	AAAATTGTGCAAGGCTTGGTGGCATCTAAAAGTTGTATACAAGCTTCCTCTCGAACTGGAGACAGTAGATCATTGCTTGGTGAGCATCATAACAGATCACCGGCAATGATTCATGATGGAACCAACATGAAGTCCAGTTTGGAAAGCTCAAACAATTCTTGCAGGTTGATTGCATCTGACTATAATGCAACTCCGTGTCATTCATCCAAGGATCAGGTATTAGTAACACCAGGGACTAATGCCTCAGTAG	T	GACTCTGAAAGATAGCAGCCAGGTCCATAGTGCGTCAAGTCAGCAGTTTGTCAGAACTGGCCCATGGACACAAAGTGCTTCTCATGAAGCATCATCACCTAGTACCTCTGCTTTGAAGCCTTCTTTAGATCCCCCTGCCATGAAAAATCTGTATGGGGGTTTTACTCAAGGCAGTGCCCATCCTGGACCTCCAAGTTTCAGTAATCAGCAACCAAATGATGGGCGTCTTCAAAGAACATCTGAATCTCTA		AAAATTGTGCAAGGCTTGGTGGCATCTAAAAGTTGTATACAAGCTTCCTCTCGAACTGGAGACAGTAGATCATTGCTTGGTGAGCATCATAACAGATCACCGGCAATGATTCATGATGGAACCAACATGAAGTCCAGTTTGGAAAGCTCAAACAATTCTTGCAGGTTGATTGCATCTGACTATAATGCAACTCCGTGTCATTCATCCAAGGATCAGGTATTAGTAACACCAGGGACTAATGCCTCAGTAGTGACTCTGAAAGATAGCAGCCAGGTCCATAGTGCGTCAAGTCAGCAGTTTGTCAGAACTGGCCCATGGACACAAAGTGCTTCTCATGAAGCATCATCACCTAGTACCTCTGCTTTGAAGCCTTCTTTAGATCCCCCTGCCATGAAAAAT…
	chr5_6958569	5	6958569	G	G	-	-	-	A	AAGTTCAACTAATTAACCAAGATATCAAACAAGCAATGAGAATCCCAGAGAATTAATTAAAAATGCAAGTGTTATACAAGATAATATCTCACAACATAGGACATTACCTCCCAGATTTGTCAAATCTGCTGATAAATCAGAAAGACTGAAATCCCAGATCTGCTGCCCCAAGGAAGAGCTATCACCACCATTTGGTCCTATTTGCAGAGGTCCTCCATTCCCTAAATCATCTCCAAAGGTGGCATTTACA	G	TAGATGCATCCACATCCATCCCTGATATATCAGGAGTGAAAGAAACATGATTGCTTGACATTGCAGATGATGGACTCACAGCCATCTCTGATGACATGGCTCCAGCATGTGCAGTTCCAGGAACTTCATTCTCTGTCATGCTTCAGAAACATAATGCAAAAATCAAACGAATTGTATAGGTGCTGACAGCAAGATTTTAACTGTAGCTACCTGATAGGTACATATGTATGCCATTGTCTTACAAGACACA		AAGTTCAACTAATTAACCAAGATATCAAACAAGCAATGAGAATCCCAGAGAATTAATTAAAAATGCAAGTGTTATACAAGATAATATCTCACAACATAGGACATTACCTCCCAGATTTGTCAAATCTGCTGATAAATCAGAAAGACTGAAATCCCAGATCTGCTGCCCCAAGGAAGAGCTATCACCACCATTTGGTCCTATTTGCAGAGGTCCTCCATTCCCTAAATCATCTCCAAAGGTGGCATTTACAGTAGATGCATCCACATCCATCCCTGATATATCAGGAGTGAAAGAAACATGATTGCTTGACATTGCAGATGATGGACTCACAGCCATCTCTGATGACATGGCTCCAGCATGTGCAGTTCCAGGAACTTCATTCTCTGTCATGCTTCAGAA…
	chr5_7564014	5	7564014	A	A	G	G	G	G	TTGGATGTAGATGCCAGGTAGAAAAATACTCTTCTCTAAAAAAAATTAGTAATCTCTTATCCATAAGCTTGGGATATGTTTAATCTATTTGAGCAACTGCAGTCCTATAGAAACCTTATTCATCAAATCCAACGACCAAAAATCGGCTCCCACAGTCCCCCTCTCCCCTCCTCTCTCTCAAATCGCGCACACGGGGTCACTAATGGAAAATCACACACGTGATTGCTTGATTGTCGATTTCCTTCTGCAC	A	CGCAAATCGATCGCATCCCCTTTTCCTTCGGAACATTCCTCCGCACATTGCCCGATTCGCCCCATCTGCCTCCTCTGCTCACCGCGCCAACTCGTCCTAGTGCCATCCCCGCCGGTCTCCGTCGCACCGCATGAAGTTGTCGTCGATCCCATCGCCGTCCGCTCTCCGCCAGGACTTCATCGGTTCACTGTCGTGCCGCCTCACCCAGACATCCCTATCACCTCCGGCCCTCACATCCGGTCTCCATAGC		TTGGATGTAGATGCCAGGTAGAAAAATACTCTTCTCTAAAAAAAATTAGTAATCTCTTATCCATAAGCTTGGGATATGTTTAATCTATTTGAGCAACTGCAGTCCTATAGAAACCTTATTCATCAAATCCAACGACCAAAAATCGGCTCCCACAGTCCCCCTCTCCCCTCCTCTCTCTCAAATCGCGCACACGGGGTCACTAATGGAAAATCACACACGTGATTGCTTGATTGTCGATTTCCTTCTGCACACGCAAATCGATCGCATCCCCTTTTCCTTCGGAACATTCCTCCGCACATTGCCCGATTCGCCCCATCTGCCTCCTCTGCTCACCGCGCCAACTCGTCCTAGTGCCATCCCCGCCGGTCTCCGTCGCACCGCATGAAGTTGTCGTCGATC…
	chr5_9432938	5	9432938	T	C	T	T	T	-	TCGGCAACGTCATGGCCGCCGCCGCCCGCGACTACCAGAAGGTGACTCACTCACTCCCCCCCTTCTTCTCCCGACGCTCGTTCACCTAGGTCTCGCGTGCCACTTTATCTCGCGGGGATCAGATCAGATCACTGTTCTTGATTGGGAGTGAGTTATAGTCTAGTACTCTGGCGGTTGATTCGGCCGCGGAGCACTTGGCTCGGCTGCGCTGCGGGCATGGGTTGTGGAAGGTGGTCTTTGGTTGGGATCA	T	GAGGAGGTTTAGTTCATAAGGGGGGATGGATTATCTCCAGTCATGTATTCCAGGACAACTAGTAGAGTGATGTAGTAGGGTCTAGAGACTACTGTGTTCCGTTCTGAATTGGTGATGATAATTCTTTATCATTTATCAAAGGTTGCTTCTTCTCAAATTTAGCCAATAAACGTGGCTCAGTTGAAGATATTATTTCAATTTAGAATAATCAAATTTGGAGGGGATCATGATCCATCTGGCCGTTCTTTTA		TCGGCAACGTCATGGCCGCCGCCGCCCGCGACTACCAGAAGGTGACTCACTCACTCCCCCCCTTCTTCTCCCGACGCTCGTTCACCTAGGTCTCGCGTGCCACTTTATCTCGCGGGGATCAGATCAGATCACTGTTCTTGATTGGGAGTGAGTTATAGTCTAGTACTCTGGCGGTTGATTCGGCCGCGGAGCACTTGGCTCGGCTGCGCTGCGGGCATGGGTTGTGGAAGGTGGTCTTTGGTTGGGATCATGAGGAGGTTTAGTTCATAAGGGGGGATGGATTATCTCCAGTCATGTATTCCAGGACAACTAGTAGAGTGATGTAGTAGGGTCTAGAGACTACTGTGTTCCGTTCTGAATTGGTGATGATAATTCTTTATCATTTATCAAAGGTTGCTT…
	chr5_11669795	5	11669795	C	T	C	C	C	-	ACCCCCATGTTGTTTATGCCAGCCAATGGTCCAAATCTCTCATGTCTGAAAGTAATCAGGTGCAAAATATAGCATCAAATTCTCATATATTTCACGCATAGACTTAGAGAGAAACGAGTTCACCTTATGTTTTGATCTGCAAGTAAAGAACAATGAACTTTTGATAGGTAGATCTGCATCAGTAAGGGTGGGTACAAGCCGGGTCCCTGGCCCCCACGGGGAAATTAATTGTCACTGCTAGAAATAAGAG	C	GAAGCCACTCACACGATAGTACTTAAACTGGTAATTTCAATTTATCAATCTAAATTTACATAGACCCACACCATAACTTATATGAACATTTTAGGACATGATCTATAAGAGAAAATAAAAAAAATGATTAACACTTAGGAGAAGAAATGAATTTTCTTTTTTCATCAATGGTCGGTTTGTTTTAAGTTATCACGGCGCAATATTAGAAGTCTAATTCTAGCCGTGTTCTATAATTACCCCACTATAATTT		ACCCCCATGTTGTTTATGCCAGCCAATGGTCCAAATCTCTCATGTCTGAAAGTAATCAGGTGCAAAATATAGCATCAAATTCTCATATATTTCACGCATAGACTTAGAGAGAAACGAGTTCACCTTATGTTTTGATCTGCAAGTAAAGAACAATGAACTTTTGATAGGTAGATCTGCATCAGTAAGGGTGGGTACAAGCCGGGTCCCTGGCCCCCACGGGGAAATTAATTGTCACTGCTAGAAATAAGAGCGAAGCCACTCACACGATAGTACTTAAACTGGTAATTTCAATTTATCAATCTAAATTTACATAGACCCACACCATAACTTATATGAACATTTTAGGACATGATCTATAAGAGAAAATAAAAAAAATGATTAACACTTAGGAGAAGAAAT…
	chr5_13782464	5	13782464	C	T	C	C	-	-	GAAGTTTCTTTCGATGATTAGGGCTATTACCTTACTAGTGGTCTGAACCAGTATAATCTATGTCTTCTATGTGTTTGATGTCGTATCGTGTAAATCATCGAATCAACGTACCTCAATACCTTCATAATACGGTCCGTGGGTATCCCTCATCGATAACTGTTCATCGTCTTCCTTAGCCGAAGGCGAGAAACAAAAGAGGGAAAGTCTTCCTCAGCCGAAGGCGAGAAACAAAAGAGGGGAAAGATGGGCA	C	GGTGCTTTGGGTTTACGACTTCACGAGTTGTTGTCGCCGGCAAAATCTTGGTGAGAGAGAAGGGGAGAGTGGTGGAGAACGGTCATGTGGAGTGGGGTTGACGACATCATGAGTTGTCGTCGCTCGGTGCAGCTAGATGAGGTTGGTTTTGCTGGATTCGGCCTCTTCCTCCTCTCTACTGCTTGGATTTGGTCTTATTTGGTCCACCTTGTAGCTCCCGACCTCTCGCGCACAAACCATCAGTGAGGAT		GAAGTTTCTTTCGATGATTAGGGCTATTACCTTACTAGTGGTCTGAACCAGTATAATCTATGTCTTCTATGTGTTTGATGTCGTATCGTGTAAATCATCGAATCAACGTACCTCAATACCTTCATAATACGGTCCGTGGGTATCCCTCATCGATAACTGTTCATCGTCTTCCTTAGCCGAAGGCGAGAAACAAAAGAGGGAAAGTCTTCCTCAGCCGAAGGCGAGAAACAAAAGAGGGGAAAGATGGGCACGGTGCTTTGGGTTTACGACTTCACGAGTTGTTGTCGCCGGCAAAATCTTGGTGAGAGAGAAGGGGAGAGTGGTGGAGAACGGTCATGTGGAGTGGGGTTGACGACATCATGAGTTGTCGTCGCTCGGTGCAGCTAGATGAGGTTGGTT…
	chr5_14616851	5	14616851	C	C	G	G	G	-	GAAACAGAGCTCTCCTGTGTTTTCGAGAAAAAAAGACCTAGAATATTTGTAGAAGTACCAGATTGTTAGACAGATAAAAAGAGATTGATGATGTGGAGCATTGGAATAACTAGTTTTGCACTAATATCTATAATGATTCCTCATTTTTCTCTGATGGCAAAAGGAAAGGAACCATAGCTAACCTGCACATTATTTCCCTTTTGTTCCATTTTTTTCCTGCAATGCTTTCTTTCCCAAGATCATACCAATT	C	TTCACATGGAATGATTGAAATATGCTGACAGGGATGTACTGGATGAGGTAGAGATCCGGCAGCTCCTTATTGATCATGTTGGGCATCGGTGCTGCTGGGGAAGTAGGCCTGCTCGCACATGGAAAATTACCTCTATTGAGGATTGCAATGTATATGTTGGAACTTTGGAAACTTTCATCGAGGAAAGGGACACTGTAACTAACAAGGAACCCTATGATGGTGGGAAAATAGATGGAAGAGACAAGGGTCC		GAAACAGAGCTCTCCTGTGTTTTCGAGAAAAAAAGACCTAGAATATTTGTAGAAGTACCAGATTGTTAGACAGATAAAAAGAGATTGATGATGTGGAGCATTGGAATAACTAGTTTTGCACTAATATCTATAATGATTCCTCATTTTTCTCTGATGGCAAAAGGAAAGGAACCATAGCTAACCTGCACATTATTTCCCTTTTGTTCCATTTTTTTCCTGCAATGCTTTCTTTCCCAAGATCATACCAATTCTTCACATGGAATGATTGAAATATGCTGACAGGGATGTACTGGATGAGGTAGAGATCCGGCAGCTCCTTATTGATCATGTTGGGCATCGGTGCTGCTGGGGAAGTAGGCCTGCTCGCACATGGAAAATTACCTCTATTGAGGATTGCAA…
	chr5_15876681	5	15876681	G	A	G	G	G	-	ATAGACATCACATGTCATACCCCACGATCATGTGGATTCACTGCTTTCAGCATCTCGCTTAATAGTTCAACAGCACCTAACATGCGTTCCATCTCCGATGAACTAAAGAAAAATTAATTGTCATACAACATGGGAGAGAAAAGGAATAGTATTTCCATTAATAAAACATATTAAAATGATGTCACCTCAGGGAAGGCCCGTTAGATGGCATTGCCTCATCAAATCTAGAGGAAGAATTAACTGGCATTCC	G	TAACTTGGTTGATGATAAGATTCCAAAGATGTTGGGCGTGTGATTGGAGGAGTAAGTATTGGTGCAGCATCAGGTGATCGCCGAGGAAATTCCAAGCCCAATTTCTGCAGATAAAGATACTCATTGATTTGTGCGAAAATAATGTTCCAGAATAGAATAGAACAATGATACAACTTCATTTATCTGAAGGTTTCCATATAGGTATAATATTGATATATATTGTAAACATGAACAAATTGTAAAGCATGGA		ATAGACATCACATGTCATACCCCACGATCATGTGGATTCACTGCTTTCAGCATCTCGCTTAATAGTTCAACAGCACCTAACATGCGTTCCATCTCCGATGAACTAAAGAAAAATTAATTGTCATACAACATGGGAGAGAAAAGGAATAGTATTTCCATTAATAAAACATATTAAAATGATGTCACCTCAGGGAAGGCCCGTTAGATGGCATTGCCTCATCAAATCTAGAGGAAGAATTAACTGGCATTCCGTAACTTGGTTGATGATAAGATTCCAAAGATGTTGGGCGTGTGATTGGAGGAGTAAGTATTGGTGCAGCATCAGGTGATCGCCGAGGAAATTCCAAGCCCAATTTCTGCAGATAAAGATACTCATTGATTTGTGCGAAAATAATGTTCC…
	chr5_16999365	5	16999365	T	T	C	C	-	-	CGCCGAGCTCCGCGGTGGGGAGGCGCGGGCGGCGGTGCGCGGAGGAGGCGGGATCGAGCCGGCCGTAGCCCCGGCGCTTCCAGTAGGCCTTGATGCCGCCCTTGTAGGTGGCGCCGTCTCCTCCGGCCATGGCGCGCGCTAAGCTAGCCTGGCTGTGGTTTCTTGGAGAAGAGAAGAGAAGAGGAGGTTGGCGTATAAAAATGGCTGCGAGGAGGACAGCGAGAATTCGGTAGCGGCACTACACTTGTAC	T	AGAGTCAAACGCATGATCTATCTTAAAAACAAAGAGAGAGAGAGGAAGAGAAGCTAGTGATCCCTTTGGTTATGTTTAGCTCTGATTCCCTTTGTCTTCTAGAAGGCTTCAAGGTCAGCTCCAACGTTTGTTTGTGGTTTACCAGCCAACCCAACCAAAATTTAAATTTTAAAACTTAATTTTAATTCTAGAGTTGATTTAAGGGGTTTTTTTTAATCATATTACGGTTGTGTTCGTTCGGTTGAATTGA		CGCCGAGCTCCGCGGTGGGGAGGCGCGGGCGGCGGTGCGCGGAGGAGGCGGGATCGAGCCGGCCGTAGCCCCGGCGCTTCCAGTAGGCCTTGATGCCGCCCTTGTAGGTGGCGCCGTCTCCTCCGGCCATGGCGCGCGCTAAGCTAGCCTGGCTGTGGTTTCTTGGAGAAGAGAAGAGAAGAGGAGGTTGGCGTATAAAAATGGCTGCGAGGAGGACAGCGAGAATTCGGTAGCGGCACTACACTTGTACTAGAGTCAAACGCATGATCTATCTTAAAAACAAAGAGAGAGAGAGGAAGAGAAGCTAGTGATCCCTTTGGTTATGTTTAGCTCTGATTCCCTTTGTCTTCTAGAAGGCTTCAAGGTCAGCTCCAACGTTTGTTTGTGGTTTACCAGCCA…
	chr5_17511162	5	17511162	T	T	G	G	G	G	TGCGTTTGTCTTGTAGTAGAATACCCAGGACATACCTGGTGCTCTAGTATTTTATCTAACTTGTAGTTCCGTTGTTTATTTTTTTTAATTTCGGTATAGAATTCTTGATTCATTTTAGTTCTGTTCCTGAGAAAATTTGTACAAGTTGATTCATTAGAGGCTTTTCCCGATTGACAGTGCCCTGACTCGTGTGTGATACGATGCCTATGTTCCCGTTAATTTTGCATTCACTTTTGCATCCAATCCTACG	T	TTGATATATCGTTTGAAGCAACTCATTGGCACTCAATTGCTAATTATGAGTGACCAACAAACGTCTCGTCTCTAAACTCTCTTATTTTTCGTCGAAAATCCTAGGTGACATCCAGGGTCGAAACCATAAGGGTGTGTTTGGATAATGGGAAATGGAGGGTGGGATTGGGATTGGGAAATGAATGAAGGGTTAGGATTAAATGGAAGAATAAATTGTTAGGATTTAAAGATACCTTTTAATAGGTGGGAAA		TGCGTTTGTCTTGTAGTAGAATACCCAGGACATACCTGGTGCTCTAGTATTTTATCTAACTTGTAGTTCCGTTGTTTATTTTTTTTAATTTCGGTATAGAATTCTTGATTCATTTTAGTTCTGTTCCTGAGAAAATTTGTACAAGTTGATTCATTAGAGGCTTTTCCCGATTGACAGTGCCCTGACTCGTGTGTGATACGATGCCTATGTTCCCGTTAATTTTGCATTCACTTTTGCATCCAATCCTACGTTTGATATATCGTTTGAAGCAACTCATTGGCACTCAATTGCTAATTATGAGTGACCAACAAACGTCTCGTCTCTAAACTCTCTTATTTTTCGTCGAAAATCCTAGGTGACATCCAGGGTCGAAACCATAAGGGTGTGTTTGGATAATGG…
	chr5_18619515	5	18619515	C	C	T	T	-	T	AATGGAATAAAAAACATACTCCTAGCTAACTGAATTCTTTTAGACATAATGGCCAAAGGCCAAAAATTAGAGGACATGTCTAATCTGCAACTATTTGCCACTTTGCTTCCAATTGCCATTGCCTCATTAGTATGCCCAAAGCTGCATATACTTCCATTAGAATGCAGCCCAACAGAAAGCCCAATTAGTACGGAGTGAGGGAGAGAGAAGGCCCAGCTGCTTCGACTCTAATGGGCCAAAGCTCCAGGGT	C	CTAGACTATGGTGTGTTACAGAGTGATAGATAGCCACCGGCTATTTACTAGTTACGGATGGTGTGTATGATATAAGGATCTAAGCAGTGGCATGCTAGGTGGTACTGTGGTCCATGAACTACCTAAAAATTTAATCGAGATTAAAACTATATTATATATGCAAGTTAATATAATAAAAATTATATAGTGGACCATCCATTTAATTGACCTTACATATAGATGGATCACTTTTACTCTAAATCCTAACTAC		AATGGAATAAAAAACATACTCCTAGCTAACTGAATTCTTTTAGACATAATGGCCAAAGGCCAAAAATTAGAGGACATGTCTAATCTGCAACTATTTGCCACTTTGCTTCCAATTGCCATTGCCTCATTAGTATGCCCAAAGCTGCATATACTTCCATTAGAATGCAGCCCAACAGAAAGCCCAATTAGTACGGAGTGAGGGAGAGAGAAGGCCCAGCTGCTTCGACTCTAATGGGCCAAAGCTCCAGGGTCCTAGACTATGGTGTGTTACAGAGTGATAGATAGCCACCGGCTATTTACTAGTTACGGATGGTGTGTATGATATAAGGATCTAAGCAGTGGCATGCTAGGTGGTACTGTGGTCCATGAACTACCTAAAAATTTAATCGAGATTAAAACT…
	chr5_19059321	5	19059321	C	C	T	-	-	-	CACAGAGCGAAACCTAGCATGGGCTGCATGGCACACAGAAAGTATAAACTATAAAGTAGAGACGAATTTATTAGCTGTATCAATAGGCCTTTCACTTGCAAGTATCAATAAATACATGGGCAGACATCTAATCCAGTAAACCATGTATTTATGTCAGAATAAAGTAGACATAAGTCCCCATTACTTTTATAATCTCGGTGTCCAGATGAATCAAACAGGCTAATGGATTTACTGACTTGGTAATGCAAAT	C	GTTTAAGACAGTCACAACTTGCGAAGTTGTTTTTGCTATGTAGTAAGAACCACATTCTCCACTTCATAGAAAGGCACCATGCACAAAAGAGAGTTCAGTGATGAGAATATGAAGGATTAAATTTCACTTACCTAGGCTCCAAAACATCAGGTTTGAGCTGCACATGTTGGCCCCTATTTAATGGAATGACTTTGATAACTTCACTCGTCAAAACGCGGGCTTCTCCAGAACAAAATGACACAACAAGGTG		CACAGAGCGAAACCTAGCATGGGCTGCATGGCACACAGAAAGTATAAACTATAAAGTAGAGACGAATTTATTAGCTGTATCAATAGGCCTTTCACTTGCAAGTATCAATAAATACATGGGCAGACATCTAATCCAGTAAACCATGTATTTATGTCAGAATAAAGTAGACATAAGTCCCCATTACTTTTATAATCTCGGTGTCCAGATGAATCAAACAGGCTAATGGATTTACTGACTTGGTAATGCAAATCGTTTAAGACAGTCACAACTTGCGAAGTTGTTTTTGCTATGTAGTAAGAACCACATTCTCCACTTCATAGAAAGGCACCATGCACAAAAGAGAGTTCAGTGATGAGAATATGAAGGATTAAATTTCACTTACCTAGGCTCCAAAACATC…
	chr5_20493787	5	20493787	C	C	T	T	T	T	CTTCACCCTGCACCCCCTGATTTCAAAACCTGACTTCGCCCCTGTGTGCCACGAGTATCAAAAAGTTGAAGAAAAGAACATGACCAGAGTATGATATAGCGATATTCGCTAGAGTTGCTGGTCCGCTTGGTAACCTGATCGTCAAATCTGTGCCCGAAACATTAATTAATAATTATCCTCTTAGATAACGATCATACCACAAACTTACACATCATAAAATTTCGATTTCAAAGTAGCTCGACGTCTCACT	C	GCCTCAAACTCATTCTCCGTCCAAATTATACGAAAATATATCACTCGCGCACCACGCTTTCTCGTCGTAATATTACAAATGTTTTGGTGTATATACGTATCACCCTCATCCGCTCGTGCAATTATAATATTTTTCTCTGCAACGACCAGCTTAATGGTATTTAAAAAAAACATACAAGACATGTGACGTTTCTTATTGATACAGCAATAAAAAAAAATAAAGTCTACAGTCCTGAGAGCCAAAGTTAGGA		CTTCACCCTGCACCCCCTGATTTCAAAACCTGACTTCGCCCCTGTGTGCCACGAGTATCAAAAAGTTGAAGAAAAGAACATGACCAGAGTATGATATAGCGATATTCGCTAGAGTTGCTGGTCCGCTTGGTAACCTGATCGTCAAATCTGTGCCCGAAACATTAATTAATAATTATCCTCTTAGATAACGATCATACCACAAACTTACACATCATAAAATTTCGATTTCAAAGTAGCTCGACGTCTCACTCGCCTCAAACTCATTCTCCGTCCAAATTATACGAAAATATATCACTCGCGCACCACGCTTTCTCGTCGTAATATTACAAATGTTTTGGTGTATATACGTATCACCCTCATCCGCTCGTGCAATTATAATATTTTTCTCTGCAACGACCA…
	chr5_22447387	5	22447387	G	G	A	-	A	A	AGCTCCAACTTCGCGACCACCAGTCTCGTTAAAGCAAGGCCTGGCCAAATCGACAAACCTTGTAGCCTAAAAGCTTGTAACCCCATACTAGAACGAAACACAAGAGACGGAATTCAACTCGGGCCATCGTTGCTAAGCTCGTCGACCGCCTCGACGCAACAACTCCAACTTCCCGAAGGCCCTCCTTAGGTGTCAAAGCAGGGCCAAACTAGAGATTGGCTCGGATTTCCAGAGAAACCGTAACACGATA	G	AACATGAAGGTATAAAAAGACGCCTCGAGGGAGGAAACAACGCTCGCGGGCGTCGCCGTCTACGCCTTGGAGCTTGTTGACTATAAGATACAATCGTAGAGACCAACCTCTTCGATAAATAGAGCCTGCGAGGGTAATTATATGCCCTTGAAGAGTATTATTTAATATGTCCTAAAATATAAAAGATTTTAGTTAGATATGATATATTATAATATTACGAATCTAAACTACTGGAATATATCTAATTCAA		AGCTCCAACTTCGCGACCACCAGTCTCGTTAAAGCAAGGCCTGGCCAAATCGACAAACCTTGTAGCCTAAAAGCTTGTAACCCCATACTAGAACGAAACACAAGAGACGGAATTCAACTCGGGCCATCGTTGCTAAGCTCGTCGACCGCCTCGACGCAACAACTCCAACTTCCCGAAGGCCCTCCTTAGGTGTCAAAGCAGGGCCAAACTAGAGATTGGCTCGGATTTCCAGAGAAACCGTAACACGATAGAACATGAAGGTATAAAAAGACGCCTCGAGGGAGGAAACAACGCTCGCGGGCGTCGCCGTCTACGCCTTGGAGCTTGTTGACTATAAGATACAATCGTAGAGACCAACCTCTTCGATAAATAGAGCCTGCGAGGGTAATTATATGCCCT…
	chr5_23661597	5	23661597	C	C	-	-	A	A	CATGTCTCCACCGTTGTTAAGGGCACCCCTGTAAGTACTAGTTGCACACGGTTGTTCTTTCTCTTTTACAGCTATACTATACTAACTATATCCTTGTTACTTTGGCAGGGGTATCTTGATCCAGAATACTTCCTAACTCATAAATTGACGGATAAAAGTGATGTGTACAGCCTTGGGGTTGTTTTTCTTGAATTGTTGACCGGGATGAAGCCTATTGAGCATGGTAAAAACATAGTGAGAGAGGTACACG	C	TCTTCAACTTTGAGTAATACGTTCAGTTAACTGTTGTAAACCAACTGAAAACATATACAAAACCGAAGTCTTTTCTTTTTTATTGAGGAAAAATGGTTTTGTAATCAGTTAAACTTTATGAGGAGAACATCAGTTGTTCTTAACCTGGTTGTTTGCTTCCTTGGAAAAAAAAAACAAATTGTTCAGCGTATACAAGTCGAAATTAAATGACAACAGTTTAGTAGTTTAATGAAAGAACTACATTTTTGCT		CATGTCTCCACCGTTGTTAAGGGCACCCCTGTAAGTACTAGTTGCACACGGTTGTTCTTTCTCTTTTACAGCTATACTATACTAACTATATCCTTGTTACTTTGGCAGGGGTATCTTGATCCAGAATACTTCCTAACTCATAAATTGACGGATAAAAGTGATGTGTACAGCCTTGGGGTTGTTTTTCTTGAATTGTTGACCGGGATGAAGCCTATTGAGCATGGTAAAAACATAGTGAGAGAGGTACACGCTCTTCAACTTTGAGTAATACGTTCAGTTAACTGTTGTAAACCAACTGAAAACATATACAAAACCGAAGTCTTTTCTTTTTTATTGAGGAAAAATGGTTTTGTAATCAGTTAAACTTTATGAGGAGAACATCAGTTGTTCTTAACCTGG…
	chr5_24360691	5	24360691	C	C	-	-	-	T	GGACAGTATCAAGGGCAAAGGGACTATCCAGGTTGGTGCTACCTTCTTAATGATGTAAATCTTTCCATACTTCTGGGTGTGTTTTTGGTGCCGAATAGCCATGTGCTAAGATTTGCTGTGATTTTATCTTTAGGGTGTCTCTGCAGTCCATGCATTTTATGAGCTCTTGAGCCAGAGTAGCTTAAGCGTGACACATCCAGAAGTGAAGAAGCTTGTTGCTCCGGTCGAGCTGTGCCCAATACTAAAAACA	C	TTTATAAAATCCTAATCAAGAGGTTGGTCAGATTACCTTTGTTGCTGTTCCTGCTAGTACTAATATATGTGTACAGGCTTAAGTTCTTTGCACATTTCACCTGCAGGGAGCTTGCCACTGACTCCATTCTCCAGGCAATACGAGATGAATCAATGTATGATCCACGGGAGAGGATTGAGATGTCTCAGCGCCAGTGTCTTTACCGACCATCTCTTCTTGGCCTACCTAAAGTAGATATTACCCAGGCTTA		GGACAGTATCAAGGGCAAAGGGACTATCCAGGTTGGTGCTACCTTCTTAATGATGTAAATCTTTCCATACTTCTGGGTGTGTTTTTGGTGCCGAATAGCCATGTGCTAAGATTTGCTGTGATTTTATCTTTAGGGTGTCTCTGCAGTCCATGCATTTTATGAGCTCTTGAGCCAGAGTAGCTTAAGCGTGACACATCCAGAAGTGAAGAAGCTTGTTGCTCCGGTCGAGCTGTGCCCAATACTAAAAACACTTTATAAAATCCTAATCAAGAGGTTGGTCAGATTACCTTTGTTGCTGTTCCTGCTAGTACTAATATATGTGTACAGGCTTAAGTTCTTTGCACATTTCACCTGCAGGGAGCTTGCCACTGACTCCATTCTCCAGGCAATACGAGATGA…
	chr5_25674838	5	25674838	T	T	A	A	A	A	ATAGCCATATAAATATTCTTTTGTATACCCAAACAATTTATATGATTTACTATCCACGTAAAGTTACGTACTTAAATTTTACATATATTGTGATGATATTTTTCTCCATGGATCTTCATTTAAATTGTCCCCCCCCCCCCAACCCCTCAAGTCTAAATCATGGCTTTGCCACTGGCCGGACAGATTTTGGGGATATTTTGGAAAGGACCGAACACGAGAAGAGAAAAGGAATCAAGGGTCTATTTAAAAA	T	TTACTAGTGTATGTGCGGGAGGTTTTATCAAAAGACATTCCCTTGCATTGCATCCGTCCGATGGAGATCAAATGGTCTATGTCGTGCGAGTGCATGTGTGTACCAAGGTGAGCGGGTACACATGATAGGTTGCTAGAGGTATTAGCTACTTTTAAGACCTTTTTATACGAAAAACAGAGAAAACAGAAAAGACATAGGAATTGAAGTATCATGTTTATTTAATTATATCCTACATAAATTGAAAACACTG		ATAGCCATATAAATATTCTTTTGTATACCCAAACAATTTATATGATTTACTATCCACGTAAAGTTACGTACTTAAATTTTACATATATTGTGATGATATTTTTCTCCATGGATCTTCATTTAAATTGTCCCCCCCCCCCCAACCCCTCAAGTCTAAATCATGGCTTTGCCACTGGCCGGACAGATTTTGGGGATATTTTGGAAAGGACCGAACACGAGAAGAGAAAAGGAATCAAGGGTCTATTTAAAAATTTACTAGTGTATGTGCGGGAGGTTTTATCAAAAGACATTCCCTTGCATTGCATCCGTCCGATGGAGATCAAATGGTCTATGTCGTGCGAGTGCATGTGTGTACCAAGGTGAGCGGGTACACATGATAGGTTGCTAGAGGTATTAGCTA…
	chr5_27285185	5	27285185	A	A	-	G	-	G	CAGTAGTTGGCTATACTATTAACTTGCTCAGTGCCTATCGGTTGTTTCTGTGTATATGCTCCTATCTTGGTACGACATTAAACAAACAAACGTGGCTCGACACACGCATATATGGTCGTCGTACAGCATAGCGCGCGGATCGGAACCGCACTTTGCATGCTAGGCGACGCGAGAGCGAGGGGGCCGCGCGAGGAGTCGTGCACTCGTGCATCTGCATGTCATGCGGTGTTCAAACTTTGGACACCACAAC	A	CCGTGCACGCGCTAGCTATCTAGCTGCTCGATGCCTGCATGTGTGTGGTGTCCTGCATGCTCGCGGCTCGCGATCGATCATGTCCGTCGGGCCGTTGAAACGAGATTGAAACAAGGGGACACGACGCGCGCGCTTAAATCTCTACTACTTGTGTGTGTGTCTAACTACCAAACGCGACGCCTCTATCGCTAGTGCGATTGCATCTGTGCAGATCGATCGATTGATTGCCTCCGGCCATCATCATGGGGAG		CAGTAGTTGGCTATACTATTAACTTGCTCAGTGCCTATCGGTTGTTTCTGTGTATATGCTCCTATCTTGGTACGACATTAAACAAACAAACGTGGCTCGACACACGCATATATGGTCGTCGTACAGCATAGCGCGCGGATCGGAACCGCACTTTGCATGCTAGGCGACGCGAGAGCGAGGGGGCCGCGCGAGGAGTCGTGCACTCGTGCATCTGCATGTCATGCGGTGTTCAAACTTTGGACACCACAACACCGTGCACGCGCTAGCTATCTAGCTGCTCGATGCCTGCATGTGTGTGGTGTCCTGCATGCTCGCGGCTCGCGATCGATCATGTCCGTCGGGCCGTTGAAACGAGATTGAAACAAGGGGACACGACGCGCGCGCTTAAATCTCTACTAC…
	chr5_28332657	5	28332657	C	T	C	-	-	C	AGACACACCAACTGAACTTCTATTCCAACACGCATGCTGCAACGAGGCAATTGGATAGGTCTGGTCCAACCCAATCACCGGGCGCCCCAATCCAACCCAAGCCAGGTCAGGGCGGGATCAAAAAGATAAGCTAGCTAGGCCCCGTGAGCTGGCACCTAGTCACTGACCGCCTCGTCTCCACGCTCGCGTGGGCCCACCCCCACACTGTTCCCGGCGACGTGGCTCAATCGCCTCCTGACTGCTGCGTAGG	C	GCACATGGGCGACGACGTGGCAAAATTGACGCACATGTCCCCTTTCTTTTTCCTTTTATTCCCTCCTCTCGCACTTACTCCAATCGCCAGGCTATAAGCGGTGGCCCCACACCCCCACACGCTCGGGCCCACAAAGCCCACGCCCCACGGCACGCCAACGGCGTGGGAGAAGCTTCCGCTTTTTTGCTCGGCAAGTTTTTAATAGTATAGCTAATTGTGGACTCTAAATTATTTATAGTCAATTTAATTA		AGACACACCAACTGAACTTCTATTCCAACACGCATGCTGCAACGAGGCAATTGGATAGGTCTGGTCCAACCCAATCACCGGGCGCCCCAATCCAACCCAAGCCAGGTCAGGGCGGGATCAAAAAGATAAGCTAGCTAGGCCCCGTGAGCTGGCACCTAGTCACTGACCGCCTCGTCTCCACGCTCGCGTGGGCCCACCCCCACACTGTTCCCGGCGACGTGGCTCAATCGCCTCCTGACTGCTGCGTAGGCGCACATGGGCGACGACGTGGCAAAATTGACGCACATGTCCCCTTTCTTTTTCCTTTTATTCCCTCCTCTCGCACTTACTCCAATCGCCAGGCTATAAGCGGTGGCCCCACACCCCCACACGCTCGGGCCCACAAAGCCCACGCCCCAC…
	chr5_29100860	5	29100860	A	A	-	-	G	G	AATATCATTCACTATATGAGATTTTTCTGGTTCACATGAGAGTAAGAGGTATCGAATTAGATATAGGTAGATATATGCTCATGAGTACAACCTTAAGCTAGCAAGTTAATCACTAATTAATTAGCAAAGGAACATTCATGTCATGTGCGATCGACTTAAGCTGGCTTGCCTAGTCTCCATCTATCACCAACACAGGTCCACAAGACCACAACCTAGCTATTAGCTAGCTAAGCTAACATTATAATTCCAA	A	CTTAAAGACATTGTTCTGCGTCTCTCATATATGCTTATACTCCTAGTTGATCTTAGTTTATTAAGTCCGTACAAACAAAACAACTTTTTATTGAGTGCATGCATGCATGTGTGCACTATATATGGTTGAGTGATACATCCAACAAATTGAGCTTCTCGATTGGTCGCTGTGTTAGGTCAAGTTCTTAAAAAAAAAATAGTTAGATGGCGCCCTAGCTTGTCAGCAAGTGCCAGCCATGAGCTGAAAGTAC		AATATCATTCACTATATGAGATTTTTCTGGTTCACATGAGAGTAAGAGGTATCGAATTAGATATAGGTAGATATATGCTCATGAGTACAACCTTAAGCTAGCAAGTTAATCACTAATTAATTAGCAAAGGAACATTCATGTCATGTGCGATCGACTTAAGCTGGCTTGCCTAGTCTCCATCTATCACCAACACAGGTCCACAAGACCACAACCTAGCTATTAGCTAGCTAAGCTAACATTATAATTCCAAACTTAAAGACATTGTTCTGCGTCTCTCATATATGCTTATACTCCTAGTTGATCTTAGTTTATTAAGTCCGTACAAACAAAACAACTTTTTATTGAGTGCATGCATGCATGTGTGCACTATATATGGTTGAGTGATACATCCAACAAATT…
	chr6_186272	6	186272	C	C	T	T	T	-	CCAGGTCTCTTGTCAATTCTCCTCCTGCTCTTCCTGCTGCTGATTTCAATTCTCAACCATCAATCTATATACTATATACTATATGATGGATGGATGCAGGCCATGCGAGGGGATGCGTTCCTGGACGAATTTGCAGGCGTCAACAGGCAGATTCACCTCGCCTTGGATGCCTTGCCCTACAACACCTTCCACATGCCCCAAGAGGTCCAAGAGCAGGTACTCACTATATTATGCAGCCCCCAACTCCTTC	C	TGGACTTGGACTTGGAATGGAATGTTTGAATGTATGTTTTCTCCTCATCAGGTCGCGCTCGTCCACTCCCAGTTCCAACGAGCCTCCACAAGGACGGATCCCCCGGATACACAGCTTTCCATGGATCTTGCTTGGGCTCTTACCGACAACCCTTCCGACCCCGCCCTTCTCACCAGGATCTCTCACAAGCTGCAGCTGCACACCATGGCTGACATGAAGAACGAGTCCATCGCCCTTCATAACATGGTCA		CCAGGTCTCTTGTCAATTCTCCTCCTGCTCTTCCTGCTGCTGATTTCAATTCTCAACCATCAATCTATATACTATATACTATATGATGGATGGATGCAGGCCATGCGAGGGGATGCGTTCCTGGACGAATTTGCAGGCGTCAACAGGCAGATTCACCTCGCCTTGGATGCCTTGCCCTACAACACCTTCCACATGCCCCAAGAGGTCCAAGAGCAGGTACTCACTATATTATGCAGCCCCCAACTCCTTCCTGGACTTGGACTTGGAATGGAATGTTTGAATGTATGTTTTCTCCTCATCAGGTCGCGCTCGTCCACTCCCAGTTCCAACGAGCCTCCACAAGGACGGATCCCCCGGATACACAGCTTTCCATGGATCTTGCTTGGGCTCTTACCGACA…
	chr6_1764641	6	1764641	C	C	T	T	T	T	AGCAAACCCATGAGCTGATTGCCTGATTAGACGGTAAGAATGCATCCCTGAGAAGCAAATGCATCACCAAATTTGTAGCTTAGATAAATGCTGTGACCTGCAAGAAAATAAAATTAAAATCAAAATAAAAGAAAAGCGCAGGTAATTGACACCCCACGCATATAAGTGTAGATACATAACACGTTCATCTAATCATCTTAATTAGACTTAGGTAAAACTACAATGAGGTTTATGTCCTACGGAATGACGA	C	AAGCTAGCAGCACAGAGGCACAGATCATATCGTCTCCAGACTCAAGTGCACGTTGATCGTTCGCTCACTGCTTCATCGATCATCCCTTTGTCGAGGCGTTAGTTGGCAGGCACTAATAGCTACAGTAAAGTAAAGAGCAACGTGCCAACGTACGCACGCTAACGTGAGTCATGTAGCGTAATTCCAAGTTCTTTTTTTTTTGTCAGCACGTACAAGCAGCCGCTAGCCTCGCCCTGCATGAGAAGCTCGC		AGCAAACCCATGAGCTGATTGCCTGATTAGACGGTAAGAATGCATCCCTGAGAAGCAAATGCATCACCAAATTTGTAGCTTAGATAAATGCTGTGACCTGCAAGAAAATAAAATTAAAATCAAAATAAAAGAAAAGCGCAGGTAATTGACACCCCACGCATATAAGTGTAGATACATAACACGTTCATCTAATCATCTTAATTAGACTTAGGTAAAACTACAATGAGGTTTATGTCCTACGGAATGACGACAAGCTAGCAGCACAGAGGCACAGATCATATCGTCTCCAGACTCAAGTGCACGTTGATCGTTCGCTCACTGCTTCATCGATCATCCCTTTGTCGAGGCGTTAGTTGGCAGGCACTAATAGCTACAGTAAAGTAAAGAGCAACGTGCCAA…
	chr6_1868222	6	1868222	C	C	-	T	-	-	AATGATCTCACCATTTCATGGTTAGTGTATCACTATCCTTTCAACATTAGAATGTTGAAAACTACTGATGTGTTAGATGTTGAACCTTTGGTTCGGTTGATCAGTATGCAATGGATGCTGATTTGTGAAGCCATCAGGTTCAGAGAGAAATTCAGCATTTCTAATGTAGCAGCTCTGGCCAGCTTTGTAACGGCATTACTTGCATTGAAATGCTTTACCGTAATTCAGTTTAATGCCTTTAACAAACTCA	C	GAAGAATACGTGATCAGATGTTGAATTACGGATGAGAATTTTATTGACCCTGACATGTCATTCATCATTCCGTTGTCCTATAAATCTGCATCCGCTTTGTACTGTACTACTACTAGAGGATTTCTAATTTAGCTGTGATCAGCTTTGTAGAGAATTTGCTTGCATTGAAATGATGTACCATAATTCAGTTAATGCTTCTAACAAACTCACAACGAATGCGTGATCAAATTTAGAATTACGGATGCGAATT		AATGATCTCACCATTTCATGGTTAGTGTATCACTATCCTTTCAACATTAGAATGTTGAAAACTACTGATGTGTTAGATGTTGAACCTTTGGTTCGGTTGATCAGTATGCAATGGATGCTGATTTGTGAAGCCATCAGGTTCAGAGAGAAATTCAGCATTTCTAATGTAGCAGCTCTGGCCAGCTTTGTAACGGCATTACTTGCATTGAAATGCTTTACCGTAATTCAGTTTAATGCCTTTAACAAACTCACGAAGAATACGTGATCAGATGTTGAATTACGGATGAGAATTTTATTGACCCTGACATGTCATTCATCATTCCGTTGTCCTATAAATCTGCATCCGCTTTGTACTGTACTACTACTAGAGGATTTCTAATTTAGCTGTGATCAGCTTTGT…
	chr6_2969968	6	2969968	C	A	-	-	-	C	AACTATTTGACAAGAGTCCTTAGGATAATAGCCTATTTGGATAGAATGACCAAAAATGTGCATTGTTTTCTCTCATTGCAATTCATATGCCCTATATATGCCATCATCCAACTTCCTAGCAAGAATCAACAACTTGTGTGTTTAGAAATTTAATTGCAAATAATCAGTAGAACCACCATGTTATGTGCCCAATCAATTTGTACGCTACAACTTTTATTTATACAAAATGCTGTCTAGATGACTTCCCTGT	C	AATTTCAACAATCTGGTTGCTAATTTGTTTTTGTTTTCTCATGTTGCAAGATTACTGGGCTAACAAACAATTCTTACCTCAGTGGAGCACATGAGGTTCGGCACTGTGTCAGAAAGCACCCTGATCTTGGTCATTTTGTGCTTCAAGTTGCTAAGGTATATACTGAAGAGATGGATGTTGAGAAAAAATGTAGATGTGTGCATTTAATTAGTCAAAGCTCATGAACCACTATTGAACTATTGGATATCCA		AACTATTTGACAAGAGTCCTTAGGATAATAGCCTATTTGGATAGAATGACCAAAAATGTGCATTGTTTTCTCTCATTGCAATTCATATGCCCTATATATGCCATCATCCAACTTCCTAGCAAGAATCAACAACTTGTGTGTTTAGAAATTTAATTGCAAATAATCAGTAGAACCACCATGTTATGTGCCCAATCAATTTGTACGCTACAACTTTTATTTATACAAAATGCTGTCTAGATGACTTCCCTGTCAATTTCAACAATCTGGTTGCTAATTTGTTTTTGTTTTCTCATGTTGCAAGATTACTGGGCTAACAAACAATTCTTACCTCAGTGGAGCACATGAGGTTCGGCACTGTGTCAGAAAGCACCCTGATCTTGGTCATTTTGTGCTTCAAGT…
	chr6_3082326	6	3082326	T	T	-	-	C	C	CATTCACTTTCTAGTCTCACGCAGAAAAAGAAAACAGAACTTACGAATTGAATATTGTCCCGCATGAGATCTGGAATGGCAAGTTTAATTAGATCAATGCCTTTTTGATAGTCCAATCTTCCAATAAAGCCAATCTGTAAATAAAGCTAATAAATCCAACTGCCCATAAAAGAATACTAAAATAAATAATTTCATAAATATTTGTATCTAACCAGAGGCACATCGGGCCTTATAGGTAAACCCAGCTCCT	T	CTGCAATTCAGCTTTACACTTGGCCTAAACATGAATTCGAGGTTTCATAAATTAGTCTGTGAAAGAAACGACGAGGTGCAAAGAAAAAAATGAAACGAGATGACAATCTGTATATACATGGTACTATACTTCACCTTTCCGGACAGGTCATCAACAGAATAATGATAAGGGAGAAACTTGTCTGTGGATGGGTTCCAATCATTAATGTCAATTCCATTTACAATTCCTACATATCCAGGGAATAGATTGA		CATTCACTTTCTAGTCTCACGCAGAAAAAGAAAACAGAACTTACGAATTGAATATTGTCCCGCATGAGATCTGGAATGGCAAGTTTAATTAGATCAATGCCTTTTTGATAGTCCAATCTTCCAATAAAGCCAATCTGTAAATAAAGCTAATAAATCCAACTGCCCATAAAAGAATACTAAAATAAATAATTTCATAAATATTTGTATCTAACCAGAGGCACATCGGGCCTTATAGGTAAACCCAGCTCCTTCTGCAATTCAGCTTTACACTTGGCCTAAACATGAATTCGAGGTTTCATAAATTAGTCTGTGAAAGAAACGACGAGGTGCAAAGAAAAAAATGAAACGAGATGACAATCTGTATATACATGGTACTATACTTCACCTTTCCGGACAGGT…
	chr6_3805123	6	3805123	T	C	-	-	-	T	AACTTACAAGGTAGTTATGAAGTTTAAACACAGTTTCCTTCCAGCAAAATTACATTTAAGTTTTAAAGAAATAAAAATTTGATAAAACCTCGCATAAGCAAGAGTAGTAATTGGATTACATACCGGAGGATCTGTCTCCACATCATACTTCAGCACTCGGAAACATTCAAGTCTCTCTTCTAAATATAAAGCATAAGTGCGTATCCAAGCAGAAAAATCCCAAGCTGAACAAGATAAGAGTAAATAGTCA	T	TATAGTTCAGAGTTAGAATGTCTAATACAGCTATAAAAGTGACAACACTAGTAATAAAATGTCAATTAGTACCTCCTGCACTAGAATCATCCTTAAAGTAGGCCAAGTTTAGCATATGGGACCTAGATCTGCCATAATTGATAAGCTCTTCACGAAAAGTGGGATCGACCTCTCGAAGGGCGCGATGTATGACAATTAATGTCTTCAATGCAACCTGAGGTATAAATATTGAAGCAAAGAATATTCATAA		AACTTACAAGGTAGTTATGAAGTTTAAACACAGTTTCCTTCCAGCAAAATTACATTTAAGTTTTAAAGAAATAAAAATTTGATAAAACCTCGCATAAGCAAGAGTAGTAATTGGATTACATACCGGAGGATCTGTCTCCACATCATACTTCAGCACTCGGAAACATTCAAGTCTCTCTTCTAAATATAAAGCATAAGTGCGTATCCAAGCAGAAAAATCCCAAGCTGAACAAGATAAGAGTAAATAGTCATTATAGTTCAGAGTTAGAATGTCTAATACAGCTATAAAAGTGACAACACTAGTAATAAAATGTCAATTAGTACCTCCTGCACTAGAATCATCCTTAAAGTAGGCCAAGTTTAGCATATGGGACCTAGATCTGCCATAATTGATAAGCTC…
	chr6_4226296	6	4226296	G	G	-	-	-	T	GAGGAAAGCATTGGAAATGGTCTACAAACAGGCACCACCTGGGCTAGTAGAGCACTTCTCACCACTGAACCCGGCTCCTTCTCAGATGAGATACTTGAAGTATGTGTCAAGACGGCACATGTCACCAGAACAATGGCCTCCAGCTGATAGAATGATAAATTTGAATTGTGTAATCATCAGAGGGGTGCCAAATTTTGATGGAAAAGGAGGATGTAGACCAATATTGCAGATTTATGGTCCAGATCCTTTT	G	CTCCTAATGACAAAAGTACTAAAGTTCTCTTTTCAACCCCAAAGACAAGTGATTCTGTCCAGCTCTACACACAGGTATACTTTTGTTATATTTACTAATTTATCATGAATAATATAACCTTTATTACAGTAAGCTTGTGATGTTTGTTCATGATGTGTTGGTTCAATAGTTCAACATTCAACAAAGTCAGTGATCAACTATCGAAATACCTGAAAGTGTAGTCAGATCACCTGGGGAGATCACCGGTTTA		GAGGAAAGCATTGGAAATGGTCTACAAACAGGCACCACCTGGGCTAGTAGAGCACTTCTCACCACTGAACCCGGCTCCTTCTCAGATGAGATACTTGAAGTATGTGTCAAGACGGCACATGTCACCAGAACAATGGCCTCCAGCTGATAGAATGATAAATTTGAATTGTGTAATCATCAGAGGGGTGCCAAATTTTGATGGAAAAGGAGGATGTAGACCAATATTGCAGATTTATGGTCCAGATCCTTTTGCTCCTAATGACAAAAGTACTAAAGTTCTCTTTTCAACCCCAAAGACAAGTGATTCTGTCCAGCTCTACACACAGGTATACTTTTGTTATATTTACTAATTTATCATGAATAATATAACCTTTATTACAGTAAGCTTGTGATGTTTGTT…
	chr6_4923019	6	4923019	C	C	A	-	-	A	GCTGGAGTGCTGTCGTCTGTTTGTACGCAGATTCCACTACAAGCCTTAATGGTGCGTGGTTAATTAGCTAGCTAAAAACGTTTGGCAGTTTGTCGGGCTTTTGCTAGTTCATTGATCAGCTGTCATTGAGCAACAGAGAGATTAACAAATGCAGATGGGGATTAGTGCTGCTAATGAGGATGCAAGCGCAATTAGTACCAATATATACGTACGACGTACGTACGCACGCATGGTTTGCTGGCCCAAGAAC	C	GGGGGTTAATTAGTCTTAACCTTTTCCATTTAGTGGCAGTACTAAGATATGCTAAACTGTGTACTTATCTGTTTTCCAGCTAGGCTAGGCTTGTCTTGGCTTTTAGGTTTGTGCAGAATACATGCATCCATGTGATGGGAAGCTTGGAGGAAGGAGATGTTTAATTACTACGGCCCTGCTTATATTTGTTGTCATTAAGCTGGCGTGTGTATGAATGTATGTACCTATGGCCAATTTACGGGATCAATGA		GCTGGAGTGCTGTCGTCTGTTTGTACGCAGATTCCACTACAAGCCTTAATGGTGCGTGGTTAATTAGCTAGCTAAAAACGTTTGGCAGTTTGTCGGGCTTTTGCTAGTTCATTGATCAGCTGTCATTGAGCAACAGAGAGATTAACAAATGCAGATGGGGATTAGTGCTGCTAATGAGGATGCAAGCGCAATTAGTACCAATATATACGTACGACGTACGTACGCACGCATGGTTTGCTGGCCCAAGAACCGGGGGTTAATTAGTCTTAACCTTTTCCATTTAGTGGCAGTACTAAGATATGCTAAACTGTGTACTTATCTGTTTTCCAGCTAGGCTAGGCTTGTCTTGGCTTTTAGGTTTGTGCAGAATACATGCATCCATGTGATGGGAAGCTTGGA…
	chr6_5373587	6	5373587	C	C	-	-	T	-	CTTGCCCGCCCCGCTTGCGTCCCTACTCCGAACCCCCTTGAATTGATCGCAGAGAAGGTGGGAGCATCTCCGACCCACCTAGATAATTAATCGCAGAGAAGGTGGGCTCCCTGTCATCACCATAGCCTAGAAGTGCAGAGGGAGAGGGTGAGAGAAGAAAGATCCCCTCATCCCTCGCACAGGTCTGTCGTCCTCATGACTTACAAAAGGAGAAAATCCCCTACATACCTGAAAAGTTTCGATATCTCTT	C	TGTACCCCTTAATTTTGCCCTATCTCCTACATCCCTTGAGTTTTCATTTTGATCTCTATCTCTATTATGTTATTTGACCGAGAGTTGACCGTTGGATTTTTCTAAAATGATCATATCGTGCATTTTCCATACTTACATGCTACCTACTTCATAATTCACAATGTGAAAAATTGTAATTCATGACAAAATCAAATGAGACATAATTATTTGTTTTAAAATTCAAAAAAGAAATAAATTGTTGAACAAATTT		CTTGCCCGCCCCGCTTGCGTCCCTACTCCGAACCCCCTTGAATTGATCGCAGAGAAGGTGGGAGCATCTCCGACCCACCTAGATAATTAATCGCAGAGAAGGTGGGCTCCCTGTCATCACCATAGCCTAGAAGTGCAGAGGGAGAGGGTGAGAGAAGAAAGATCCCCTCATCCCTCGCACAGGTCTGTCGTCCTCATGACTTACAAAAGGAGAAAATCCCCTACATACCTGAAAAGTTTCGATATCTCTTCTGTACCCCTTAATTTTGCCCTATCTCCTACATCCCTTGAGTTTTCATTTTGATCTCTATCTCTATTATGTTATTTGACCGAGAGTTGACCGTTGGATTTTTCTAAAATGATCATATCGTGCATTTTCCATACTTACATGCTACCTACT…
	chr6_6371082	6	6371082	T	A	-	-	-	T	ATGCTGCATCATCGCAAGCATTGCAGTCATCTGAGCACGAATTAGCGAAGAGGTAAATATCACATCGATCGGGATACTGCAAATCCGTTTTCCTGCCTCGATAGCCTCCTCGACGCCCTTGGGTGTCAGGGGCACATCGACGCAGCCAGTGAACAGGTTTTTCTCATTCCACAATGATTCTCCATGCCTTATCAATATGAGGGAACTTTCACCTGCAAGAAAACAATGAGACCAACTATATAAAACTACA	T	ATCTATGTAACGAAACAAAACTAGTGAATCACTGCATTTATGCTAGTTTATTCAAAAGAAAAGAGTGCAAATTACTTGATTTCTTGGGGGTGTGATCACTGTTGCCATTGGAGTGTAGCTGAACCGGCTCCACCACCGAAGACCTCGATGCACAAACAAAACCAAAACCAAATTGCTGCCTGATTGGGTCTCCACCGGTGAGATTGGGTGTGCACAATGGCGCTGTGAGATGTTGCCGCAGCCATTACAA		ATGCTGCATCATCGCAAGCATTGCAGTCATCTGAGCACGAATTAGCGAAGAGGTAAATATCACATCGATCGGGATACTGCAAATCCGTTTTCCTGCCTCGATAGCCTCCTCGACGCCCTTGGGTGTCAGGGGCACATCGACGCAGCCAGTGAACAGGTTTTTCTCATTCCACAATGATTCTCCATGCCTTATCAATATGAGGGAACTTTCACCTGCAAGAAAACAATGAGACCAACTATATAAAACTACATATCTATGTAACGAAACAAAACTAGTGAATCACTGCATTTATGCTAGTTTATTCAAAAGAAAAGAGTGCAAATTACTTGATTTCTTGGGGGTGTGATCACTGTTGCCATTGGAGTGTAGCTGAACCGGCTCCACCACCGAAGACCTCGA…
	chr6_7003213	6	7003213	C	T	-	-	C	-	TTTCTAAGGACTCAATTTGTTTAGGTTTTAAAAGTTAAGACATATGTTAATAAAACTCTACCTGAGGGATGTGAAGTTGACTTTTTTTTTTTACGGCGCGCGCGCCCACAAAAAAAAAAAAGCCTTAAGGCTTGGCGACAAACAACAACAGATTTTGTTGTTAGAAAACATCCACAAATATAGCTATGTGTTTATGTTGATACATTTATATGTTACATGGCTAGTATAATTTTCTGTACAAATTGAGCGG	C	GATAACTACACAAAATTTAGTTGAAAATAGAACTATATGGGTTGGTTCCATTTCAAAAAAAAGAATATTGTTATATACTTATAATGATCAATCTACACTATTGTAACACGAACTCATAGTACAATCAATGAGGTATATGGTAATTAAATCATTAAACTTGGCACTGAATGTGATGCCCCTTTCTAAGTTTCTCGTAGGAATCTAATAGATCCACTTTAGTTCCGAAGTCAATCTAAGCTATTAAGGGCGA		TTTCTAAGGACTCAATTTGTTTAGGTTTTAAAAGTTAAGACATATGTTAATAAAACTCTACCTGAGGGATGTGAAGTTGACTTTTTTTTTTTACGGCGCGCGCGCCCACAAAAAAAAAAAAGCCTTAAGGCTTGGCGACAAACAACAACAGATTTTGTTGTTAGAAAACATCCACAAATATAGCTATGTGTTTATGTTGATACATTTATATGTTACATGGCTAGTATAATTTTCTGTACAAATTGAGCGGCGATAACTACACAAAATTTAGTTGAAAATAGAACTATATGGGTTGGTTCCATTTCAAAAAAAAGAATATTGTTATATACTTATAATGATCAATCTACACTATTGTAACACGAACTCATAGTACAATCAATGAGGTATATGGTAATTAAA…
	chr6_7920933	6	7920933	G	A	G	G	G	-	CTACTACAGAGCAAGCAGAGGTCGGCAATCTACGACGTATTTTTTTCCTCAGTTCGAACGGACGACTGCAAAAGAAGCAGCAGCGTTACAGGGATGCCGGCATGACAAGATCAGTGTGCTCACAACAGATCAGTCAGCGGGCCTTCATCAGGAACCACATAAAAGTGTGAGGATACATTTGGTACTAGCAAATAAAATTCGACCAAAAAAGGATCTGAATGGAGGTAAACCATCTGAAACCGAGCTTCCT	G	ATGACTCATTCACAAGCTTCTTCCCAATCATCCACTTCGACTTCAGGCTGCATCTTACTAACCGGTGGCGCAGTACTTGGCCCTGCGCTGGATACAGCATCGGTGCGAGGAGCAGGCTTACTCTCCTCGACTGGCCTGGAGCTTGTGGCCGCATCGGACTCCAGGGCGTTCCAGCGGTTCGATGTCCCCATGACTTGGGCGACAGTGTCACCGCCACGCCTCCATACTGATCCTGGAGCTTGACCAAGCA		CTACTACAGAGCAAGCAGAGGTCGGCAATCTACGACGTATTTTTTTCCTCAGTTCGAACGGACGACTGCAAAAGAAGCAGCAGCGTTACAGGGATGCCGGCATGACAAGATCAGTGTGCTCACAACAGATCAGTCAGCGGGCCTTCATCAGGAACCACATAAAAGTGTGAGGATACATTTGGTACTAGCAAATAAAATTCGACCAAAAAAGGATCTGAATGGAGGTAAACCATCTGAAACCGAGCTTCCTGATGACTCATTCACAAGCTTCTTCCCAATCATCCACTTCGACTTCAGGCTGCATCTTACTAACCGGTGGCGCAGTACTTGGCCCTGCGCTGGATACAGCATCGGTGCGAGGAGCAGGCTTACTCTCCTCGACTGGCCTGGAGCTTGTGG…
	chr6_9830869	6	9830869	G	G	-	A	-	-	AGACCAGATTTTCATGTGTCTTGTGAAATTAGTTGGGTACTAGACAAGGATACCATTTGTTGCAATGACCTTATGAATGATTTTAATGACGAGGTCAAACGTAGTTCTCAACAACAGATAACAATAACTTTTTGGGACAAAAATACTAAGAGGTATGTGCAGAGATAGTTCTTTGCGCTGCTTGATACATTTGATATGTACTGGGAGATGAGGAGGCTCACTTTGGTTGTTGATATGAGTGATGACCTAC	G	AAATAGGACCAAGCCTTGTATGGAACAGGGCAACATGAAAATTTTGCACAAACGATGTTTGCAAAGCCAAATTTCATTGCATAAACTCATATGTTCACGATTAGGGTACTTCACAAACTTCATTGTTTGGGTTCTTTGGGGTCCTCAATGTTCGCGCTACCAGTTGTGTCACACACAATGGACAATTCCCCAAGGGCACTCACCAGTGCGGTGACGCACGACCAAAGATGAAGCCGAGCCATCCATCTTT		AGACCAGATTTTCATGTGTCTTGTGAAATTAGTTGGGTACTAGACAAGGATACCATTTGTTGCAATGACCTTATGAATGATTTTAATGACGAGGTCAAACGTAGTTCTCAACAACAGATAACAATAACTTTTTGGGACAAAAATACTAAGAGGTATGTGCAGAGATAGTTCTTTGCGCTGCTTGATACATTTGATATGTACTGGGAGATGAGGAGGCTCACTTTGGTTGTTGATATGAGTGATGACCTACGAAATAGGACCAAGCCTTGTATGGAACAGGGCAACATGAAAATTTTGCACAAACGATGTTTGCAAAGCCAAATTTCATTGCATAAACTCATATGTTCACGATTAGGGTACTTCACAAACTTCATTGTTTGGGTTCTTTGGGGTCCTCAA…
	chr6_10420755	6	10420755	C	G	C	C	C	C	GGGGAAAATGTGCCGGCGGTGGAGTTTTCTTCTCGGCGTGGGAGGAGAAACAGCGCGCGTACGGCGGGAGGCGGCGGCTGGCGGGGCGGATCCGCCTCCGGCAACATTCGCCATGCATCTTCATTTGTCTCCGCTTGATGCTGACCGAAGGGGTCCCTGACCTACCATCAACACAAATGATTGTTTTGTATTCGTGCCATGCATGACCCGGTCCAGTACTGCCTGCACGCGGAGAGTGCAACGAACCTCA	C	TACCCACCTAATAGGACTAGTAAACGAGAAGTCAAGGTATTTTATTGTTGCTCATGGCTTTGTGGACCGAATTGGGATATTGGATTGGTCAGGTACCTGAGTGAGTACTACGCTGTTAATATAGATTGACATGAAATGGAAAACAGAGTCCTCGGCGTCTAAACCCACCTAACCCATGATAGACTGCTGGTAATTTAATTTCAAATGTCAGGGGAATATGATTGTCTGCATGATGCGCGAGTGATATAAA		GGGGAAAATGTGCCGGCGGTGGAGTTTTCTTCTCGGCGTGGGAGGAGAAACAGCGCGCGTACGGCGGGAGGCGGCGGCTGGCGGGGCGGATCCGCCTCCGGCAACATTCGCCATGCATCTTCATTTGTCTCCGCTTGATGCTGACCGAAGGGGTCCCTGACCTACCATCAACACAAATGATTGTTTTGTATTCGTGCCATGCATGACCCGGTCCAGTACTGCCTGCACGCGGAGAGTGCAACGAACCTCACTACCCACCTAATAGGACTAGTAAACGAGAAGTCAAGGTATTTTATTGTTGCTCATGGCTTTGTGGACCGAATTGGGATATTGGATTGGTCAGGTACCTGAGTGAGTACTACGCTGTTAATATAGATTGACATGAAATGGAAAACAGAG…
	chr6_12191074	6	12191074	T	A	T	-	T	-	CTAGTAGTATTAACGACAATGGGGATCAATTGTAGAGTACTCCACTTGAAAAGTGGTGCAAGTACGTAGTTGAATGTTCAACTTCTCGCTAGTCCTTACACGAAGACTAGAGTAACGGTCATACGCAAATAGTTTGGCCTAAAATTGACATTTGTATATTTTGATGCTGGGGTCACTAACACTTTTGACTCTTTTGACAGCACAGGAGATATTCTTGTAATACCGGTTCTCAATGAAAAGTCAGCTAGAC	T	CTTCAAAAGTCAACGGGGTTGCTCGACTATTCTATAGCCACTGCTGCAGGCGGCACTAGTTGACGACTACTGCTATATGCTTGGAGCTGTTGTCAACAGCCACAAGGCCCACAACCGTAGCGGTTGTCATAAAGCCCATGGAGCAGGTGCACGGTCCGGTGAGTTTGTGTTGATCCAGCTGGCCAGGACCTCACTTCGGATTTCTCTGATGAGGTCTTGTCAATTTCGGCGGTGCGGGCTCACCCCATCC		CTAGTAGTATTAACGACAATGGGGATCAATTGTAGAGTACTCCACTTGAAAAGTGGTGCAAGTACGTAGTTGAATGTTCAACTTCTCGCTAGTCCTTACACGAAGACTAGAGTAACGGTCATACGCAAATAGTTTGGCCTAAAATTGACATTTGTATATTTTGATGCTGGGGTCACTAACACTTTTGACTCTTTTGACAGCACAGGAGATATTCTTGTAATACCGGTTCTCAATGAAAAGTCAGCTAGACTCTTCAAAAGTCAACGGGGTTGCTCGACTATTCTATAGCCACTGCTGCAGGCGGCACTAGTTGACGACTACTGCTATATGCTTGGAGCTGTTGTCAACAGCCACAAGGCCCACAACCGTAGCGGTTGTCATAAAGCCCATGGAGCAGGT…
	chr6_14306737	6	14306737	T	T	A	A	A	-	AACTGTTTCGCACAAAAACAAATAATTACATACATAATTATTATGGAGTGTTAAAATATTACATGTTGAGCAACCGGAAAAGTATGTGGTGAATGGATATGATATAAATTTCCGAATGATAATTGATGATCTGCATGAGCGTGTCGCATTCAACTACTAATTATTAATTCTGGGAGGTGGTCTGTACGAACATTTTTATACTGACGCCGATCTGAAATTTTCCATTATACAGGTTTCAAGGTTGCAGCTG	T	GGGATGCTGTGGTAGTACCTTGCTCGATGCTAGCATATTTATTGCATATCACACTGCATGCCCAAATGTCCTTGATTATATTTACTGGGATGGCTTCCATCCCACTGAAAAGGCCTATAGCATTGTGGTTGATAATATGATGAGGGTAATTAAAGAGCATTTGATGTGAAGGGGATAATACTATCATATATTGTTAGTGATATGTCCTAGAGGCAATCATAGAGATGATTGTATCACATACTATGTTTTC		AACTGTTTCGCACAAAAACAAATAATTACATACATAATTATTATGGAGTGTTAAAATATTACATGTTGAGCAACCGGAAAAGTATGTGGTGAATGGATATGATATAAATTTCCGAATGATAATTGATGATCTGCATGAGCGTGTCGCATTCAACTACTAATTATTAATTCTGGGAGGTGGTCTGTACGAACATTTTTATACTGACGCCGATCTGAAATTTTCCATTATACAGGTTTCAAGGTTGCAGCTGTGGGATGCTGTGGTAGTACCTTGCTCGATGCTAGCATATTTATTGCATATCACACTGCATGCCCAAATGTCCTTGATTATATTTACTGGGATGGCTTCCATCCCACTGAAAAGGCCTATAGCATTGTGGTTGATAATATGATGAGGGTA…
	chr6_16112327	6	16112327	T	T	G	G	G	-	TGCCGCTAGATGCAGGCACCATTGTCGGCAACTCATCTCGCTGACGCCAATTACCCATCGCCGTGGCTGCAAGGAGACCATCGCTAGATAAAAAAAAAGGGAGAAAGTAAATTGAAAAGCCAGAAAATGGTGGGTTGCGATGGATGCCGTCGCCCCTCACCGATGGATCTCGTCGCCACCACATGGAGCTCCGCCTCCATGCTATCGCCCTGACGAGCCAACCGCACGGGAGAAACCACTTACACCCGTC	T	CCACCTGCTTCTCATCGTCTCTTGTTATGATCACTATTTTCTCTGATCCAGAAAAAAAGGAAGAGAAGGGAGTGTGAATGGGAGAATTGGTTGGATACGATAGAATGATTGGTTATGGACGGTATAAATACTCATGCTTTAACGTGGTAAAAAAAAAACTATCTTTGTTGTCTTGTGTGTCGCTTCATGCTTGCTGGTAAATATAATTTGTTAAAAAAAATACTAGACGACATTGTCTTATATGGTGCAC		TGCCGCTAGATGCAGGCACCATTGTCGGCAACTCATCTCGCTGACGCCAATTACCCATCGCCGTGGCTGCAAGGAGACCATCGCTAGATAAAAAAAAAGGGAGAAAGTAAATTGAAAAGCCAGAAAATGGTGGGTTGCGATGGATGCCGTCGCCCCTCACCGATGGATCTCGTCGCCACCACATGGAGCTCCGCCTCCATGCTATCGCCCTGACGAGCCAACCGCACGGGAGAAACCACTTACACCCGTCTCCACCTGCTTCTCATCGTCTCTTGTTATGATCACTATTTTCTCTGATCCAGAAAAAAAGGAAGAGAAGGGAGTGTGAATGGGAGAATTGGTTGGATACGATAGAATGATTGGTTATGGACGGTATAAATACTCATGCTTTAACGTGGT…
	chr6_17572748	6	17572748	A	A	T	T	T	-	TACGTGCCTAGGCTGGCATGTTCGGTTTGGCCTGTCTCCATCGTGTAACTGCCGTGGAAATTGCATTGCAGGTGCAGGATGGTTTGACTCAAGCACAAGTGAAGGAGCAAGTCATGGTCATTAGGTCAGCTTGTAGTGTACTGGTATGAGTACTTGCAGTGGGGGACAATCGATTGACTGGTTGGATTTGGATGCCTCGCTGGATTTGTTTGGAATGGTCAGGAGCTTTTATCTTCACCTTCGACATGGA	A	AGAATATAATGGCCATCCAAAAATGTGACCTGAAATACGCTCTCCATTATTGTCAGCTCGCCAACCTATAAGCCAGAATCATATTTGAATTCTATAACTCATTTTAAAATTTGTCTAGGTGTTTCTTTAATCGTTTTCTAATTCTTTAGCGTTGGCTTTCTTTTGTTACATCAATCACGTGTCATGAGTAATAAGAAAAAAAAAAATCTAAGCCAATCAGTATTAACTCAAAAGCAATAAAGAAAAGCTA		TACGTGCCTAGGCTGGCATGTTCGGTTTGGCCTGTCTCCATCGTGTAACTGCCGTGGAAATTGCATTGCAGGTGCAGGATGGTTTGACTCAAGCACAAGTGAAGGAGCAAGTCATGGTCATTAGGTCAGCTTGTAGTGTACTGGTATGAGTACTTGCAGTGGGGGACAATCGATTGACTGGTTGGATTTGGATGCCTCGCTGGATTTGTTTGGAATGGTCAGGAGCTTTTATCTTCACCTTCGACATGGAAAGAATATAATGGCCATCCAAAAATGTGACCTGAAATACGCTCTCCATTATTGTCAGCTCGCCAACCTATAAGCCAGAATCATATTTGAATTCTATAACTCATTTTAAAATTTGTCTAGGTGTTTCTTTAATCGTTTTCTAATTCTTTA…
	chr6_17975083	6	17975083	A	A	-	-	-	G	GCAATTACCATTAGAAAACCATGAATCCATAGTTGCATTCTCTCAGTGCCTTGGATGTTTTATTACAGCGGCACATAGATCAGTGTTAAAACTTAATCTATTTAGTTAGATGGAGTTGGTCCACATTTACATATACTGTCCAATTCTTCTAATGCATAATAACTGAAATATGGGGTACACATGAAACACACTCTTATGTTATCCTCTATATGGTCTGTAAAATTTTAATTTTCTATCTACTTGCCTTAAA	A	CACAGAAGCAAGGGAAAGAGCACCTTTTATACATTCAAAGGGAGAAAAGTTGTACATCTGTCTGCTTAACCTCTAAAAATGAGAGATCTGCTGGATAGGAACCTTAACCTATAGAGTAGAAGGATCATATGCAACCACAAGAGAGAAGTTGCTACACTTCCTGATGTTGGGAGAATTAGCAGTATCACCACCCACTTGCAACTCATATTTAAGAACCTCTGACGAACATTACAATCATGCCAATTCTTGC		GCAATTACCATTAGAAAACCATGAATCCATAGTTGCATTCTCTCAGTGCCTTGGATGTTTTATTACAGCGGCACATAGATCAGTGTTAAAACTTAATCTATTTAGTTAGATGGAGTTGGTCCACATTTACATATACTGTCCAATTCTTCTAATGCATAATAACTGAAATATGGGGTACACATGAAACACACTCTTATGTTATCCTCTATATGGTCTGTAAAATTTTAATTTTCTATCTACTTGCCTTAAAACACAGAAGCAAGGGAAAGAGCACCTTTTATACATTCAAAGGGAGAAAAGTTGTACATCTGTCTGCTTAACCTCTAAAAATGAGAGATCTGCTGGATAGGAACCTTAACCTATAGAGTAGAAGGATCATATGCAACCACAAGAGAGAAG…
	chr6_19101458	6	19101458	C	C	T	-	T	-	AAATATGGAATAGTGGTGTTTGCATTGAAAAAGTAGTGTCTAGTGCTAGTTTCTTTATGGAAACTATATCTAGTGTCTTGAGTTGGGAATGGCCTAACGAGCCCCCGGCCAACACGTAATTAAGCACCGTAATACTTGCGCCACAACTAACGAAGCGTCGCCGTTGAACCCGCGCGCTTCGTTTTCCCCACAACACCCCCTCCACCCCTCGTCTCCTCCCGAAGCAAAACACCAGCGCCATAAATCACTT	C	GCTGCTTTCTCGCGTGGCGATTCCCAAGTGCGCGGTGGCGTTAAAATCCCTCGTTTTCCTACGGTAAATACCGCTCCAAATACCCCCCAAAAAACTCCATGGGACTAGCTGCATTTCCTTCTCTTCTAATGACCCCGTTCATGGTTGATTAGTTTGAGATTATCATCAATTCTCTGTTTGTCGGTGGAGCACCTGCAGCACCTCCGACGAATCCGCCGCTGCTTCGCCGTCGCGTGTGCTGGAGCGGCTC		AAATATGGAATAGTGGTGTTTGCATTGAAAAAGTAGTGTCTAGTGCTAGTTTCTTTATGGAAACTATATCTAGTGTCTTGAGTTGGGAATGGCCTAACGAGCCCCCGGCCAACACGTAATTAAGCACCGTAATACTTGCGCCACAACTAACGAAGCGTCGCCGTTGAACCCGCGCGCTTCGTTTTCCCCACAACACCCCCTCCACCCCTCGTCTCCTCCCGAAGCAAAACACCAGCGCCATAAATCACTTCGCTGCTTTCTCGCGTGGCGATTCCCAAGTGCGCGGTGGCGTTAAAATCCCTCGTTTTCCTACGGTAAATACCGCTCCAAATACCCCCCAAAAAACTCCATGGGACTAGCTGCATTTCCTTCTCTTCTAATGACCCCGTTCATGGTTGA…
	chr6_21258972	6	21258972	C	C	T	-	T	T	AACATGAGCCCTTCAGATCTCAGATTGCAGCAGTAAGGTAAATATCCATCCTGCAATCTGTATGTAACATAATCAAGATGTTTAACATGTAATCTTGTAACTGTATCATAAGACGATCTTGGATCTTTTTCGATCCTTGTAATATATTCTAACAGCTAGTTATCTATTCTTGCAGGGGTTGTTTGGTTTGCAATAGCACCAAGTTGAGAGGTTTTGACAAGGAGCACATCACCTAGTAGTGCTCAAGGAC	C	AAACAGATCACAGGTAAATCATCATCTCCAAGCTAAACACTGTCAGGCAGAATGCAATAGTGGATTCGCATCCAACATTCCAAGTTGCATTTCTGAAACTCTGAAACTTGTGGGCACATTTGGATGTTCTGAAGAAAACCGGAGAAAGTTTCGTCGGTCTTTGGAATGGACTGCATAAAATGGGCGGCTGGACTCTAGTGCTGCTGCTGCTACTGCACGCCCGCATGATGAAGCGAACTTGGTGTGGTTC		AACATGAGCCCTTCAGATCTCAGATTGCAGCAGTAAGGTAAATATCCATCCTGCAATCTGTATGTAACATAATCAAGATGTTTAACATGTAATCTTGTAACTGTATCATAAGACGATCTTGGATCTTTTTCGATCCTTGTAATATATTCTAACAGCTAGTTATCTATTCTTGCAGGGGTTGTTTGGTTTGCAATAGCACCAAGTTGAGAGGTTTTGACAAGGAGCACATCACCTAGTAGTGCTCAAGGACCAAACAGATCACAGGTAAATCATCATCTCCAAGCTAAACACTGTCAGGCAGAATGCAATAGTGGATTCGCATCCAACATTCCAAGTTGCATTTCTGAAACTCTGAAACTTGTGGGCACATTTGGATGTTCTGAAGAAAACCGGAGAAAG…
	chr6_22301171	6	22301171	T	T	C	C	C	C	GGAGGGGAGGGGTCGAAGGGCTCCTCCACGACCTTGCGGCGCGCGGGGTGGGCGGCGCCTGGCTGCTGCTGCTGCTGCTGCCGCCGCCTCCGCTCCGCCGCGTCGTCCATCGCGGTGGTGGGGTTTTGGTTAGGGGAGCTCGCTGTCGCCGCGTGGCGACGAGGAAGGGAAGGATTAGGAGAGGAGTAGGGTTTAAGGGGAGGAGGCAGGAGGGGGATGGTTTGGTGCTTTTGCCGATCACCAAGTCGGC	T	GTCGCGCCGCCACCGCTGTGTTTTGGCTGAAAGCGTGAAGGCGAGGTCGAACCGTCAAACAGGAAACCCCTTTGAAACAGATTATTTCCTAACAATTCCTTTGAAATTTGCATCGAATGGACCTTCCTAGAGCAATTTTAGAGAAAAATAAGTGTGAGGTCTCACCTCATGTTTTCCTCGTATGTCTAAGATTCCTACGATTTTCCTGTGTGATAATCAAACGCTAGTTTGGAGATTTTAATGTGTTTAA		GGAGGGGAGGGGTCGAAGGGCTCCTCCACGACCTTGCGGCGCGCGGGGTGGGCGGCGCCTGGCTGCTGCTGCTGCTGCTGCCGCCGCCTCCGCTCCGCCGCGTCGTCCATCGCGGTGGTGGGGTTTTGGTTAGGGGAGCTCGCTGTCGCCGCGTGGCGACGAGGAAGGGAAGGATTAGGAGAGGAGTAGGGTTTAAGGGGAGGAGGCAGGAGGGGGATGGTTTGGTGCTTTTGCCGATCACCAAGTCGGCTGTCGCGCCGCCACCGCTGTGTTTTGGCTGAAAGCGTGAAGGCGAGGTCGAACCGTCAAACAGGAAACCCCTTTGAAACAGATTATTTCCTAACAATTCCTTTGAAATTTGCATCGAATGGACCTTCCTAGAGCAATTTTAGAGAAAAA…
	chr6_23610083	6	23610083	C	C	T	-	T	-	TTGTGAACCACTACAAGCTGAGGGGGAATGTCATCAGCTACAACCTCGGCGGGATGGGGTGCAGTGCCGGCTTGCTGTCCGTCGATCTCGCCAAGGACTTGCTGCAGGTGCACCCAAACTCGTACGCGCTGGTGGTCAGCATGGAGAACATCACGCTCAATTGGTACTTTGGCAACAACCGGTCGATGCTCGTGTCGAATTGCCTGTTCCGGATGGGCGGCGCCGCCATCCTGCTGTCGAACAGGCGGTC	C	GACCGCCGGAGGTCCAAGTATGAGCTTGTGCACACCGTGCGCACGCACAAGGGCGCCAACGACAAGTGCTTTGGCTGTGTCACCCAGGAGGAAGACGAGATCGGCAAGATCGGCGTGTCGCTCTCCAAGGACCTGATGGCGGTGGCCGGAGACGCGCTGAAGACGAACATCACCACCCTCGGGCCGCTCGTGCTCCCGTTGTCGGAGCAGCTGCTCTTCATGGCCACATTGGTTGCCAAGAAGGTCCTCA		TTGTGAACCACTACAAGCTGAGGGGGAATGTCATCAGCTACAACCTCGGCGGGATGGGGTGCAGTGCCGGCTTGCTGTCCGTCGATCTCGCCAAGGACTTGCTGCAGGTGCACCCAAACTCGTACGCGCTGGTGGTCAGCATGGAGAACATCACGCTCAATTGGTACTTTGGCAACAACCGGTCGATGCTCGTGTCGAATTGCCTGTTCCGGATGGGCGGCGCCGCCATCCTGCTGTCGAACAGGCGGTCCGACCGCCGGAGGTCCAAGTATGAGCTTGTGCACACCGTGCGCACGCACAAGGGCGCCAACGACAAGTGCTTTGGCTGTGTCACCCAGGAGGAAGACGAGATCGGCAAGATCGGCGTGTCGCTCTCCAAGGACCTGATGGCGGTGGCCG…
	chr6_23916976	6	23916976	A	A	-	T	-	T	GGAAAAGAGGCATCCGAACACACCCTTAAGGTGGTAGCCATATTTTTGTTTCCCATAGGACACTCCCTTTCAAAGCTAATTAAACGGTGGTTATGGATTTCTGAATAAGGTAACCGGAAATTTAAACATGCAAAACTTTGGTAAGAAATTGCTAACTCCTCGTCAGACAAAAAAACAAAAAACAAAAGATGTGCCAGCTCATGGTGTATGTTGTTCACTCCCAGAGGACCCAGACGTAGGTTTGCTCAAT	A	TTCCAGCACAACAAATTTCAATGCTTCAATCTATCAAATTCCCTCTGAATTTTCATCGAATTCACTGCTCGGCTTATTTCAGCCGACGACGAGCACATCATCGTTGGATCTGGCCATCTGCCAGCATCAACAAACAGTGGATGAACAACAGCCGTACCACCTGAATACAGTTGCAAGAGGGCATGCCAACTGCTTTCAGATGTCGTTGTGGTAGTATGAGCAGTGGAGCACTTGGGTTCTTGGGCATGCA		GGAAAAGAGGCATCCGAACACACCCTTAAGGTGGTAGCCATATTTTTGTTTCCCATAGGACACTCCCTTTCAAAGCTAATTAAACGGTGGTTATGGATTTCTGAATAAGGTAACCGGAAATTTAAACATGCAAAACTTTGGTAAGAAATTGCTAACTCCTCGTCAGACAAAAAAACAAAAAACAAAAGATGTGCCAGCTCATGGTGTATGTTGTTCACTCCCAGAGGACCCAGACGTAGGTTTGCTCAATATTCCAGCACAACAAATTTCAATGCTTCAATCTATCAAATTCCCTCTGAATTTTCATCGAATTCACTGCTCGGCTTATTTCAGCCGACGACGAGCACATCATCGTTGGATCTGGCCATCTGCCAGCATCAACAAACAGTGGATGAACAA…
	chr6_24137045	6	24137045	C	C	G	G	-	-	AACATTTAGATGTTCACCTATGCTATCAAATCAATCAATTAATTAACAGAAGACACCAACTTTTACTTACTAATTAGCTGCCCTGATGATTGCCAATCTTGGGCATGATTTGTGTGTTAGACACCCTTCCTTTGATCGACAGGCGGCAGAAGGCGTGACTGCGTGAGAGACACGCCCCAAGCGTGGCGCCATTTCGTGCTCAAGTGAGTGGAGTGGAGTGCCACAGCCGTTCGGTTTTCCCCCGTTGCGA	C	CAAGCATTTGCTTGGACCATCTGGATATCACGTCGGCGTCGCCCTGATCGACCTCAAACTGAAACAAACCGACCTATCCTACCAGCAGCTGGCCATAATTAGTACTTATTTTACAACCAAGAAGGAACATGGTTATCAAATAATAATCAGAAAAAAATATATAAATGAAACCTTGGGATTCAAACGACACACTCCTAGCAATTACACTATTAAGCACTCCTAGTAATTTTCACGGACACTTGTAGAGTGT		AACATTTAGATGTTCACCTATGCTATCAAATCAATCAATTAATTAACAGAAGACACCAACTTTTACTTACTAATTAGCTGCCCTGATGATTGCCAATCTTGGGCATGATTTGTGTGTTAGACACCCTTCCTTTGATCGACAGGCGGCAGAAGGCGTGACTGCGTGAGAGACACGCCCCAAGCGTGGCGCCATTTCGTGCTCAAGTGAGTGGAGTGGAGTGCCACAGCCGTTCGGTTTTCCCCCGTTGCGACCAAGCATTTGCTTGGACCATCTGGATATCACGTCGGCGTCGCCCTGATCGACCTCAAACTGAAACAAACCGACCTATCCTACCAGCAGCTGGCCATAATTAGTACTTATTTTACAACCAAGAAGGAACATGGTTATCAAATAATAATC…
	chr6_26149948	6	26149948	G	G	C	-	-	C	ATTATTATTATTATTATTACAAATGGAAGTATAACTTTCGGTCTATGCATCAACCAAGAATACACACAGCCATATTTCGGTAGGATTTCAACTTGGTAAATAAAGTCACCACATCGATGGTAGATTTGCAAATTTCAATCAGTCAAGAGCGGATCTAGCGTGGGACGGTGGGGGCTCGAGACTCCTACTGGCAATAAAACCATGAGAGCTCCCATAAAACCCTCACTAATTTTTTTTTATCATAGGGTCT	G	TTCACTTTGCCACCATCACTTTCAGCCCTACCATTTCTTTTGTTACTAAAATTTGGTAAGGTAACAAACTAAACAAACTCTTGCCATCATCACTTTACTAAAATTTGGCATTTCCTAAAACTTCTTCTCATACAAACACTAGTTTAGTAAGAACACATCCATCATATATAGTCAAAATTTGAGAACGCCAAAGTGTGCCAAAAATTTAACATTGTCTAGCTTATTCAAATCCCTAGCTCACTATTTTTTC		ATTATTATTATTATTATTACAAATGGAAGTATAACTTTCGGTCTATGCATCAACCAAGAATACACACAGCCATATTTCGGTAGGATTTCAACTTGGTAAATAAAGTCACCACATCGATGGTAGATTTGCAAATTTCAATCAGTCAAGAGCGGATCTAGCGTGGGACGGTGGGGGCTCGAGACTCCTACTGGCAATAAAACCATGAGAGCTCCCATAAAACCCTCACTAATTTTTTTTTATCATAGGGTCTGTTCACTTTGCCACCATCACTTTCAGCCCTACCATTTCTTTTGTTACTAAAATTTGGTAAGGTAACAAACTAAACAAACTCTTGCCATCATCACTTTACTAAAATTTGGCATTTCCTAAAACTTCTTCTCATACAAACACTAGTTTAGT…
	chr6_27226233	6	27226233	G	G	C	C	C	C	AGAGAAAAAATTGATAAATTTTAGACGTGTTTACTATTCATATCAAATTTATCTTTTTGTTTCACTCTGATACAAAGTGAAGTTTGAACTTGATATTTTGTGATGAGAATATATTTCACATATACATCTATCTATAATAATTTTTTTCATAAATTTAGAAAACTTTTAAATATAATTTCCACACTTTTTTAATACTTAACTCGTTATCGCTGTATATGTAGTAACTCGTTATTCATCCATCCATCCAGCG	G	ATAGCATTTTTCGCATTTCTCTTTTCTTCCTTTATTTTTTCCTCCTTGTCGCTGCCGTTGCCGTCGCGAGGCGCGGGGGGGCGCCCACCTTTTCTACGGCGTCGTTGCGTGCCCGGGGTTCTCTTCTTAGCTGCGTCTGCGTTGCCAGCCAGCCTCATCTCCTTCCTCGCTTCCGTCCACTTCTCCACCACCACCTCTTCGCTCGCTGACTCGCTCTCGCGCTCGCACACATCGCTCTCGCTCGCTCTGC		AGAGAAAAAATTGATAAATTTTAGACGTGTTTACTATTCATATCAAATTTATCTTTTTGTTTCACTCTGATACAAAGTGAAGTTTGAACTTGATATTTTGTGATGAGAATATATTTCACATATACATCTATCTATAATAATTTTTTTCATAAATTTAGAAAACTTTTAAATATAATTTCCACACTTTTTTAATACTTAACTCGTTATCGCTGTATATGTAGTAACTCGTTATTCATCCATCCATCCAGCGGATAGCATTTTTCGCATTTCTCTTTTCTTCCTTTATTTTTTCCTCCTTGTCGCTGCCGTTGCCGTCGCGAGGCGCGGGGGGGCGCCCACCTTTTCTACGGCGTCGTTGCGTGCCCGGGGTTCTCTTCTTAGCTGCGTCTGCGTTGCCAG…
	chr6_28849169	6	28849169	T	T	-	-	-	C	GCTGCCTACTGCGAGGCATCGTTGGTCAACGAATTGGTAACCATATGCCTGAATTTCTTTAGCAGAGTCTTTTCATAGACTAATTCTTCAGTAGCTGTCTAACAACCGAGACAGGGTTTAGAAAGGTAGGGAGATATATTTCCAAGGGGACATTTTTTCCACGTGGTTGAAACCGATAAATATCCATCAAACTGCTCCTTTTCAACGTGTACATACATATGTACGACTTTCAAAACTTCAGAGAGGCGAA	T	ACGCACGCAGCTCCTTTAATTGACCGATCGATCAGTCTTCCGAAAACCCTAGGAACCTGTCAAAAACTCAGAAAGTCACCGAGAAAACTTTCAGGCTATGCAGCATTCAGCAGTAGTGGATAATGCTCATGGACCTGAAATTTCTCTCCAATGGTTCCAGAATTCAGAAGAACAGGTCTTGTACGAATAGGCAGAATTGCAGATACATGTATGTATCTGGCCGGCCATGCTATTGGGCAAGAGCTAGATC		GCTGCCTACTGCGAGGCATCGTTGGTCAACGAATTGGTAACCATATGCCTGAATTTCTTTAGCAGAGTCTTTTCATAGACTAATTCTTCAGTAGCTGTCTAACAACCGAGACAGGGTTTAGAAAGGTAGGGAGATATATTTCCAAGGGGACATTTTTTCCACGTGGTTGAAACCGATAAATATCCATCAAACTGCTCCTTTTCAACGTGTACATACATATGTACGACTTTCAAAACTTCAGAGAGGCGAATACGCACGCAGCTCCTTTAATTGACCGATCGATCAGTCTTCCGAAAACCCTAGGAACCTGTCAAAAACTCAGAAAGTCACCGAGAAAACTTTCAGGCTATGCAGCATTCAGCAGTAGTGGATAATGCTCATGGACCTGAAATTTCTCTC…
	chr6_29448938	6	29448938	G	G	C	C	C	-	CGTGTTGACCAACGACATGGCCAAGCTTCGGCTTGGACTCTTGTTGGTTGAAACGCTCAAATCAAATGTGACTAACTCAAATTACACGCGTTTCTACACTTCGCTGATCACATATTCATACAACAAAGTGGTAATTAAGTCTAAAATTAGCTGACAACTTCTCTCTGTTTAACCAGCCAGCCACTGCACACTGATCAGATCAAGATATATACAGCACAACATTACTGATATTATTATATACATACCTGCT	G	CATTAATTTTTCTTGGACCAAAATGCTCCATTAATTTTGACTTAGAAATACATGCGAGCTCATGAGCTCGTCAGCTTCACTTCACAGAGACGACCATGGCGGCATGGCACTCACGTTGTCGGCACCTGCCGACCTAATTCTCATTCATTCGTTCAGTTTTTTTTTCCTTCTCTGACCAAAAACAAGAAATTCAGTTTTGAGTGTAGCTCGACAAAGATCGATAATTCAGTCAGAGTTTTCACGGACGGTG		CGTGTTGACCAACGACATGGCCAAGCTTCGGCTTGGACTCTTGTTGGTTGAAACGCTCAAATCAAATGTGACTAACTCAAATTACACGCGTTTCTACACTTCGCTGATCACATATTCATACAACAAAGTGGTAATTAAGTCTAAAATTAGCTGACAACTTCTCTCTGTTTAACCAGCCAGCCACTGCACACTGATCAGATCAAGATATATACAGCACAACATTACTGATATTATTATATACATACCTGCTGCATTAATTTTTCTTGGACCAAAATGCTCCATTAATTTTGACTTAGAAATACATGCGAGCTCATGAGCTCGTCAGCTTCACTTCACAGAGACGACCATGGCGGCATGGCACTCACGTTGTCGGCACCTGCCGACCTAATTCTCATTCAT…
	chr6_30809492	6	30809492	G	G	A	-	-	A	GATGAAAAAATGTAGTACATCTAGCCCATCCATTTGCAGAGTTTCTTTATCAATGGCAAAAATCAACAGAACCATAATCTTTGGTGCATGTGTACTCAAATAAGGGCCCATCATCTCAACTAATTTCCTTATACGCTGGAGGGCTTGCTTCTGAAGATTCACATCACTGGAATGAAGCATTTTCTTGTCAATACTGTTGAGAAGCCGAACAAAATCATTCTTCAAAAACTCAGGAAGGTTATCGTTGCCT	G	TCAAAATTCTTGCGATATTCTGAATAGTTGGTGAAATTTTTGCCATCCTGCAATTAAAATCTCATTATAACTAAGATCAAAATTATTTTTTTTCTGGGGAAAATCAAAATTACAGCTAATTACCTAAATCAACTATCTAGACAAGTCTATACACATTAAAAAGAGGATTCACCTTCTATCTGTCTCGATCTGGTCAGATTCACCAGGAAAACATATGATTTCATCAAGCAGTGTTGGCAAAGCAGCTGAA		GATGAAAAAATGTAGTACATCTAGCCCATCCATTTGCAGAGTTTCTTTATCAATGGCAAAAATCAACAGAACCATAATCTTTGGTGCATGTGTACTCAAATAAGGGCCCATCATCTCAACTAATTTCCTTATACGCTGGAGGGCTTGCTTCTGAAGATTCACATCACTGGAATGAAGCATTTTCTTGTCAATACTGTTGAGAAGCCGAACAAAATCATTCTTCAAAAACTCAGGAAGGTTATCGTTGCCTGTCAAAATTCTTGCGATATTCTGAATAGTTGGTGAAATTTTTGCCATCCTGCAATTAAAATCTCATTATAACTAAGATCAAAATTATTTTTTTTCTGGGGAAAATCAAAATTACAGCTAATTACCTAAATCAACTATCTAGACAAGTCT…
	chr7_858039	7	858039	T	A	-	T	-	-	GCAAAGCCCAGAGATGGGTGATGAACTCGCCTCCCTTGGCGAGCCGCTGGATGTGCTCTTTGACATTGTCTGACGGCGAGATGTAGAGCAACATCTCAGGCCAGAAGTCGGCCAGGACCTTCCAACGCATCTTCTCTGGCATCTCCTCCAGCTGCTTCCCCAGCTTCAAGCCACTCTCGAATATGCCCTTAGTTGGCTCGCCCTCCGGTGGTGGCTCATAGCCTTGCAGGGCCATGGCGTCGAACTCCTT	T	TTTCCACGTTCACGAAGAAACTGCACGGATTCCTCTCCGACCGCATGCAGCACACACGCTGTGTCATAGTGGTGCCCAGGAAGAAGCTGTGGTACGCACAGTATCTGGACAGCGCAGTGGCGACCTGGAAATTTTTCAGCTCTTCTTCATGCTGGTAGTTGGGCGGTTTCTTCTCGCAGCAGCATGTCGCGATGTGCCATATCAAAATAGAGGGCGTCTGATTCTGCAAGATGCGTGCAGCTGGGTCTGG		GCAAAGCCCAGAGATGGGTGATGAACTCGCCTCCCTTGGCGAGCCGCTGGATGTGCTCTTTGACATTGTCTGACGGCGAGATGTAGAGCAACATCTCAGGCCAGAAGTCGGCCAGGACCTTCCAACGCATCTTCTCTGGCATCTCCTCCAGCTGCTTCCCCAGCTTCAAGCCACTCTCGAATATGCCCTTAGTTGGCTCGCCCTCCGGTGGTGGCTCATAGCCTTGCAGGGCCATGGCGTCGAACTCCTTTTTTCCACGTTCACGAAGAAACTGCACGGATTCCTCTCCGACCGCATGCAGCACACACGCTGTGTCATAGTGGTGCCCAGGAAGAAGCTGTGGTACGCACAGTATCTGGACAGCGCAGTGGCGACCTGGAAATTTTTCAGCTCTTCTTC…
	chr7_1244694	7	1244694	T	T	-	-	-	A	GCAACTTCTATATATAAAGTTTTCGTAAAAAATCTATTGTTAGTAGTTTGAAAAGTGTACTAATTAAGACCGAGATAAAATCTGGATCTTAATCAGAAAAGAACAGGACAGTATGTACTCTGAACTAATGAAATGCACTCTCTCACCTCTGTGAACCAAACAAGCTGTATTGAGAGAAGAGAAAAATATCCATGACTAATCTCGTCATGAAAGACATAAACCCAACCATTTCTTGATGAGATAATGAGCA	T	GACAAATGGGGGAAGGCGGCCCAACTACTAATAGGGCTGCCCAGTTGAAAGTAATCCAGCAAATTTTCCTGGAGGGCCTGGCCCAATTGAAAAGTGAACCAACTCCAAATCCATTAGCCCAGCCCGCGCGGCCGCGCCCATGACCCATCTATCCACATGAGAAGCCCACGGAAGGCAAACGTACCAAAATCCAGAGCAAGTGATGGGCTGGCCTAGGCTATGGATGGGCTGTTGGCCCAGCTCAACTATC		GCAACTTCTATATATAAAGTTTTCGTAAAAAATCTATTGTTAGTAGTTTGAAAAGTGTACTAATTAAGACCGAGATAAAATCTGGATCTTAATCAGAAAAGAACAGGACAGTATGTACTCTGAACTAATGAAATGCACTCTCTCACCTCTGTGAACCAAACAAGCTGTATTGAGAGAAGAGAAAAATATCCATGACTAATCTCGTCATGAAAGACATAAACCCAACCATTTCTTGATGAGATAATGAGCATGACAAATGGGGGAAGGCGGCCCAACTACTAATAGGGCTGCCCAGTTGAAAGTAATCCAGCAAATTTTCCTGGAGGGCCTGGCCCAATTGAAAAGTGAACCAACTCCAAATCCATTAGCCCAGCCCGCGCGGCCGCGCCCATGACCCAT…
	chr7_2760544	7	2760544	G	G	T	-	-	T	GCGGTTCGATCCGAGGCTCAAGAAGATGAGCTTCTGGAACTTGCAAAGGTGAGGTGGGATGCTCCCCGTCAGCCGATTATCCGACAAATCGAGCACCGAAAGGTTGCTGCCTGCACCAAGCATAGGAGGGATGACACCATGGATTTGGTTGTCGAACAGCTGCAGGTACTCCAAATCGGTGAGGTTCTGAAACTCCATTGGAATTGTGCCGGTGAGGTTGTTGATGGACAGATCAATCCTCCTGATGACG	G	TGAGCTCGCCGAGCTCCGGTGGGATGCTTCCTTGCAACCTGTTCTCGAAGAGGTAGAGCAGCCGGAGCGTCGGAATCCGGCCGAGCTCGCCGGGGATGACGCCGGTGAGCTTGTTCTCCGAGAGGTCGATCTCGACGGCGCTCTGGAGGTCGCCGAGCTCCCTTGGGATGGTGCCGTCGAGCTGGTTCCGGTAAATGTAGAGCTTGGCGAGGGATGGCAGCGCGCCGAGCTCCCTGGGGACGCCGCCGGT		GCGGTTCGATCCGAGGCTCAAGAAGATGAGCTTCTGGAACTTGCAAAGGTGAGGTGGGATGCTCCCCGTCAGCCGATTATCCGACAAATCGAGCACCGAAAGGTTGCTGCCTGCACCAAGCATAGGAGGGATGACACCATGGATTTGGTTGTCGAACAGCTGCAGGTACTCCAAATCGGTGAGGTTCTGAAACTCCATTGGAATTGTGCCGGTGAGGTTGTTGATGGACAGATCAATCCTCCTGATGACGGTGAGCTCGCCGAGCTCCGGTGGGATGCTTCCTTGCAACCTGTTCTCGAAGAGGTAGAGCAGCCGGAGCGTCGGAATCCGGCCGAGCTCGCCGGGGATGACGCCGGTGAGCTTGTTCTCCGAGAGGTCGATCTCGACGGCGCTCTGGAG…
	chr7_3650191	7	3650191	A	A	-	-	C	-	AATCAATAGAGCTAAACAAAGAATTTGTTTTGAGATGCAGAACTGTAATTCATCCAGCCCTCGATTTCAAATACCTGAAGATAGAAACTTTTCGATTCCTCAGTATCAACAAGGTTATCAATTCGCTGTGCCATCTGATAGTCACCTAAAGTGACCACAGCCAGTGCCTGCATGATTGAACAAGAAAAGGTCAACAAAATATGGATTTCTAATCTAATGCATTTTAGACATTTAACTGAAGTGAAAACAG	A	GCCCGTTTGAAATAAACCAACAAACATTCATCCAGCTATTCTGTTTTATTAAATTGTGGGGATCGCCCCCAATTAGTAACTGTTGCACTCTTTTACATTTCAAAATAATGGTCAGCACCTACAAACTTGTTGAAAATACTCTTCATAATCTACTTTATATATATAACTCGCAACAAGTGTTGATCACAATAAGAAACCAATTCTTAGTTGCATAAAAATATGCATGTCACATGCTTTGATAGAAAACAAC		AATCAATAGAGCTAAACAAAGAATTTGTTTTGAGATGCAGAACTGTAATTCATCCAGCCCTCGATTTCAAATACCTGAAGATAGAAACTTTTCGATTCCTCAGTATCAACAAGGTTATCAATTCGCTGTGCCATCTGATAGTCACCTAAAGTGACCACAGCCAGTGCCTGCATGATTGAACAAGAAAAGGTCAACAAAATATGGATTTCTAATCTAATGCATTTTAGACATTTAACTGAAGTGAAAACAGAGCCCGTTTGAAATAAACCAACAAACATTCATCCAGCTATTCTGTTTTATTAAATTGTGGGGATCGCCCCCAATTAGTAACTGTTGCACTCTTTTACATTTCAAAATAATGGTCAGCACCTACAAACTTGTTGAAAATACTCTTCATAA…
	chr7_3710075	7	3710075	C	C	-	-	-	T	AATAGGCCAGGCCAGGTGAATAACTCCGTGCATCTTGGCCCAACTAGGCATATGCTATATTTATTTTCAATTATACGGAAGACGTCCAGTCCTCTAATGCACCCCTACAACGCACTCACGCACTACCAAAATTCAATTCTTTGAGCAATTTTCTAGTTTTAAATTGTAGGTGCAGTGGTGTGGTCAAATACCAAATGATAAACTATAGTAATTAAGGCAATTTCGGTGTCATTCAAGAGGGAGTGGATGA	C	ATGTGATAGCGAGAGGAAAGAGTTATTAGGTGTATGATATTATTCCCTGTCAAATTTATTTGACATTGGGAGTAGATTTGATCTATTTCCCTGTCAAATGTATTATTTTAGTTATTTTCTAGTTCTATTTACTGTAGATGTTGCCAAACAAAATGACCAACCATGAATCCATTACCAGATGGTTTTGGCACCTTTACAATGAGGAGGAAGGTGACAGGTGTTTGAGACTACGAGCTTGAGTGATGTGACC		AATAGGCCAGGCCAGGTGAATAACTCCGTGCATCTTGGCCCAACTAGGCATATGCTATATTTATTTTCAATTATACGGAAGACGTCCAGTCCTCTAATGCACCCCTACAACGCACTCACGCACTACCAAAATTCAATTCTTTGAGCAATTTTCTAGTTTTAAATTGTAGGTGCAGTGGTGTGGTCAAATACCAAATGATAAACTATAGTAATTAAGGCAATTTCGGTGTCATTCAAGAGGGAGTGGATGACATGTGATAGCGAGAGGAAAGAGTTATTAGGTGTATGATATTATTCCCTGTCAAATTTATTTGACATTGGGAGTAGATTTGATCTATTTCCCTGTCAAATGTATTATTTTAGTTATTTTCTAGTTCTATTTACTGTAGATGTTGCCAAA…
	chr7_4767979	7	4767979	T	T	C	-	C	C	GTAAGTTACAGTGTAATTACATACAAGTTACAATGTAATTACCCTACAATTATACTATAATTACATCTGTTAAATTTTTAGGAGAAAATTTATCGACAATGTATAGGTGCTCCCAAAAAATTTTGTTACACAATGCAATCAGCCAGACCGGCTTATGCCAAGAGAAAGGGAAAAAAGCAAAACAGAAACTGAAGCTTAGGAATGACTATGGCGGCTAAACGCAATTCCTAACAACGAGAGGGAGCAGAGC	T	ATGCTACATTTCCAAGAACTAGGTGAAACCCCGCGCATTTCTGCGGGAATTTAGTACGATAACAATAAAAAAAATAACGTGTAATAGCTAGATAATATCAGATTAAGTAAATTAATGTGGTTTATGATAATTTTAATTTAAATAGTATGTAGAATGGTGATTCAAACGAAAAAAGTAAGGTGGTATGACTTTATGGAAGAAAAAAAGTAGGGAGATAGTTTGGACCGTAGATTAATCATGTAAAGGCTAA		GTAAGTTACAGTGTAATTACATACAAGTTACAATGTAATTACCCTACAATTATACTATAATTACATCTGTTAAATTTTTAGGAGAAAATTTATCGACAATGTATAGGTGCTCCCAAAAAATTTTGTTACACAATGCAATCAGCCAGACCGGCTTATGCCAAGAGAAAGGGAAAAAAGCAAAACAGAAACTGAAGCTTAGGAATGACTATGGCGGCTAAACGCAATTCCTAACAACGAGAGGGAGCAGAGCTATGCTACATTTCCAAGAACTAGGTGAAACCCCGCGCATTTCTGCGGGAATTTAGTACGATAACAATAAAAAAAATAACGTGTAATAGCTAGATAATATCAGATTAAGTAAATTAATGTGGTTTATGATAATTTTAATTTAAATAGTAT…
	chr7_5570636	7	5570636	A	A	-	-	-	G	CTGTTTTCAGTTTCGAAAATATTCGTTTTCGGGGTTTCCGATTCCAAAAAAAATATGAAAACGAAAACGATAAAGGTTGTTTCCGTCCGTTTCCGCACTGTTTCACCCCTACTCATGATGGGTCATGCTGGAAAAAACTCATCCTAGGATGATTTGATTCCTCAAACCAAACAGCCCATTAGTTCATCAAGTTACAAACACATGATTCATCCTTTAAATCCAAAGCAGCTACCCAATACCCATGTTCAAA	A	CCCTCTCTTTGGTATGTTTTCGTTAATGGAATTCACACTGGTTAGCCCTAAGATGCCAACAGAAGCTTACCTTCTGGATGCTCATAGCTGTTTCACCCATGTAAAATGAACAATGCACCGCTAGGTTCTTCTCTGGACTTTCGGATACTGCAAGATATGTTAAAAAAAGTCAAAATAAATCTTGACGTAATGTAAAATTTAAATTAATTTAGGTAGATATTACAAAGTAATGCATATATGATGAGAAGTA		CTGTTTTCAGTTTCGAAAATATTCGTTTTCGGGGTTTCCGATTCCAAAAAAAATATGAAAACGAAAACGATAAAGGTTGTTTCCGTCCGTTTCCGCACTGTTTCACCCCTACTCATGATGGGTCATGCTGGAAAAAACTCATCCTAGGATGATTTGATTCCTCAAACCAAACAGCCCATTAGTTCATCAAGTTACAAACACATGATTCATCCTTTAAATCCAAAGCAGCTACCCAATACCCATGTTCAAAACCCTCTCTTTGGTATGTTTTCGTTAATGGAATTCACACTGGTTAGCCCTAAGATGCCAACAGAAGCTTACCTTCTGGATGCTCATAGCTGTTTCACCCATGTAAAATGAACAATGCACCGCTAGGTTCTTCTCTGGACTTTCGGATAC…
	chr7_6030541	7	6030541	G	G	A	-	A	-	TCAATGTTGACATCAGGGGCAAAGCAAAGTGAGTAGTTAAGAAGTGGGAGAAACGGTGGCATCTCCGGCGGTGGGAATCCACCAAAAACAGGGAAGAAGGGGTAGGGGCACCGTCACCAGCTTAAGGAGGAGAGGCGAAAAGGGGTGAGGGGGAAGTGCGATGGAATGTATGGCAAGCCCTGTCGGTATGGTTGCTTCTTTTCTGACGCCGATGAGGCCAGGTGGCAGTGCAGTAGGGGCGATGATAGCT	G	GGATCGGGCATAGGGAGTGTACTCGATTGGTCAAGATTGGGTGGCACAGTCGTGGTAACATGAGGCGGAGAAAGAGAGTTAGGGTTTAACAGATGCATGGATCTTAAAACAAATTTAACGATCCAAAAAATATCAAATGTGGGATGAAATTTTCTGTCACATAGTAGTATTAAATCAGCAATACCTTTTATTTAAGACATGTTTAATTTATTGACACTTTCAACTTCGCTAAATTTCGGTAGGACAACAA		TCAATGTTGACATCAGGGGCAAAGCAAAGTGAGTAGTTAAGAAGTGGGAGAAACGGTGGCATCTCCGGCGGTGGGAATCCACCAAAAACAGGGAAGAAGGGGTAGGGGCACCGTCACCAGCTTAAGGAGGAGAGGCGAAAAGGGGTGAGGGGGAAGTGCGATGGAATGTATGGCAAGCCCTGTCGGTATGGTTGCTTCTTTTCTGACGCCGATGAGGCCAGGTGGCAGTGCAGTAGGGGCGATGATAGCTGGGATCGGGCATAGGGAGTGTACTCGATTGGTCAAGATTGGGTGGCACAGTCGTGGTAACATGAGGCGGAGAAAGAGAGTTAGGGTTTAACAGATGCATGGATCTTAAAACAAATTTAACGATCCAAAAAATATCAAATGTGGGATGAA…
	chr7_8836753	7	8836753	C	C	T	T	T	T	GTCTATGAAAGCTCGCGATGCAGAATCTCGCATGAGTGGCTTGGTGTCATATTTGCATGTAAGGACCGATTCCTTTGGGAATTCCATCCGAGCATCTTACAGTGTGACCATATGGGTATTGTGGGATACCTCTGGAGAAGTACTTAGTTAGTACATGATTATCTTGTATATATGTGGCCCCGCCTCTATAGTGGCGATGTGGTACCAATAGGTGTAGGAGCATCCCTAGTGTATCCTAAGTAGACGATGG	C	TAGAGCATACCCTGTGTAGGAGCATCCCTACTTCTACCTAATGCTTGCATTGCGACTCGACCAACTATGTGCCATGGGATATTTATGTATTAGCTTTGAAAAGTCCTTGTCCCGAACTTCCAGTACCGGCCAGTACTCGGTGTAAGTTTCGTGTCGTGTGGGTAAAGCGTATAACCTATACAGAGTTTAACTAAACTGTTCGAACAGCCATGCCCACGGTCAAGGGCAAATGTGAGTTGATTCTCTTAGC		GTCTATGAAAGCTCGCGATGCAGAATCTCGCATGAGTGGCTTGGTGTCATATTTGCATGTAAGGACCGATTCCTTTGGGAATTCCATCCGAGCATCTTACAGTGTGACCATATGGGTATTGTGGGATACCTCTGGAGAAGTACTTAGTTAGTACATGATTATCTTGTATATATGTGGCCCCGCCTCTATAGTGGCGATGTGGTACCAATAGGTGTAGGAGCATCCCTAGTGTATCCTAAGTAGACGATGGCTAGAGCATACCCTGTGTAGGAGCATCCCTACTTCTACCTAATGCTTGCATTGCGACTCGACCAACTATGTGCCATGGGATATTTATGTATTAGCTTTGAAAAGTCCTTGTCCCGAACTTCCAGTACCGGCCAGTACTCGGTGTAAGTT…
	chr7_10215849	7	10215849	A	A	T	-	T	T	TTGTCAAATTTCACCACTGAATAAATTCATATCAGATGCAAACATTCCTCTTTTATCTTTGGTTTGGCTTGTTGTGGACTTATGATATCCTTCACCTTTTGTTATTTTTTAAGGAATCTTATGGCCTCCTGCTAGTATTTATGCCCCTCATTAGTCCGAAGCCATTAGTCCTACCATCCTAGGATGAACCATATGTGACTGCAAATAAGAGGTCCTCTTTGTGTTGTTGTTGGCCCCATGATCATATCAA	A	ACATGAATTGCAAAGTACCACACCAATTACCCCTCTCCTCTGTGGCCACGAGCGTTGGTTGCTAGGGATAGTGGCAGTGCCGGCCCTATGGCGTTGATGGCATGATGCACAGTGCGAGGCGGACCCCCCATTCAGGCCATCGACAGTATTGCAGGCTACTGAGCGGATTAGATGGAGCAGGTTTGATGACAACTGGGTGTGGTGGCATTGATGCATGCCCCCCCTCCCCTATTGTGCTTGTTGCCGGGGA		TTGTCAAATTTCACCACTGAATAAATTCATATCAGATGCAAACATTCCTCTTTTATCTTTGGTTTGGCTTGTTGTGGACTTATGATATCCTTCACCTTTTGTTATTTTTTAAGGAATCTTATGGCCTCCTGCTAGTATTTATGCCCCTCATTAGTCCGAAGCCATTAGTCCTACCATCCTAGGATGAACCATATGTGACTGCAAATAAGAGGTCCTCTTTGTGTTGTTGTTGGCCCCATGATCATATCAAAACATGAATTGCAAAGTACCACACCAATTACCCCTCTCCTCTGTGGCCACGAGCGTTGGTTGCTAGGGATAGTGGCAGTGCCGGCCCTATGGCGTTGATGGCATGATGCACAGTGCGAGGCGGACCCCCCATTCAGGCCATCGACAGTA…
	chr7_12781243	7	12781243	C	C	A	-	A	A	AGGACTCTACAGTCACCATGGAAACCGCCTCCCCTTTGTTGCCTCCATCAAGGAATCCACAGGAGGGCTCCCTGGCTGCCAAGGAGAAAGCCTCTCCCCCGCTGCCTCCACTGCAACACAAGGACTCCCTCTTCTCTCAGATCATGGCAACCACAGACCCACTGCCCCCATCTTGGAGCAGTGTGGTCCCTCCCCGAGGAACCCCATGTCATGAAGCCTGAGATCCAGTCCATCATCAAGTTCGTGAAGC	C	TGAGATCTAGTCCATCATCAAGTATCTGTGCTAGAGCAACCGCTTCTCTCCATCCCACGCTCCCGTTCCGTATCAACTTCTGCACCCTTCCCTCATTCGGTCTCACCTTCTAGCTTTGGCCTCCACCCTCCTCCGCCTGCTCTCGGCCTCCCTCCACCCTCCTCGAGCTTGGCTCGAAAATTGGCACTGCTAGCCTTGCCCTAGGCGTGGTGCTGCCCATCCATGCCACCTCTGTCGGGGAAATCCGCAA		AGGACTCTACAGTCACCATGGAAACCGCCTCCCCTTTGTTGCCTCCATCAAGGAATCCACAGGAGGGCTCCCTGGCTGCCAAGGAGAAAGCCTCTCCCCCGCTGCCTCCACTGCAACACAAGGACTCCCTCTTCTCTCAGATCATGGCAACCACAGACCCACTGCCCCCATCTTGGAGCAGTGTGGTCCCTCCCCGAGGAACCCCATGTCATGAAGCCTGAGATCCAGTCCATCATCAAGTTCGTGAAGCCTGAGATCTAGTCCATCATCAAGTATCTGTGCTAGAGCAACCGCTTCTCTCCATCCCACGCTCCCGTTCCGTATCAACTTCTGCACCCTTCCCTCATTCGGTCTCACCTTCTAGCTTTGGCCTCCACCCTCCTCCGCCTGCTCTCGGCC…
	chr7_15210741	7	15210741	T	T	G	-	G	G	GACATCTTGGGATGGTGACGTACTGGACAAGCATTAGTGCTCAGTATCAGTCAGCAAGAAGCTTCCATGACCATGATCAAGTAACTATCTTGAGCATCAATCAGCTCCGTTTCATTCGCCATCACACCAGATTTACCAGATCTAGTACTAAAATTAAGCTCACAAAGAACCCCCATCTCCAACAGACGAAGAACAAACATTTGCTACACACAAATTGCAATCAACCAACCAAAAAAACTACTCCTCAAAC	T	CTGGTTAAGTCCAACCAAAATGCAAAGCCAGTTCACCACTAGCAACCAACTTTCTCATCACAAAACTATGTTCTTGCCAACCGCATCAGAAACCAAAACCCCCCAAAAGATGAAAAGAACAGATCAAAAATTCACCGAATCAGGCAGATCTAGCTCGCTCGCTCGCTCACCTGGTCCGGGTCGGGGTGAGCTGGAACACGGCCGCATCCAGCCTCGCGTCGGGCCTCATTGCCGAAGAGAGAATCCCAAC		GACATCTTGGGATGGTGACGTACTGGACAAGCATTAGTGCTCAGTATCAGTCAGCAAGAAGCTTCCATGACCATGATCAAGTAACTATCTTGAGCATCAATCAGCTCCGTTTCATTCGCCATCACACCAGATTTACCAGATCTAGTACTAAAATTAAGCTCACAAAGAACCCCCATCTCCAACAGACGAAGAACAAACATTTGCTACACACAAATTGCAATCAACCAACCAAAAAAACTACTCCTCAAACTCTGGTTAAGTCCAACCAAAATGCAAAGCCAGTTCACCACTAGCAACCAACTTTCTCATCACAAAACTATGTTCTTGCCAACCGCATCAGAAACCAAAACCCCCCAAAAGATGAAAAGAACAGATCAAAAATTCACCGAATCAGGCAGA…
	chr7_16627280	7	16627280	A	A	G	-	G	G	CATGGCTGGAATGTCAGATCAATGCGCATTTCCACTCATTTTGGTGAAAGATCAGGGAAGAAATTGCAGCACATCTGTCTTTGCTTGTATCTAGTGCTTGTTGCCTGCTGCTAACATTATTCATTTATTATTTATGGTGTCCGTTCTGAGTGCCTGAATTTATGTTTGCACTTCTGAGCAGTTCACAAGTACTGCACAGCGAGGAGTAAACCAAAAATGAAGTGACAGCTACTTGTCCTGCAATATCCTC	A	TTTGATTTTACTCGTGAGACATGGAAATACCAGACTGTCATTTCGACCAAGTGATCCTGATAAGAACATATGGATGCATTAAGAGCCATGTTGGCAACTTGGATCACGTATTGAACAGTATGCAAGGAGATGCTGCCTGTCAATATTGATGCTAGTACTTTCTTCTGATAAGTGCATTTTCTGTTCTGATGAGGATCACAATCAAGAAACAGAGTGGATGAAGTTACATTACACGGACCACGGTTCAATA		CATGGCTGGAATGTCAGATCAATGCGCATTTCCACTCATTTTGGTGAAAGATCAGGGAAGAAATTGCAGCACATCTGTCTTTGCTTGTATCTAGTGCTTGTTGCCTGCTGCTAACATTATTCATTTATTATTTATGGTGTCCGTTCTGAGTGCCTGAATTTATGTTTGCACTTCTGAGCAGTTCACAAGTACTGCACAGCGAGGAGTAAACCAAAAATGAAGTGACAGCTACTTGTCCTGCAATATCCTCATTTGATTTTACTCGTGAGACATGGAAATACCAGACTGTCATTTCGACCAAGTGATCCTGATAAGAACATATGGATGCATTAAGAGCCATGTTGGCAACTTGGATCACGTATTGAACAGTATGCAAGGAGATGCTGCCTGTCAATATTG…
	chr7_17527641	7	17527641	G	G	-	-	-	A	TGATAGCCTTGAGGTCATTCAGGACTTACCTGTGCTAAAAGAATTGAATGTCCAAGCCTGCAATGAGCTCAAGATAGTCTCAAACCTTCCATTACTCGAAGTGTTAACAATCCGCAGATGCCCTAGATTGGATGATGTCAGTGGTGTTCACTATCTAAGTCATGTCTGCATCACAGATAAAGAACTGAGGAAATTACCAGATTGGTTGTCAATACATGCACCAGTGCTTCAGACATTCAATATAGTCGGC	G	TATCAGAATTGCTTGATAGATTACTTCCCAATGGTGAAGACTGGGAAATCATTCGTCAAATTGACAAAGTTTATGCTAACTTACTTGATGAATCACCATTCTTCACTTACACAAAGAGCTCTGGTGATTTCCATGTCGATCAAAGAATTGGAGAAATAAACAAACCACCTGTTGTGTTAGGACATGGAACTGCAGTCGGAGGCTTGAGCATTCCTGATCACTCTGTTGAGATAAGCTCTCAAATTGGTGT		TGATAGCCTTGAGGTCATTCAGGACTTACCTGTGCTAAAAGAATTGAATGTCCAAGCCTGCAATGAGCTCAAGATAGTCTCAAACCTTCCATTACTCGAAGTGTTAACAATCCGCAGATGCCCTAGATTGGATGATGTCAGTGGTGTTCACTATCTAAGTCATGTCTGCATCACAGATAAAGAACTGAGGAAATTACCAGATTGGTTGTCAATACATGCACCAGTGCTTCAGACATTCAATATAGTCGGCGTATCAGAATTGCTTGATAGATTACTTCCCAATGGTGAAGACTGGGAAATCATTCGTCAAATTGACAAAGTTTATGCTAACTTACTTGATGAATCACCATTCTTCACTTACACAAAGAGCTCTGGTGATTTCCATGTCGATCAAAGAAT…
	chr7_18352677	7	18352677	G	G	-	-	A	-	GTCATCAAAGTTGTGAGAAAAGAGAGAAAATGATTTTGATTTACTACACAGGAAGAGAATGGCATTTCAGCGGGTTGGGCTCAGTTGAAAGTGGTATTTGGGCGAATCCCAATTGTAGGATGGCATTTCAGCGAAGCCCTGTTTTGAGGATGGTATAATCCCCATTTTCTCGGGCGGGAGGGGAGGGAGGGCTTCGCCGAAGCGTTGTGTTTTTCAAACGAAGGAAAAAATAGACCGATTTACGAAAAAG	G	AAAATTTATGTGTGTCGGTATTTTTTTAAGAAGAAATACTCAGCGTGTTTTCTTGAAACAATACACCCCTTATTACTACACTATTAATCAAGGGCATCTCTCTTTGTTTGTAAAAAAAAAGTGCATCTCTTTTCTCTTCAACCTCAATGATAAAAAAACCAAATTTTGATATGCCTCCTCCCCCGCTGCAATGACAACGGATTCGTTGTCATGTATAGAAAACGAATATACCAAAATGATAATCCGTTTT		GTCATCAAAGTTGTGAGAAAAGAGAGAAAATGATTTTGATTTACTACACAGGAAGAGAATGGCATTTCAGCGGGTTGGGCTCAGTTGAAAGTGGTATTTGGGCGAATCCCAATTGTAGGATGGCATTTCAGCGAAGCCCTGTTTTGAGGATGGTATAATCCCCATTTTCTCGGGCGGGAGGGGAGGGAGGGCTTCGCCGAAGCGTTGTGTTTTTCAAACGAAGGAAAAAATAGACCGATTTACGAAAAAGGAAAATTTATGTGTGTCGGTATTTTTTTAAGAAGAAATACTCAGCGTGTTTTCTTGAAACAATACACCCCTTATTACTACACTATTAATCAAGGGCATCTCTCTTTGTTTGTAAAAAAAAAGTGCATCTCTTTTCTCTTCAACCTCAAT…
	chr7_19661118	7	19661118	A	A	T	T	T	T	CCGCAGAGGATGCTCCTGGTGGACATTCAATTTCCTTTGCATACAGTTGCATACACACCATATTTGAGCGATGGCTGGCCTCGAAGAAAAAATTGATTTTGTCATTGGGAGAGTCTGAAGCATCTGATTAGATATTACAGTTTATCAAAAAAGTGAGACAGGGAACAATGGAAATAATTATGTAATTTGGTTTCAGGAAGCAATAAAATATCATCAATTCAACACGGAATCTCATTTTCTTAAGCTGCAT	A	ACAGGATTGTATAGGCTAATAGACCAATATATTTTCTTACAAAGCTAAATATTTGCTGATATTATTATCAAATAAGTTTTAGATACTTGATCCAGAAGGTTCCAGTTTATGCACAGGTTAAGGTATTAGTACATGAAATTTTGTTTTTACTTGTAGCTTGAAAGTTACTGATCCCCTCTGTCCTATAATGTAAGATATATTTCATCTTGAACATAGACCAAAGAGTCATTAGACGTTACTTGATTACTCT		CCGCAGAGGATGCTCCTGGTGGACATTCAATTTCCTTTGCATACAGTTGCATACACACCATATTTGAGCGATGGCTGGCCTCGAAGAAAAAATTGATTTTGTCATTGGGAGAGTCTGAAGCATCTGATTAGATATTACAGTTTATCAAAAAAGTGAGACAGGGAACAATGGAAATAATTATGTAATTTGGTTTCAGGAAGCAATAAAATATCATCAATTCAACACGGAATCTCATTTTCTTAAGCTGCATAACAGGATTGTATAGGCTAATAGACCAATATATTTTCTTACAAAGCTAAATATTTGCTGATATTATTATCAAATAAGTTTTAGATACTTGATCCAGAAGGTTCCAGTTTATGCACAGGTTAAGGTATTAGTACATGAAATTTTGTTTTT…
	chr7_21818171	7	21818171	G	G	-	-	A	-	CTAGAATGACTTACATTATGAAATGGAGGAAGTATATATTATGCATTATAGGCTTTGTAGATTTTAGTGTTAGCCTGTTAGGCACTGAACTGCAGATGCTATCTAATTTGTGTCTATCAAGTTCATGCGAAAGTATAAATTTGTCACATTCCCCCGAATACTTGTCATGTTCCTTGATAGATAGGGCTCCTTTTTCCATGAGAACTTCTTGAGCGTAGAAAAATTTTCATTTGCATTACATTTTATGGGG	G	AAAAACTTGCTTTATGCTGATCTGGACTCTGTCTTTGCATTTCAAGGTTCTCAAGAGGGATATTCCATGGGAATCATACATGGCAAATAAGCTGATTTCCGGGACATGCCTTCAGCTTTTGCGACGTTATGACCACAAACCAGAAAGCCAACGAGGTCCTTTGCTTGATGAGGTGAGTGTCGTTCTCATCCTCAACAATTTCTGTGGGTAAATGAGTTTAAGCACCATCATGTGATCGCTTTTCCTTAAG		CTAGAATGACTTACATTATGAAATGGAGGAAGTATATATTATGCATTATAGGCTTTGTAGATTTTAGTGTTAGCCTGTTAGGCACTGAACTGCAGATGCTATCTAATTTGTGTCTATCAAGTTCATGCGAAAGTATAAATTTGTCACATTCCCCCGAATACTTGTCATGTTCCTTGATAGATAGGGCTCCTTTTTCCATGAGAACTTCTTGAGCGTAGAAAAATTTTCATTTGCATTACATTTTATGGGGGAAAAACTTGCTTTATGCTGATCTGGACTCTGTCTTTGCATTTCAAGGTTCTCAAGAGGGATATTCCATGGGAATCATACATGGCAAATAAGCTGATTTCCGGGACATGCCTTCAGCTTTTGCGACGTTATGACCACAAACCAGAAAGC…
	chr7_26086276	7	26086276	A	A	-	-	G	G	GAGAGGAAAAAAACGCAGGCCGCCGAAACAATGGATAGCTGATGAACTAGGGTTTTTCTCAGTTCTCACGGCGATCTCTGGATCGAATTAAACAATTTGGAAACGGGACGGGATGACCTAACCTGATGGCGATTAACCAACGGCAGCTGATAGGTTTAATTCGCTGATAAGGCTGTCATCCTGACGAAGGATTCAACTTAAGTCAAGGTGATGGTCTCGCCTGACGTTAATAGTCCAACTGAAAGCCATG	A	ATTCTGTCCTTGCTGCTGGTACGGGTCCGCGTGGCCGGATTAATTTGGGATTTGATCGGTTTGATGCCGATCGACGGCAAAACGGAATGGTCAAAATTAGTCAGCGATCGATGCTGCTAGTTTAATTAACTTCGACCTGGTGTGTAATTGGTCCGGTTACATCGTATCCGTCCGGTACTGTTTCAACGGCCTTGGTATCATAATAAATTAACTTCTTCACTCTTATCTACGAATTGATATAAACACATTA		GAGAGGAAAAAAACGCAGGCCGCCGAAACAATGGATAGCTGATGAACTAGGGTTTTTCTCAGTTCTCACGGCGATCTCTGGATCGAATTAAACAATTTGGAAACGGGACGGGATGACCTAACCTGATGGCGATTAACCAACGGCAGCTGATAGGTTTAATTCGCTGATAAGGCTGTCATCCTGACGAAGGATTCAACTTAAGTCAAGGTGATGGTCTCGCCTGACGTTAATAGTCCAACTGAAAGCCATGAATTCTGTCCTTGCTGCTGGTACGGGTCCGCGTGGCCGGATTAATTTGGGATTTGATCGGTTTGATGCCGATCGACGGCAAAACGGAATGGTCAAAATTAGTCAGCGATCGATGCTGCTAGTTTAATTAACTTCGACCTGGTGTGTAAT…
	chr7_27022301	7	27022301	A	C	-	-	-	A	CCTACATTGACAGCCTGTTGGAAAGATCCATGGATGGATGGATGAATCATGCATTGTGATCAGTGATGACAACATCACCAAGTTTGACTTGGGAGGCTGGCTAGCTATACTTCCTTCGCTTCTGAATATAAGCATTTGAAGGTTGTTTAGTGGATTAAGAGGGCAAAATCCTTCTTAGTCACTTCATTGATCAAATTTTGAATTACTTGGATTCCCCTCCTAAGCACTCGATCTCAATGGGCTGAAAATG	A	TTGAATTACGTCCGTGTCCCAAAATTATTTGTATTATATACAACATTTGAATTCTTGAAATTTTTATATTTGATATTACGGAGAGAGAATAGCTAGCTGCAGCATTTTTTTTTTTTGGTTATCAAAGAGCAAGTAGTAGTGGAGAGGAGGCATGCAGTGCTAGTACACCTAGCTAGTACTACTAGCTACTACCCACACCCAGCAAAAGTGAAATATGAAACGAAATGAAGCTCTCATCTCCACCTAATCA		CCTACATTGACAGCCTGTTGGAAAGATCCATGGATGGATGGATGAATCATGCATTGTGATCAGTGATGACAACATCACCAAGTTTGACTTGGGAGGCTGGCTAGCTATACTTCCTTCGCTTCTGAATATAAGCATTTGAAGGTTGTTTAGTGGATTAAGAGGGCAAAATCCTTCTTAGTCACTTCATTGATCAAATTTTGAATTACTTGGATTCCCCTCCTAAGCACTCGATCTCAATGGGCTGAAAATGATTGAATTACGTCCGTGTCCCAAAATTATTTGTATTATATACAACATTTGAATTCTTGAAATTTTTATATTTGATATTACGGAGAGAGAATAGCTAGCTGCAGCATTTTTTTTTTTTGGTTATCAAAGAGCAAGTAGTAGTGGAGAGGA…
	chr7_27906376	7	27906376	G	G	-	C	C	C	TGTTTACTTCTTGTTACAATCTTAAGTGATTGCTTCTTTGTCTTCTTTTTCAGAGAGTTCTTCTTTGATACAACCTTTTTCTGTGGAGACTTCACATTCAAGACCTTCTCAGATAGGCACTTGTTGCAAACATAATAAGCATCAGTAGCACCTCTAGGAACCTTGAAGTGCTTTTTATGGAAAAGTGCTGCATAGAAGATAAGAATATTAGGTAAGTACCAAACATAAGCATCCATGCCAAAGTACCAAG	G	AAAAATTTGATGATTATAAGAAATGCGATACATAGCAAATACAAGGCAGGCTACATGATGCAAATGCAAAGAAGAAAACAATGTCTAATACATACCTTCACAATATTGGCAGTTCACAGCATCACTGTTCAAAAAAAAAAAAGTCAAATAACTTGCAAGAATAATCTATCATGCTAGAGAAATACAAAATATTTGTGAAAATGAGAACATGCAGAAGTGATACATGATTGATAAAGTACGGTGGCCTATC		TGTTTACTTCTTGTTACAATCTTAAGTGATTGCTTCTTTGTCTTCTTTTTCAGAGAGTTCTTCTTTGATACAACCTTTTTCTGTGGAGACTTCACATTCAAGACCTTCTCAGATAGGCACTTGTTGCAAACATAATAAGCATCAGTAGCACCTCTAGGAACCTTGAAGTGCTTTTTATGGAAAAGTGCTGCATAGAAGATAAGAATATTAGGTAAGTACCAAACATAAGCATCCATGCCAAAGTACCAAGGAAAAATTTGATGATTATAAGAAATGCGATACATAGCAAATACAAGGCAGGCTACATGATGCAAATGCAAAGAAGAAAACAATGTCTAATACATACCTTCACAATATTGGCAGTTCACAGCATCACTGTTCAAAAAAAAAAAAGTCAAA…
	chr7_27914411	7	27914411	A	A	C	-	-	-	AGGCCAAGCCTATTAAACATCACGCTACCCTTAGAATGCATTAGAAGATGATGGCACATTTATCATATATGATAAGAAAAAAAATATCTACGTGATTACCTACATCTATATTTGAAAATTTATTGTTCTGTTCGATAATAGCTTCCAAAGCCCCGACTGACTTTGTGAGATCAACATTTATGTGGAAATTAAATGCCCCTTCGTGTTATTTCGAAAAACTTATTTATGTAGAGTTTGGCTCCATAGGAGT	A	TGTGTTAATCAAACTGGCCTTGAGTTACACACTTATTTGGTCTACAAGGCATGCACAGCAAAAAGAGCGGTACGCGTATCATCTAATGGAGCCACACCTTACATCTTGAGACTCTGATTATAGACTCTCCACTTCAACTGACCTGGCACGCCAGGCGCCATAAGGTCCATGGCAAAAACACCACCCATCCATGTTGAGTCTATAACACATATGTCGTCAACATGGTTACATCATGTCTATCTCCGTATTT		AGGCCAAGCCTATTAAACATCACGCTACCCTTAGAATGCATTAGAAGATGATGGCACATTTATCATATATGATAAGAAAAAAAATATCTACGTGATTACCTACATCTATATTTGAAAATTTATTGTTCTGTTCGATAATAGCTTCCAAAGCCCCGACTGACTTTGTGAGATCAACATTTATGTGGAAATTAAATGCCCCTTCGTGTTATTTCGAAAAACTTATTTATGTAGAGTTTGGCTCCATAGGAGTATGTGTTAATCAAACTGGCCTTGAGTTACACACTTATTTGGTCTACAAGGCATGCACAGCAAAAAGAGCGGTACGCGTATCATCTAATGGAGCCACACCTTACATCTTGAGACTCTGATTATAGACTCTCCACTTCAACTGACCTGGCA…
	chr7_28879870	7	28879870	A	A	T	-	-	T	CACACTTTTCAAGTAAACAAACAACCACGTGTTGTGTTGATAACCAAATTTTACACTGGAGACAAGTTATAGCAAGCTTTAACCAAAATGAAACAATATCAGAACTTTTCAGCGAAGACCAGTCTAACCGTCATTACGTGACCGATCAGATCGAACAATGCACTGCGATCAGACCGCATGTATCCAGACGATCAGACCTTCAGCATAGAGTCCGAGTCTAATTTAGATACTTCTCGTGTTTCCTTGTTTT	A	GATCGAGATTTCATAACTGATTCATGAGCATAATTGGATATGGGAAAGACCCTAAAAACAAGTTCGCCACTCCTATAAATATAAGGGGACCAAGACTGATTGAAACAACAACTAATAATCGTCAAATCAATTTAGTATCTAAACCATGTATATTCTATATCTCTCCCCTTCTTGCTATCTATCCCAAGTCTATTATTCTCAAATCCCCCAATTGTTTGTCATATATTGTCTCTACGACGTTAGATGACAT		CACACTTTTCAAGTAAACAAACAACCACGTGTTGTGTTGATAACCAAATTTTACACTGGAGACAAGTTATAGCAAGCTTTAACCAAAATGAAACAATATCAGAACTTTTCAGCGAAGACCAGTCTAACCGTCATTACGTGACCGATCAGATCGAACAATGCACTGCGATCAGACCGCATGTATCCAGACGATCAGACCTTCAGCATAGAGTCCGAGTCTAATTTAGATACTTCTCGTGTTTCCTTGTTTTAGATCGAGATTTCATAACTGATTCATGAGCATAATTGGATATGGGAAAGACCCTAAAAACAAGTTCGCCACTCCTATAAATATAAGGGGACCAAGACTGATTGAAACAACAACTAATAATCGTCAAATCAATTTAGTATCTAAACCATG…
	chr8_50204	8	50204	G	G	-	-	-	A	AGACTTTCTAACACAGAACATGTTTAATGCTCGCCTTTTGTAGGTTCTGGGTCTGCCCAAGCTGACTTAGTGGCTGTTGAATGGAATCACAGCTTCCAAAAGTTATGCAGTGCTGAGATGCTTCTGACTGAGATGTTCAGGGTTGTTGGTGATGCCTATCAAGTGCAAGTTTCTGCAGATGCCCACCTGGCTGCCGGTCATCCAATTACTGATCTTGATACATTTATCTATTTGGCAACTCCAGTCATTG	G	TCATGTACCTTGCATGAAGGGCAGCAATTGTTCAAAGGACCAATTAGTTAATGACTCCATTTGTCAGCAAAATTTGTCTAATATTTCCTTGAGGAGCATATGGGAATGGTATGAAGAGCCAGGGTGCTATGGGTTGGAAGTGAGAGCTTGTAATGATCTCAGTCCAGAGACATCATTCTGCAACAGTTCAGAGTTCTGTGCATACTTTGTACCTTACTTATCTGCTGTTCAGTTGTTTGGGTGGTCTAGG		AGACTTTCTAACACAGAACATGTTTAATGCTCGCCTTTTGTAGGTTCTGGGTCTGCCCAAGCTGACTTAGTGGCTGTTGAATGGAATCACAGCTTCCAAAAGTTATGCAGTGCTGAGATGCTTCTGACTGAGATGTTCAGGGTTGTTGGTGATGCCTATCAAGTGCAAGTTTCTGCAGATGCCCACCTGGCTGCCGGTCATCCAATTACTGATCTTGATACATTTATCTATTTGGCAACTCCAGTCATTGGTCATGTACCTTGCATGAAGGGCAGCAATTGTTCAAAGGACCAATTAGTTAATGACTCCATTTGTCAGCAAAATTTGTCTAATATTTCCTTGAGGAGCATATGGGAATGGTATGAAGAGCCAGGGTGCTATGGGTTGGAAGTGAGAGCT…
	chr8_658032	8	658032	A	A	C	-	-	C	GCATTGAGCAATATTTGTTCTCATAGTAAATACAAATTAATATTATGATTGAACAGAGACATTTGCTTTGAGATGAAATTGGATGCTTCTATCTGGATTATTCTGGCAATTTAAGCATTGCCAACAAACTAGAGAAATTAGTTGCTATGACCATTCATGAAAGAGAACAGGAAATATTGTTTCACAACAAATAAACAGCAGGCTTATCAGTTCCCTTCAACTGCCTCTACTATTTGATCGAAGAGGCCAA	A	TGATCCTTGCTTTCTTTTTCTTTGAGATCATTCCCGACTTGATGCGAAGGGTAGCTGTCTTTCCTTAGCCGCCGGACAGATAGTAAAAGTCAAGAGCTAGAGGTGATAGGTCGGATCCTTCCTCTTATTCAAGTCAATTGTGAATGCTGTGTACATACGTATAAACCACTTTTTTAATTCTTAATATCAGACAAGTAAAAACAATTGAACTTTCATTGAGTAAGTGTTATCAAGTTTTCCTCAAAAAAAA		GCATTGAGCAATATTTGTTCTCATAGTAAATACAAATTAATATTATGATTGAACAGAGACATTTGCTTTGAGATGAAATTGGATGCTTCTATCTGGATTATTCTGGCAATTTAAGCATTGCCAACAAACTAGAGAAATTAGTTGCTATGACCATTCATGAAAGAGAACAGGAAATATTGTTTCACAACAAATAAACAGCAGGCTTATCAGTTCCCTTCAACTGCCTCTACTATTTGATCGAAGAGGCCAAATGATCCTTGCTTTCTTTTTCTTTGAGATCATTCCCGACTTGATGCGAAGGGTAGCTGTCTTTCCTTAGCCGCCGGACAGATAGTAAAAGTCAAGAGCTAGAGGTGATAGGTCGGATCCTTCCTCTTATTCAAGTCAATTGTGAATGCT…
	chr8_1670778	8	1670778	C	A	C	C	C	C	TACCTAATTGGTTAATAATTTACTCTGTTACAGTTACCAATTAATCCCTATGGAAAAGCTAAGAAAATGGCGGAGGACATCATACTAGATTTCACGAAGGGGAGAAAGGACATGGCTGTGATGATTTTAAGGTATGTTGTTTTTCCATGGATATAGGCTTGCAATTTCTGAACACAAAATTGGTATGTACTAACATGTCACCTTTTGCATTAGATATTTCAATGTTATTGGATCAGACCCAGAGGGAAGA	C	TAGGTGAAGCTCCTAGACCTGAACTACGAGAGCATGGAAGGATATCCGGGGCATGCTTTGATGCTGCGTTAGGAATCATTCCAGGGCTGAAGGTATTTTCTCTTATACTTTGACTGTACAGTACCCCTGGTGTAAAGCATAATTTAGTGTATTACTACCATATATCAGCTTTGGATGTTGATAATAGCAATATGATATACCCATCTAGAAGATACTTGTTTTTTGAAGTATTATACCTGTATCCAGAGAC		TACCTAATTGGTTAATAATTTACTCTGTTACAGTTACCAATTAATCCCTATGGAAAAGCTAAGAAAATGGCGGAGGACATCATACTAGATTTCACGAAGGGGAGAAAGGACATGGCTGTGATGATTTTAAGGTATGTTGTTTTTCCATGGATATAGGCTTGCAATTTCTGAACACAAAATTGGTATGTACTAACATGTCACCTTTTGCATTAGATATTTCAATGTTATTGGATCAGACCCAGAGGGAAGACTAGGTGAAGCTCCTAGACCTGAACTACGAGAGCATGGAAGGATATCCGGGGCATGCTTTGATGCTGCGTTAGGAATCATTCCAGGGCTGAAGGTATTTTCTCTTATACTTTGACTGTACAGTACCCCTGGTGTAAAGCATAATTTAGT…
	chr8_2289587	8	2289587	C	C	-	-	-	T	CCACCGCCTAGGTGAGTCGAGTTTTGCGGTGGCCGTGCCCTCGCGAGACCGACATGGAGGCCGAGCGGAGGAGCGACCGCGAAGGGGACTACGGTGGCTGGATGGCGGCGGGCTCGTCGTCGGGGGCGATGGTGCGGCGGGAGACGAGGAGGTCGGAGGTGGGGTTGGAGAAGTCATCGTCGTTGCCGCCGCCTTTGCCCAAGGAGGCAGTCAAGATTGACAAGAAGAAGACGAAGAAGAGGAGTGACTA	C	AGTATCGAGGATATTCTGAAGATTCTTGATATGAGCGAGGAGGAGTTGGCTGTAGTGAAGGAGGAGTGGGCTGAAATGGAGGCGAAGGAAAAGGAAGAGGCACCAAAGGTGAAGGAAACCATGGTGGAGTGGGAGGCGAGGGTCAAGAAGAGGATTGAGGAGGAGAACAAAGCATATCGAGAGATGATGCGGTCGCAGGACGACGATGAATCCTCCTGGGACGCTATCCAGTATCGCAAATCCTGGAACG		CCACCGCCTAGGTGAGTCGAGTTTTGCGGTGGCCGTGCCCTCGCGAGACCGACATGGAGGCCGAGCGGAGGAGCGACCGCGAAGGGGACTACGGTGGCTGGATGGCGGCGGGCTCGTCGTCGGGGGCGATGGTGCGGCGGGAGACGAGGAGGTCGGAGGTGGGGTTGGAGAAGTCATCGTCGTTGCCGCCGCCTTTGCCCAAGGAGGCAGTCAAGATTGACAAGAAGAAGACGAAGAAGAGGAGTGACTACAGTATCGAGGATATTCTGAAGATTCTTGATATGAGCGAGGAGGAGTTGGCTGTAGTGAAGGAGGAGTGGGCTGAAATGGAGGCGAAGGAAAAGGAAGAGGCACCAAAGGTGAAGGAAACCATGGTGGAGTGGGAGGCGAGGGTCAAGA…
	chr8_3534803	8	3534803	A	A	T	T	T	T	GATGGTTATATAATTAACAAGGTTTAGTTGCATCTCTCTACAGGGAGGACTGGTCTGGCTTCCATGAGTCCAACACTGGAACCATGCAAACTCTGAAGGTAAATATATAAATGTTCACCTATACTGAATTTGCTACAATTAAAAGAGCAAAAAAATTGCTTCAAACCCAGCTGTAAGGTATGCGAGATTATATCACCTGCAACTTATGATCATTCTTGTGCAGGATATGCAATCCAAGAGCCTAGAGATC	A	TATCAGACATGAACTCCTGCGTTTCGGAGACGACATCGAGCACCAGCGAGCTGAACCTCGAGTTCACGCTAGGGCGACCACAAAACCGACCAAACTAATGATCAATCGACACCGAACAGTACCAGTCGATAACTGATCTGCAAAGCATCATCATGATCATGATCATCGTCGACAAGAATTAGGGGAAGTAGTTTGCATGTTCATCGATCATGCATGTTAACATGGTCCCAAAGAGTAGACATTGTCATCT		GATGGTTATATAATTAACAAGGTTTAGTTGCATCTCTCTACAGGGAGGACTGGTCTGGCTTCCATGAGTCCAACACTGGAACCATGCAAACTCTGAAGGTAAATATATAAATGTTCACCTATACTGAATTTGCTACAATTAAAAGAGCAAAAAAATTGCTTCAAACCCAGCTGTAAGGTATGCGAGATTATATCACCTGCAACTTATGATCATTCTTGTGCAGGATATGCAATCCAAGAGCCTAGAGATCATATCAGACATGAACTCCTGCGTTTCGGAGACGACATCGAGCACCAGCGAGCTGAACCTCGAGTTCACGCTAGGGCGACCACAAAACCGACCAAACTAATGATCAATCGACACCGAACAGTACCAGTCGATAACTGATCTGCAAAGCAT…
	chr8_4174408	8	4174408	A	A	-	-	-	C	TGTTCAGAGTCTAGGAAGTTCGAAATTCAGGACCTACTGGCTACTGCAGAATACAATTATTGATTGCTGGTTGTTATTGACCTATCCTACATTTTCTATGAATCTGTTAGTAAGGTGTTCTTTTTCACTTTTGGCAGTATGATCCTGTTATGCTTCACACCTCTTTGGCACGTATTCTGGGACATCCAAAGCTCCCACAAGAGGTAGCCCGCATGGAAATCTGAGTTCTAATTTGTTACTTTTAATATTA	A	TTTCCCTTTTAGACACTAGAAAGTTGTCTTCTCTTTTCATTCAAACTGTTGCCTATCTTGTGCAAGATGCCCATAAAAAGCGGATATAATATCTTGCTGCATTATGCATTACAGTGGATATAATACTTTGAGTTTCAACTGATTATCAACCACTTCAAGAATATTTTGTTTACTGAAAACATACATGGCCAACTACTTTCCAAAAAGCAAGGCAGCCATAAGCTGATGTTTAAACTCAAACAAGATTTAT		TGTTCAGAGTCTAGGAAGTTCGAAATTCAGGACCTACTGGCTACTGCAGAATACAATTATTGATTGCTGGTTGTTATTGACCTATCCTACATTTTCTATGAATCTGTTAGTAAGGTGTTCTTTTTCACTTTTGGCAGTATGATCCTGTTATGCTTCACACCTCTTTGGCACGTATTCTGGGACATCCAAAGCTCCCACAAGAGGTAGCCCGCATGGAAATCTGAGTTCTAATTTGTTACTTTTAATATTAATTTCCCTTTTAGACACTAGAAAGTTGTCTTCTCTTTTCATTCAAACTGTTGCCTATCTTGTGCAAGATGCCCATAAAAAGCGGATATAATATCTTGCTGCATTATGCATTACAGTGGATATAATACTTTGAGTTTCAACTGATTATCA…
	chr8_4557652	8	4557652	T	T	-	-	G	-	CAAATCAACCCCTCAGTACCATGGACACTAGCTTTAGTTGCTAGTAAAACCGAAAAATACATAATAAAACTATGATTGCATCGAATAATATATAAAATATATGTACCATGATGCAAAGCTAGCATGCATTGTGTATGTACAAGAAAATATGTTTTTATTTTACACTAGCTGCAGACCCAAACTTAAATATGTGACATATATATGTCATGTTGATTGAGCTATAAAACATTGTTCAAGCCATCATATTGTA	T	CAAATGGAGTGATCTGCCAGCTACCATTTTCAAATGTTTACAAATGGACTAGATATCCAGTTGTTAATAATTAATTGTATATATATATATCGATATATTTCCTATATGCTTGCATGCGGTACATATGATACATAGCATACTATATTCATCATTGAATTCGTGTATGAAATGACAAGCCATGCAATATCCCAACCCTATCTTGTGATCTACTAGCTTAACTTGTTCCAAATTAATTAGGGGGTTTCTGACT		CAAATCAACCCCTCAGTACCATGGACACTAGCTTTAGTTGCTAGTAAAACCGAAAAATACATAATAAAACTATGATTGCATCGAATAATATATAAAATATATGTACCATGATGCAAAGCTAGCATGCATTGTGTATGTACAAGAAAATATGTTTTTATTTTACACTAGCTGCAGACCCAAACTTAAATATGTGACATATATATGTCATGTTGATTGAGCTATAAAACATTGTTCAAGCCATCATATTGTATCAAATGGAGTGATCTGCCAGCTACCATTTTCAAATGTTTACAAATGGACTAGATATCCAGTTGTTAATAATTAATTGTATATATATATATCGATATATTTCCTATATGCTTGCATGCGGTACATATGATACATAGCATACTATATTCA…
	chr8_5639721	8	5639721	T	T	-	-	-	C	AGAATATGTCCAAATTGAGTATGGGCACTATCAATTGTTTGGCTTCAAACCAAACTAGCATATTTACTATTTAAATTACCAAAATTTTGGTAGGGCACAGTTTTGGCTTCAATCCAAAACGGTCCTACATTCGGTCTCAAAACTGACATAAGTGGCGACGTCTGGGCGTAATTTGAATGGAAATTTGAACTAATATGGCCCATATACTTACATGGATGGGCCAGAATTTCAGCCCAACCCAAACGAGACG	T	TGCTGGCCTCCGTTCAGCATGGAGTAGTTGCCGCCTCCTTATGCTCGGTTTGTTGTTTAAACTTTAAATTTGAATTCTGCGGAAACCAAGAACACCATTTCAGCCATCTTCTTCCTTCGAGAGACGTAAGCTCGAATAATTCATCTTCCTCTTTTGATTTCACCTTCACATGCAAGTTGTTTCCTCAAAGATTTCCTCGCAATTATTTGTCTTGATAGGTTGAAATCGAAGAATGGAGGTTGGAGGTTAC		AGAATATGTCCAAATTGAGTATGGGCACTATCAATTGTTTGGCTTCAAACCAAACTAGCATATTTACTATTTAAATTACCAAAATTTTGGTAGGGCACAGTTTTGGCTTCAATCCAAAACGGTCCTACATTCGGTCTCAAAACTGACATAAGTGGCGACGTCTGGGCGTAATTTGAATGGAAATTTGAACTAATATGGCCCATATACTTACATGGATGGGCCAGAATTTCAGCCCAACCCAAACGAGACGTTGCTGGCCTCCGTTCAGCATGGAGTAGTTGCCGCCTCCTTATGCTCGGTTTGTTGTTTAAACTTTAAATTTGAATTCTGCGGAAACCAAGAACACCATTTCAGCCATCTTCTTCCTTCGAGAGACGTAAGCTCGAATAATTCATCTTC…
	chr8_6218142	8	6218142	A	A	G	G	G	G	CTTACATATGTAATTTGCAATTCACATGGTAAATACACTAAAACTACATATGTAATTTTATAACTTACATATGTAATTTTAGAACTTACATTGTAAATACACTAAAATTACATATGTAATTTAGGGACTTACAATGTAAATGCATGCCGACTATTTTTTATGAAAAATATGGCGCCATAAATATAGCTACTCCCTTGCTAATTGGAACGCTGGTTCGTTGCGACGCTAAAATCTGACCAGTTTCGTACCT	A	GTAGCATGAGCCGCAGCCCGACGCTGCTCCAGCCCTCGCCCGCCGACGTCGCCGCCCCTGCCCACAGATTGCCCAAGAGAGAGAAAGAGAGAAGGGAGAGAGGGAGGAGGAAGAGGAACATAGAGGATAACATGTGGGTCCCACATAATCAGTGGGACCCATAATATTTTTTATGTGTGAATATCATATGAGTCCCATAGATTTTTTTTATTCTATTGCCACGTAAGCGCTACGTGAGACGTAGACTAGG		CTTACATATGTAATTTGCAATTCACATGGTAAATACACTAAAACTACATATGTAATTTTATAACTTACATATGTAATTTTAGAACTTACATTGTAAATACACTAAAATTACATATGTAATTTAGGGACTTACAATGTAAATGCATGCCGACTATTTTTTATGAAAAATATGGCGCCATAAATATAGCTACTCCCTTGCTAATTGGAACGCTGGTTCGTTGCGACGCTAAAATCTGACCAGTTTCGTACCTAGTAGCATGAGCCGCAGCCCGACGCTGCTCCAGCCCTCGCCCGCCGACGTCGCCGCCCCTGCCCACAGATTGCCCAAGAGAGAGAAAGAGAGAAGGGAGAGAGGGAGGAGGAAGAGGAACATAGAGGATAACATGTGGGTCCCACATAA…
	chr8_7549599	8	7549599	G	G	-	-	T	-	GTCAGTGAAGTCAAACTACAAAATCCATCATGTTCTGATAAATACTTATTCTTCAGTGTGAGGCACAAGAATCTAAGGCTTATAAGTCTATGCACGTCCTTTGGCATCTTCTCTAATTGGTCGCACCGACTAAGTTGCAGTGTTTGCAAGTTCACCAACTTACATAGGGAATTCGGTAAGAACTTAATTTTCCCATTCCATTGTAGATCCAGGTACCTTAAGTGCTTAAGATTTCCAATTGAACTCGGTA	G	CTCATCAAAATCAACGTCAGAAAAAATAAGAACACGCAGGAGTGTAAAGGTTGACAAGAAGTTGTCAAGAAAAGCTTTAGTCATGGTCCCATTGTTATCAATGCTTGCAAATGTCCTTGCCTTGTTTGCCTTTCTCAGGTGCTTAGGAAATTCAATCTCTGTTGAGAAGTCCTTGCGATCCCACACAAGGTGCCTAACCTTTTCAGATAAATCTTTACTTTCACAATTAACAATAGCATGCTCCTTATGG		GTCAGTGAAGTCAAACTACAAAATCCATCATGTTCTGATAAATACTTATTCTTCAGTGTGAGGCACAAGAATCTAAGGCTTATAAGTCTATGCACGTCCTTTGGCATCTTCTCTAATTGGTCGCACCGACTAAGTTGCAGTGTTTGCAAGTTCACCAACTTACATAGGGAATTCGGTAAGAACTTAATTTTCCCATTCCATTGTAGATCCAGGTACCTTAAGTGCTTAAGATTTCCAATTGAACTCGGTAGCTCATCAAAATCAACGTCAGAAAAAATAAGAACACGCAGGAGTGTAAAGGTTGACAAGAAGTTGTCAAGAAAAGCTTTAGTCATGGTCCCATTGTTATCAATGCTTGCAAATGTCCTTGCCTTGTTTGCCTTTCTCAGGTGCTTAGGA…
	chr8_7994807	8	7994807	T	T	C	C	C	-	TACTGTAACATACTTTATGAAAAGTGCAAGGTGCATATCACCCTCCCATACACAAAAGCACAATAAATATATAAGAATATAATCAGTAGTTGTTCTCCCAGAACTGAGATTGGAGCCAATCAATTAGCTTCTTTTCCACCTGAAACGCCTTGGTCAGAACATCATCGGAGATCGGTGGCTGTGAGCCAAACACCGCGCTTGCAATAGTAATAACTCCAGGGTTTTGGCTACTGAGTGCTGATTGGGCAAC	T	GCTGGCTTGTCATGATCTAGGTTCATTTGGAAGTGAATCATTGCCTTAGGGAACACAAACACGTCACCCTTACAAACCACCTTAGAGAAGAGCTTGTTTGGGTTGGACGTGACAAAACCAACATAGAGTGTTCCCTCAAGCACGGTAAGGAGCTCAGTAGCACGGGGATGTATGTGTGGTGGGTTCACACCCATTGGCGCGTAGTCGATACGAGCTAGTGAGATGCCAAGGGTATTGAGACCCGGAAACT		TACTGTAACATACTTTATGAAAAGTGCAAGGTGCATATCACCCTCCCATACACAAAAGCACAATAAATATATAAGAATATAATCAGTAGTTGTTCTCCCAGAACTGAGATTGGAGCCAATCAATTAGCTTCTTTTCCACCTGAAACGCCTTGGTCAGAACATCATCGGAGATCGGTGGCTGTGAGCCAAACACCGCGCTTGCAATAGTAATAACTCCAGGGTTTTGGCTACTGAGTGCTGATTGGGCAACTGCTGGCTTGTCATGATCTAGGTTCATTTGGAAGTGAATCATTGCCTTAGGGAACACAAACACGTCACCCTTACAAACCACCTTAGAGAAGAGCTTGTTTGGGTTGGACGTGACAAAACCAACATAGAGTGTTCCCTCAAGCACGGTAA…
	chr8_8678598	8	8678598	T	T	-	C	-	-	TCGACAGTGGTGCCCATGGTGCACGACACCGGCGGCGGGCGAGCGTCGTCGACGGCGTGCCACTACTCGCCGTCGCTGGTGGCGGCGGAGCCGGAGGAGCACGTCCACGGCCGCTCCAAGGACGACGACGACGACGCCGCCGTGTCGCTCATGGGCGAGAAGGCCTTGCTGGAGCTGCTCCTCGACATGGTTCGTCCCAAATCATACAGCTGCTTCCAATCTTGCTGACGAGCCATCTAGTTACTTTGCA	T	GCATTTCGATCAATGGCTCCCCCTGTTGTTAATCGGTGCTTAATTAGTTTCGTGTTTGATTGTTTTTTTTTCTTCTTTCAAATTAAGGCTTTGGAACAACACGCACCAGGGAAGAAGCTACCAGCTGAAGAGAGGGAAGAGAGTGAGTTCGACATCTATCTGAGAGATGATAAAAGCCATGTCCTTTACCATCCAGAATTCAGGTACAGGTTCCTATTTCCTCTAGCTTCCGTGTAATTTTGAAGTTCTT		TCGACAGTGGTGCCCATGGTGCACGACACCGGCGGCGGGCGAGCGTCGTCGACGGCGTGCCACTACTCGCCGTCGCTGGTGGCGGCGGAGCCGGAGGAGCACGTCCACGGCCGCTCCAAGGACGACGACGACGACGCCGCCGTGTCGCTCATGGGCGAGAAGGCCTTGCTGGAGCTGCTCCTCGACATGGTTCGTCCCAAATCATACAGCTGCTTCCAATCTTGCTGACGAGCCATCTAGTTACTTTGCATGCATTTCGATCAATGGCTCCCCCTGTTGTTAATCGGTGCTTAATTAGTTTCGTGTTTGATTGTTTTTTTTTCTTCTTTCAAATTAAGGCTTTGGAACAACACGCACCAGGGAAGAAGCTACCAGCTGAAGAGAGGGAAGAGAGTGAGT…
	chr8_9399277	8	9399277	A	A	-	-	T	-	TGCACGCTCACTAGTAATAAAAATGGACCAGCTGTGGAGGAAAACTAAGGTGAAATTTTTTATCTTTTTAGATCAAAGAACATGGTATATGTGGACAACATAACACTACCTGATGTCAAAGAAAAAACATAACCCTGTGTATGTTAATCTGTATAGCTGAGGCATCCACCAGAGCATGCATGTGCAGTATATTATTGGTTGAATTTGGAAAACTAGAATACGCACCATATAACATATATCGGTCAACATT	A	TCATAATCCCCAAATAAAAAAGATAACTTTAACAACAAAAAAGATGCATCTGGCATGCAGCTACTAAATCCAAATGAACAAAATTCATATCTCCCAAACAATTTTGGTCAAAATGGATTAAAAACTCAAGACGATGTCAAGAAATGAAAAAAAAATCGACATGCTGCATCTGCCTATTTAAAGCTCAAGAACATTCAGAAGAATGGCGGCGAAACCAAACACAACAATCGCATGATCAGCTAGAGATCGA		TGCACGCTCACTAGTAATAAAAATGGACCAGCTGTGGAGGAAAACTAAGGTGAAATTTTTTATCTTTTTAGATCAAAGAACATGGTATATGTGGACAACATAACACTACCTGATGTCAAAGAAAAAACATAACCCTGTGTATGTTAATCTGTATAGCTGAGGCATCCACCAGAGCATGCATGTGCAGTATATTATTGGTTGAATTTGGAAAACTAGAATACGCACCATATAACATATATCGGTCAACATTATCATAATCCCCAAATAAAAAAGATAACTTTAACAACAAAAAAGATGCATCTGGCATGCAGCTACTAAATCCAAATGAACAAAATTCATATCTCCCAAACAATTTTGGTCAAAATGGATTAAAAACTCAAGACGATGTCAAGAAATGAA…
	chr8_10506988	8	10506988	G	T	G	G	G	G	TTAGGCTTAAAAAAATCGTCTCGCGGATTAGCTCTCATTTATGAAATTAGTTTTTTTTATTAGTCTATGTTTAATACTCTAAATTAGCGTCCAAACATCCGATGTGACATGGGCTAAAAAGTTTTAGTCCCAACTGAACACCCCCTTATCCCCCGATCCCGGCCCTTAGGGTGGGTCTCCGACCCCAACAGGGAAATTTCCGCCTCTAGCAAGAACTTGACGTAGCCGATCGATGATCTCATCCAACATC	G	ACGCCTTGATCATCTACAAGCAAAATCAAACCAAATCAAGGGCATGTTTGGATCTTCAGCTCCAACTCCATCTCTTCTAAAGTTGGAAGTCCAAACAAAAAGTTTTAGCTCCAACAATAAAAAAAAATAGAGTGGACTAAAGTGCTCTCACAAAATAAACTCAAGAGGTGAAGCTTGATTTAGAAAGACTTAATTTTTAGAGTTAGAACTCTATCAAACATGTCTTAATTGTTCAGGATCACATAGGTTG		TTAGGCTTAAAAAAATCGTCTCGCGGATTAGCTCTCATTTATGAAATTAGTTTTTTTTATTAGTCTATGTTTAATACTCTAAATTAGCGTCCAAACATCCGATGTGACATGGGCTAAAAAGTTTTAGTCCCAACTGAACACCCCCTTATCCCCCGATCCCGGCCCTTAGGGTGGGTCTCCGACCCCAACAGGGAAATTTCCGCCTCTAGCAAGAACTTGACGTAGCCGATCGATGATCTCATCCAACATCGACGCCTTGATCATCTACAAGCAAAATCAAACCAAATCAAGGGCATGTTTGGATCTTCAGCTCCAACTCCATCTCTTCTAAAGTTGGAAGTCCAAACAAAAAGTTTTAGCTCCAACAATAAAAAAAAATAGAGTGGACTAAAGTGCTCT…
	chr8_11981129	8	11981129	G	C	G	G	G	-	TGAAAAGCTCAACGTTGATAACATTGATGTCCTTTGTGTGCCCATATGCAGCCAGTTAACTTCTCTCAAGATATTATCCATTGAAGAGGATCGTCACGATCCAGATGGTCATGTGGAGTTTTTGACAGACAACCATGTCAAAGGACTGTCATTTCTCACCTGCTTGAGATTTCTTGATCTGGAAAACCTTGAGCAACTCCGGTCACTGCCTGCAGAACTTGGATCCCTTGCATCCCTGCAGAGACTACAT	G	TTGGCAACTGTGGACATATTACTTCCCTGCCGGTAGGGGGTCTCCCAGCTTCGCTCAAGGACATGGAACTCTATAATTGCAGCAAAGAACTAAACGTACTGTGCCGAGATATGCTTAGACTTCGAAGAAACTTACATTTGTGGGTGGATGGCGACGAGGAGGATTTCTTTTCACAGAATTGCTCTGACGAAGAAATAAGTGAGCTTATGTTCGCATATCGTATAGCCTTTACACCAGGTATCCTTTTGTA		TGAAAAGCTCAACGTTGATAACATTGATGTCCTTTGTGTGCCCATATGCAGCCAGTTAACTTCTCTCAAGATATTATCCATTGAAGAGGATCGTCACGATCCAGATGGTCATGTGGAGTTTTTGACAGACAACCATGTCAAAGGACTGTCATTTCTCACCTGCTTGAGATTTCTTGATCTGGAAAACCTTGAGCAACTCCGGTCACTGCCTGCAGAACTTGGATCCCTTGCATCCCTGCAGAGACTACATGTTGGCAACTGTGGACATATTACTTCCCTGCCGGTAGGGGGTCTCCCAGCTTCGCTCAAGGACATGGAACTCTATAATTGCAGCAAAGAACTAAACGTACTGTGCCGAGATATGCTTAGACTTCGAAGAAACTTACATTTGTGGGTGGA…
	chr8_13396284	8	13396284	A	A	C	C	C	-	CGCAAAGTATGTATGTAACTGTGTAATAGTAGGCATGGGAACATTCTTTTGTATGATCAAAACATATAATTGAAATGATGTAGCATCCATGTAAAATGCTTGAATTTAGTGTGTATTCTGATGGAATTTTTTTTTATTATTGTCACTCCCCTCAAGTCTAAATCCTAGCTCCACCACTGGCCATACCAACCCCAGCCCCAGCCCCAGCCCCAAGGGTGACCCTACTAAACCTTCAACACCACCAGCAGTT	A	CCAGAGACTCCTCAACCGTCAGCATGGGTGGTATATCTCCTCTCGTGACCCCCAAGGATACTTCTCACCTCAGCACCACCGGTCCCAATAGGATCAATTTCGTACTCGTGCCAACAGATCCTCCAGTTTTCATGTGTGCACGTGTGTTTTGAGAAGGATTGTGTTCTTGTATTTGATGTGATTGTTCAAGACTCTAGATCTGTTGGTATTTTCTTCTGTTCATGAATATCATGATTTACCGTGATTGTTC		CGCAAAGTATGTATGTAACTGTGTAATAGTAGGCATGGGAACATTCTTTTGTATGATCAAAACATATAATTGAAATGATGTAGCATCCATGTAAAATGCTTGAATTTAGTGTGTATTCTGATGGAATTTTTTTTTATTATTGTCACTCCCCTCAAGTCTAAATCCTAGCTCCACCACTGGCCATACCAACCCCAGCCCCAGCCCCAGCCCCAAGGGTGACCCTACTAAACCTTCAACACCACCAGCAGTTACCAGAGACTCCTCAACCGTCAGCATGGGTGGTATATCTCCTCTCGTGACCCCCAAGGATACTTCTCACCTCAGCACCACCGGTCCCAATAGGATCAATTTCGTACTCGTGCCAACAGATCCTCCAGTTTTCATGTGTGCACGTGTGTT…
	chr8_16444655	8	16444655	G	G	C	-	-	-	ACTGTGTATCTTCTCACAATCTGGACTCTGGACTCTGGCCGCCGTATATATAAATATGGTCGATTGTGGAGCTGGGCAACAACAAATTTAACTCCCATCGATCCATGGAGCATTCAGAGGTTATATGTGGCGCTATGCATGCATGCAGTAAAAGCTAGGAATTTCAGTGGCATAAAGAAAGGCCAGCCTCCTCCTTTTCTAGAGTTTCTTAGAGAAATTTTCTCCTTTCTCTGTTCCTTCCTTTTATGTA	G	ACGTTGTTTGCTTTTCAGTTATAATTGTCAGCTTAATTACCAAGCTCGTACATCACATCTTGTGTAACTGTAAATATCTTTACACTCGGAACACTCGATCTAGTGCAAGCTGGTGATCATTAGGCATGGTTGTGAGCTCTAGTGTATCGTCACTCGTATTGCCTATAACATTTGAAATTAGACCATGGAGAAGCTCTATCTAATGAAAAATTTGGTGCAAAATTTAATACCTCATAGTACCTAGGTACCA		ACTGTGTATCTTCTCACAATCTGGACTCTGGACTCTGGCCGCCGTATATATAAATATGGTCGATTGTGGAGCTGGGCAACAACAAATTTAACTCCCATCGATCCATGGAGCATTCAGAGGTTATATGTGGCGCTATGCATGCATGCAGTAAAAGCTAGGAATTTCAGTGGCATAAAGAAAGGCCAGCCTCCTCCTTTTCTAGAGTTTCTTAGAGAAATTTTCTCCTTTCTCTGTTCCTTCCTTTTATGTAGACGTTGTTTGCTTTTCAGTTATAATTGTCAGCTTAATTACCAAGCTCGTACATCACATCTTGTGTAACTGTAAATATCTTTACACTCGGAACACTCGATCTAGTGCAAGCTGGTGATCATTAGGCATGGTTGTGAGCTCTAGTGTATC…
	chr8_16552900	8	16552900	C	T	-	C	C	C	GTTTTCCCCTAGCCACTTCCCTTTTCTAATGGGCTACAAGTCCGCCAGGCTTCCAACATTCATGAGCTTCCGATGGGTTGGACTAGCTGAGCCGTTGGAGAACTTTCAGAATTTTCTCAGAATTTTGACGGAAATTACCGGATAAATACGATTACCAATAAAAACGGTTGAAAAAACCTCCATCCCACTTCCGCTATCATTTCCAGAAGATATTACCATTTCTATTTCCAACACTGATAATTGCCGATAC	C	GACTAAAACGGTAGGTGCAGACCAGAAATGATAGCCGGAAATTTCCATACTGTTTTCAACCATAGGGCATTTGGGTGAGGGGACTAAGGTGCATTTAGGAGAAGAGAAAAAGATAATGCACGCAAAATGAGGTATATCGTTAGCGTGTGATTAACTATTTTAAACTAGAAAATGACTAATATAGTTTTTTGCAAAAAAATTCTATATTTTTTTTTTTCAAAAAACACTGATTAGCAGTTCAAAATGCACG		GTTTTCCCCTAGCCACTTCCCTTTTCTAATGGGCTACAAGTCCGCCAGGCTTCCAACATTCATGAGCTTCCGATGGGTTGGACTAGCTGAGCCGTTGGAGAACTTTCAGAATTTTCTCAGAATTTTGACGGAAATTACCGGATAAATACGATTACCAATAAAAACGGTTGAAAAAACCTCCATCCCACTTCCGCTATCATTTCCAGAAGATATTACCATTTCTATTTCCAACACTGATAATTGCCGATACCGACTAAAACGGTAGGTGCAGACCAGAAATGATAGCCGGAAATTTCCATACTGTTTTCAACCATAGGGCATTTGGGTGAGGGGACTAAGGTGCATTTAGGAGAAGAGAAAAAGATAATGCACGCAAAATGAGGTATATCGTTAGCGTGT…
	chr8_19603267	8	19603267	C	C	G	G	G	G	CTTCTTCCTCCTCCACCCCCCTTCCTAGCCACGTAGCTCCATCCACCTCCCCAGCCATATAACTCTTGCACCAATCCTTGTTACCAAGCAATCCCTCTAGCACCAGCAACTTGTCGCATGCGTCCAGATTTGGTGATTAGGTGGCTGAAGAAGGCTAGAGGTGGCAACTATTAAGTGCAGGGAAGGGACTCCATTAGAGCTGGCCTAGCTCGAGTCCTGCCATGCTCAGAGTTGGCGGTACTTCGCAAGG	C	GAAGCAGACGACGACGGCTCAAAAGAGAGTGGAAGAGAAATTGAGGTGCGAGAATAGGCAAGAAAGGTAAGCTGACTCACAACCCTTGCACCCACACATGCCTCGTGGCACCCACGCTTAGGCCAAGTTGAGGAGCGAAGCTTGAATCCCACATTCCTTCTTGGCCTGGCTCGGCGATGCTTTTTGCACCCGCGCGTACATGCTCTCAACCGCGCCCAAGCAACCAAACACACCTCTCGTTGTACGTTAG		CTTCTTCCTCCTCCACCCCCCTTCCTAGCCACGTAGCTCCATCCACCTCCCCAGCCATATAACTCTTGCACCAATCCTTGTTACCAAGCAATCCCTCTAGCACCAGCAACTTGTCGCATGCGTCCAGATTTGGTGATTAGGTGGCTGAAGAAGGCTAGAGGTGGCAACTATTAAGTGCAGGGAAGGGACTCCATTAGAGCTGGCCTAGCTCGAGTCCTGCCATGCTCAGAGTTGGCGGTACTTCGCAAGGCGAAGCAGACGACGACGGCTCAAAAGAGAGTGGAAGAGAAATTGAGGTGCGAGAATAGGCAAGAAAGGTAAGCTGACTCACAACCCTTGCACCCACACATGCCTCGTGGCACCCACGCTTAGGCCAAGTTGAGGAGCGAAGCTTGAATC…
	chr8_21093068	8	21093068	G	G	A	A	A	A	AAAAATATCAATCAAAAGGGGAGGTGAGGTGAGGTTAAAAAAAAACTAGGAGGAGAGAAGAGAATAATGGTGGTAACCTTTGCGTTTTCAGAGGACCCCAACAGTATCCTGATGCAATTGGCAAACTGCCTTTGGCTTTTCTGATGATAGGGGAATCAAGGAATCTAATCCAGATCTCAGAGCACGGAAGTAATCGGGACTTAGCTATCGGCATGGATCAAAAGGAACCTTCTGTTAAAAGGCGCCCTCT	G	TGTGTATGTATCTATATATGCATCTAATATATGTGTGCATGCGTGCGTCTGTGTGGCCAAGATCGCAAGTTACAACAGGAGATGGTCGTATTCTCTCCATTTCATACTCAGACCCTCCTTTCAATCATGATTTCCTTTTTTTCGTAACAATTTCTAGCTATTTGCTGTTATACGAAAATCTCGTAAAATTCCTGCTCTCAATTCTCAACTCTTATGGTGTGCTGCTATTCAGCAGCTGGAATGTGTTTGT		AAAAATATCAATCAAAAGGGGAGGTGAGGTGAGGTTAAAAAAAAACTAGGAGGAGAGAAGAGAATAATGGTGGTAACCTTTGCGTTTTCAGAGGACCCCAACAGTATCCTGATGCAATTGGCAAACTGCCTTTGGCTTTTCTGATGATAGGGGAATCAAGGAATCTAATCCAGATCTCAGAGCACGGAAGTAATCGGGACTTAGCTATCGGCATGGATCAAAAGGAACCTTCTGTTAAAAGGCGCCCTCTGTGTGTATGTATCTATATATGCATCTAATATATGTGTGCATGCGTGCGTCTGTGTGGCCAAGATCGCAAGTTACAACAGGAGATGGTCGTATTCTCTCCATTTCATACTCAGACCCTCCTTTCAATCATGATTTCCTTTTTTTCGTAAC…
	chr8_22253129	8	22253129	A	A	-	-	-	G	ACCTTAGGTTTTAAACTATAATACAAGGAGTTGCTCGAACTCTGGAAAATTCTGCAGAAAGATCCAACTATTACCACGCATAAATAGTGATGTCATCTACCAAGCTAAACAAGTTATAGCAGCAGGCAAATTCTTGTTGCCATTGTGATGCTATCCCACCACAATGGCATACAAGGCCTCAAAAAATAGTTTAAGAAAGCAGGGAATTACATCAAGTTGCACCAAAATCTTTAACAAAGGCAGACAGAGC	A	TAGAGCCTGATTCAAATCAGAACACGTATTCAGTCTGATAAGTCTACAACTCTCCATACCAAGTCTTCCAAGCTCCAAAATCTTCAATACGACAATATCCAATTCATAGCTTTTCAGTCTTCCTGCCATCAACTTGTTCTAGTAGTTTGGGAACCCGTCGAAGTCTTTCTTTCCTGGCCTCCAGTTTGGCTATTTCAGAAATCCATGGAAAGAGAGAAAAGATCAATTCAATGAGATTAGCAGGAAAACT		ACCTTAGGTTTTAAACTATAATACAAGGAGTTGCTCGAACTCTGGAAAATTCTGCAGAAAGATCCAACTATTACCACGCATAAATAGTGATGTCATCTACCAAGCTAAACAAGTTATAGCAGCAGGCAAATTCTTGTTGCCATTGTGATGCTATCCCACCACAATGGCATACAAGGCCTCAAAAAATAGTTTAAGAAAGCAGGGAATTACATCAAGTTGCACCAAAATCTTTAACAAAGGCAGACAGAGCATAGAGCCTGATTCAAATCAGAACACGTATTCAGTCTGATAAGTCTACAACTCTCCATACCAAGTCTTCCAAGCTCCAAAATCTTCAATACGACAATATCCAATTCATAGCTTTTCAGTCTTCCTGCCATCAACTTGTTCTAGTAGTTT…
	chr8_22818275	8	22818275	G	G	T	-	T	-	ATATTTATAGTTTGACAAATATATTTATTCTACCTTGTTCCCAAGCCATCTTCTTCAGCTTGATTTTTCTCAACTGCATCATATAAAACACAATCACCTCTATTCACGGATTGCACTAATTTCGCTTAAATTCATTCAGCGGCAGAGCCTTGTATGGCCGCCTGAACTCCATCACTGCCATCTTCATTACCCATTAGCAAAAATACTTTAAAAATATTACCGAGGATCAAGAAATAGCCTTTGTCGCTCG	G	GTTTGATGGTGTCACTAACTCCGCAGCTGAACCAATTATTGATTATATACCATTATTGCTACTCCCAAGATAAGCGTCTACCCAATAAGGTAATTGCTCCATCTAATCTAACCCTAAATAATGGGCGAAAGGGACGTAAAGCGATTACAGAGAGGGACCAATTAAGACAAAGAGGACCAAAGCTCAGCAGCTATCTACTCCAACCACAGTCCCACAAGCGGATGCCCCCGAAAAACCACCAATAATCCAG		ATATTTATAGTTTGACAAATATATTTATTCTACCTTGTTCCCAAGCCATCTTCTTCAGCTTGATTTTTCTCAACTGCATCATATAAAACACAATCACCTCTATTCACGGATTGCACTAATTTCGCTTAAATTCATTCAGCGGCAGAGCCTTGTATGGCCGCCTGAACTCCATCACTGCCATCTTCATTACCCATTAGCAAAAATACTTTAAAAATATTACCGAGGATCAAGAAATAGCCTTTGTCGCTCGGGTTTGATGGTGTCACTAACTCCGCAGCTGAACCAATTATTGATTATATACCATTATTGCTACTCCCAAGATAAGCGTCTACCCAATAAGGTAATTGCTCCATCTAATCTAACCCTAAATAATGGGCGAAAGGGACGTAAAGCGATTAC…
	chr8_23842094	8	23842094	T	C	-	-	-	T	GGTAACATTCTGCTGTAGTTTCTGTGATTTCAGGGTGGATAATAACCGCTATTGTTTTTTTCACCAGAGTGGAGAACAAACGTCGTCCAATTTGGGACCTCTTTGGTAGGCCTTCTGGAAGGAGAGTTCAGCTTGTCCAACAAACTTCAGATCAAAATGTATGCGTTCTGTAGCATGCATTACTGTGCATTTAATAATTTTCAAACAACAATAGGGTAAAACAATAGAAGCTGCCATCTTGCAATGAATA	T	TTGAGCTGTCCTTTTAGCAATTATATTTCGAGCAAATTTTTTAGGTGTTGTATTTAACAATGATGGGGATCACAAAAATCATCAATGATTAGTGATTTATTCTTACTAACAGTCTCTCTGTATAGTATATAATAGTTGCGGAAGCATGTATTCTGTTCTTGAGAACAACACCATTGATGCAAAGATATCTTGTTGCACCATGTTCTTACTTAACAGATTTTACCTCTTTTTTTTTCTCATAAAGGTTTCT		GGTAACATTCTGCTGTAGTTTCTGTGATTTCAGGGTGGATAATAACCGCTATTGTTTTTTTCACCAGAGTGGAGAACAAACGTCGTCCAATTTGGGACCTCTTTGGTAGGCCTTCTGGAAGGAGAGTTCAGCTTGTCCAACAAACTTCAGATCAAAATGTATGCGTTCTGTAGCATGCATTACTGTGCATTTAATAATTTTCAAACAACAATAGGGTAAAACAATAGAAGCTGCCATCTTGCAATGAATATTTGAGCTGTCCTTTTAGCAATTATATTTCGAGCAAATTTTTTAGGTGTTGTATTTAACAATGATGGGGATCACAAAAATCATCAATGATTAGTGATTTATTCTTACTAACAGTCTCTCTGTATAGTATATAATAGTTGCGGAAGCATG…
	chr8_24273218	8	24273218	C	C	-	-	-	A	CTAGCAGTTATTTCTTAGAATTTAGAGCTCTCAAACAAGGCTCTCAGCACAAGGCTGTTTTCTTTCGCCGAAAGCCGTTTCCATTGCATGAAAGCGGCTTTCTAGTACAGTCAAATGCTTTGCTGCTAGGGTGAAGTGAAGTCCATATCTCGGACGAAGCGGCAGGCTGTTTCAAACTTCTCGGTCCTCGTGGGTTTTGATCTCATTTTAACCGCGCTTCAAGATTGGTGCGCCCAGCTCGAGATCAACC	C	ACCACCAACCGTCCGTCTCACACATGGAGCTGGCCCGAATTCCGATGCCCTCGCCGTGGTGCTTTGCGCGCCTCGAGATTAGCGGCGGAATTATCCGGAGCCAAAGCTGCATCGGGGGCGCGGGCCGGGGGACAGGGAGTGATTGAAGGCTGCGAAGGTTGTTTCCTGCCTCTCCTCTCTCTCTCTCTCTCTCAGACTCCTACTTGGATTCCCAATCTGCCCTTGGCGAAATCAACGGCACGCAAACATC		CTAGCAGTTATTTCTTAGAATTTAGAGCTCTCAAACAAGGCTCTCAGCACAAGGCTGTTTTCTTTCGCCGAAAGCCGTTTCCATTGCATGAAAGCGGCTTTCTAGTACAGTCAAATGCTTTGCTGCTAGGGTGAAGTGAAGTCCATATCTCGGACGAAGCGGCAGGCTGTTTCAAACTTCTCGGTCCTCGTGGGTTTTGATCTCATTTTAACCGCGCTTCAAGATTGGTGCGCCCAGCTCGAGATCAACCCACCACCAACCGTCCGTCTCACACATGGAGCTGGCCCGAATTCCGATGCCCTCGCCGTGGTGCTTTGCGCGCCTCGAGATTAGCGGCGGAATTATCCGGAGCCAAAGCTGCATCGGGGGCGCGGGCCGGGGGACAGGGAGTGATTGAAG…
	chr8_24842163	8	24842163	T	T	-	-	-	G	TGATGTAAAAATCAGCAAGCATAGGTGCGTTCTATGGTAAGTAGTTGCTTTCACCTTTGTTGCTTGAAAGCCTCTTACATTGTTAGTGCTCTTGTTAAAAGGACACCTGTGCTCTCCCTGTATTATGTTGTCGGTGATGCTTAATTTAAATTTACAGTTTTAGATTGTCATCAACACATTAATCATTTGCTCCTGTTCATCGTATTAATGAATGGTTGTTGCTCCTAACCATCATCAGACAGGCACTCTT	T	CAGCCTTTGCTTATACGCATCAGTTGAAGTGTTCTTGCATAGTGCTGTGGTGTTTCAGAATCTGTTGTCGCTTCACCTGCCACCAGTTCTACATCTGCTGCTGATTATTTACAACATGTTCTTGTAGCTCTACACAGTAGACCATGCTTATGATTTATGAAGTGTTATTGCTGTCCCAATAGACCTACAAGTTCTTGAACATATTGTAGAAAACTACCATGACCACCAGACCAATGATGGCACATGCGAC		TGATGTAAAAATCAGCAAGCATAGGTGCGTTCTATGGTAAGTAGTTGCTTTCACCTTTGTTGCTTGAAAGCCTCTTACATTGTTAGTGCTCTTGTTAAAAGGACACCTGTGCTCTCCCTGTATTATGTTGTCGGTGATGCTTAATTTAAATTTACAGTTTTAGATTGTCATCAACACATTAATCATTTGCTCCTGTTCATCGTATTAATGAATGGTTGTTGCTCCTAACCATCATCAGACAGGCACTCTTTCAGCCTTTGCTTATACGCATCAGTTGAAGTGTTCTTGCATAGTGCTGTGGTGTTTCAGAATCTGTTGTCGCTTCACCTGCCACCAGTTCTACATCTGCTGCTGATTATTTACAACATGTTCTTGTAGCTCTACACAGTAGACCATGCT…
	chr8_25895239	8	25895239	T	T	C	C	C	C	CATCAAATCCTAGTGACTGGACTCATGGTTTACCTACCACCAGTAGTAACCTTCATCCATAAGTCCCATAACTCATCTCATTTACAAAATACAACACACATTTTCATCTTTAAGAAATACAGGAAGTTTACAGACCATGATATTTGGTAGGGGAAACCTTCATCACACTAATGGTTTAGCTATCGAGTAAAGCCATTGTAAGATTATCGGGCATTTGAATAGAAGTAAAACAAGAACTATGCATAAACAT	T	ATAGTGCAGTATTACCTCCCCACAGTTCCAGCTGAGGTTATGATTTTCTCCATCTCTATTATCCTCACCATTTGAAGAGTTGTACTTCTTGTTATATGTCACCAAATCAGCCAGCGTAAATCCATCATGCGCACACACAAAGTTGATACTGTGCCAAGGTTTCCTCCCCCCTGCCTGATTAATAAAGGAATATTTGTAATGGCAAATACAAGTGACAGCTTTGATTCTTATGCAAACCTAAAGGAAATGT		CATCAAATCCTAGTGACTGGACTCATGGTTTACCTACCACCAGTAGTAACCTTCATCCATAAGTCCCATAACTCATCTCATTTACAAAATACAACACACATTTTCATCTTTAAGAAATACAGGAAGTTTACAGACCATGATATTTGGTAGGGGAAACCTTCATCACACTAATGGTTTAGCTATCGAGTAAAGCCATTGTAAGATTATCGGGCATTTGAATAGAAGTAAAACAAGAACTATGCATAAACATTATAGTGCAGTATTACCTCCCCACAGTTCCAGCTGAGGTTATGATTTTCTCCATCTCTATTATCCTCACCATTTGAAGAGTTGTACTTCTTGTTATATGTCACCAAATCAGCCAGCGTAAATCCATCATGCGCACACACAAAGTTGATA…
	chr8_26494490	8	26494490	T	C	T	T	-	T	ATGGAAATTCAGGGTTTGTCTTTTTTAGAGGGAGGGAGTAGATTCTATTTCTAAGAAATCGATCGACCCATTAATTGAGTGGATATTGTAAAGAGCCGTGTTTACATGTACTGCCTCACTTTGACAAATCAATCCAATTATCGCATTGAGCTATCTCCGCTGCTAGCTTTTACTGATTGCGAATTCCGCTCAATAAAACAGTAGCTATAGCTATAGCTAGGGTAGCTAGGCCCTTGTCGTGGTCCATGCA	T	GAGCATATCGTCATTGATGAGGATCGATCGATCGATCCAACGATTGGGCAAAAAAAACCAAAAAGGAGGAGCAAATCGATCGGGGGAACAGAGCCATCAAGGACGCCGTCAGATTGTTGCTATTGCTGCGATCTCGTTCTGATCTCATCTGCTCCGATGCATTATTATGTTTCAATTCCGCGTTGAATAGTCGCCGGCGCCGCCGTGAAAGCGATCGATCGGTCGATGCCCATGTGCCACCATCAACGTC		ATGGAAATTCAGGGTTTGTCTTTTTTAGAGGGAGGGAGTAGATTCTATTTCTAAGAAATCGATCGACCCATTAATTGAGTGGATATTGTAAAGAGCCGTGTTTACATGTACTGCCTCACTTTGACAAATCAATCCAATTATCGCATTGAGCTATCTCCGCTGCTAGCTTTTACTGATTGCGAATTCCGCTCAATAAAACAGTAGCTATAGCTATAGCTAGGGTAGCTAGGCCCTTGTCGTGGTCCATGCATGAGCATATCGTCATTGATGAGGATCGATCGATCGATCCAACGATTGGGCAAAAAAAACCAAAAAGGAGGAGCAAATCGATCGGGGGAACAGAGCCATCAAGGACGCCGTCAGATTGTTGCTATTGCTGCGATCTCGTTCTGATCTCAT…
	chr8_27713397	8	27713397	T	T	-	-	-	A	TTGATTTCTGCAATTGCAGATAACTGTGCTTCTCACTTGTGATCTTTTCCCCTAGGTGATTCTTGCTCACTTTTGCTCTTGCCTATTGTTGCATCAAGCCCTCCACGAGCATCTCATCTTTCTACTTTCAAGGATCAGTTTTTTTTTTTACCTCCCCTCTGCAATTCTCTGAATCTGACGACGGAGAACGCAATTTTCTTGCAAGCAGCACATGGCAGGATAGGGAACCCAAAACTTTTCATAGCTGGAG	T	ACAGTTCTTGATTCACTATGCAACTATCCCTTTCTAGGAATTAGGCAATTAGGTCCCCGTGAATATCTCACTAGCCTTGATGCTTGGTACAGTAGAGAGTACAGTAGGAATCCTAGCTGAAGAGATGTATCAGCTGAGCTCCCATCACATGATCACTGTGCTGAACTACCTCCCCTGTTCCCCATACAATCTCTGATGCTTTGGATTTCGCTGCTCGTGCCGGTGTTCTTCCGTTCCAAGGACAAGAGGC		TTGATTTCTGCAATTGCAGATAACTGTGCTTCTCACTTGTGATCTTTTCCCCTAGGTGATTCTTGCTCACTTTTGCTCTTGCCTATTGTTGCATCAAGCCCTCCACGAGCATCTCATCTTTCTACTTTCAAGGATCAGTTTTTTTTTTTACCTCCCCTCTGCAATTCTCTGAATCTGACGACGGAGAACGCAATTTTCTTGCAAGCAGCACATGGCAGGATAGGGAACCCAAAACTTTTCATAGCTGGAGTACAGTTCTTGATTCACTATGCAACTATCCCTTTCTAGGAATTAGGCAATTAGGTCCCCGTGAATATCTCACTAGCCTTGATGCTTGGTACAGTAGAGAGTACAGTAGGAATCCTAGCTGAAGAGATGTATCAGCTGAGCTCCCATCAC…
	chr8_28165515	8	28165515	T	T	-	-	C	-	ATATATATGTGATTAGAGAGCTGATCAGAGTGTGAGCGAGTGAAGAGGTAGCTAGAGGAAGGCGGGGTTGATATAGACGAAGAGGTGGATGTGATGTGCTCCAGAGGAGAGGAGAGGAGAAGAGGATCGAGTAGAAGCTAGCTAGCTGATGGTATGGTAGGGGAGAGATGGATCGATCGAGACGATGGATCGGAATTGAAGGCGGAGCAGTGTCGGGGAGGTGGCGCATTTAGTGATGGCCATGAATGCG	T	TGCGTTGCTTGCAATTGCAAGCGGCGCCGGCCGGGCGACGGTGAAAAACTTTACTCCTCCTCCACTACTCTACAACTACACGGTCAGTGGAGTATACATGAGCCGTTGGGAGATGAGTTGGCCGGCCTGCCATTAATGCCCGCTCCCTAGCTTCCTCCCTCCTCCTTATTCGATATGATCTGCATGCTTAATTTGGTAGCTCCCACTTCCCGTGTCCGCATGCATCAGCAGCACATATATATCATGCACC		ATATATATGTGATTAGAGAGCTGATCAGAGTGTGAGCGAGTGAAGAGGTAGCTAGAGGAAGGCGGGGTTGATATAGACGAAGAGGTGGATGTGATGTGCTCCAGAGGAGAGGAGAGGAGAAGAGGATCGAGTAGAAGCTAGCTAGCTGATGGTATGGTAGGGGAGAGATGGATCGATCGAGACGATGGATCGGAATTGAAGGCGGAGCAGTGTCGGGGAGGTGGCGCATTTAGTGATGGCCATGAATGCGTTGCGTTGCTTGCAATTGCAAGCGGCGCCGGCCGGGCGACGGTGAAAAACTTTACTCCTCCTCCACTACTCTACAACTACACGGTCAGTGGAGTATACATGAGCCGTTGGGAGATGAGTTGGCCGGCCTGCCATTAATGCCCGCTCCCT…
	chr9_713387	9	713387	C	C	T	-	-	T	TGTATTTTAGAGTCGTTTTGGAACGTGACAGTATATCTTTGTCGGCCTCTTTTTGGGCCCGTTTGAGATGACTTTGTTGTGACGGTCCGCAAAACCCAGGCATGTGAGGAGCCGTCATAGATGAGAGGATTTGTACTAGTGATAGTCTATAAATATACTTGTTAAGAACATGTATCATATCATATATGGACATGAAATGCGTGGTTATGATATACTGTAGTGTTAAACGTCAGCATGCAAAAGGAGGGGA	C	GACGGCTACATTTTCTGCATATTTGATTGCCCTAGTTATGTTAGCTTCCAACGGTTCACTTAATTTAAGGGAAGATGATGACCAATAATTGCTCTGTTATAGACCACAGTGTCTAGATAAATTAGGACTTGATTGATTATACTCAACCCCAAGGTGCCACTACTCCAACTAGTCTTGTTTGAAGTATTATATAGTAGTTCCATGGTAGATCTCATCTAGGGCTCCTTTTTCTTGCCTGGATGCATATGTT		TGTATTTTAGAGTCGTTTTGGAACGTGACAGTATATCTTTGTCGGCCTCTTTTTGGGCCCGTTTGAGATGACTTTGTTGTGACGGTCCGCAAAACCCAGGCATGTGAGGAGCCGTCATAGATGAGAGGATTTGTACTAGTGATAGTCTATAAATATACTTGTTAAGAACATGTATCATATCATATATGGACATGAAATGCGTGGTTATGATATACTGTAGTGTTAAACGTCAGCATGCAAAAGGAGGGGACGACGGCTACATTTTCTGCATATTTGATTGCCCTAGTTATGTTAGCTTCCAACGGTTCACTTAATTTAAGGGAAGATGATGACCAATAATTGCTCTGTTATAGACCACAGTGTCTAGATAAATTAGGACTTGATTGATTATACTCAACC…
	chr9_6044317	9	6044317	G	G	A	A	-	A	CTGTAATACTCCCTTTATTTAGAGCTTCTTCACAATCTAGCAGTGCAGAAGGGGGTAAGATGTTTTCCGGCGACTGGAGGAGGAAACGACCGCTCCTATTAAAGTTAGGAAAGAGTTAAAATATTAGGAGAAAGAAAAAGAAAAAGTCAGTCAAGAGTTCGTGTGCAATACATAGACGGTACGATGGTATCATTGCAACAAGGCAAACAGCAAAACTGTCAGCACGCTATATCATTCAGTGCTCAACTAT	G	GGCGGAAATATTCTATTATACCAATTCACAACAATGTTCCCGAGAGAAGCGCCAAGCACTGAAATGGCAAGTCATGCTTCAATCTAATCAATCTATGTCAGTACGGAACTATGGGTCTAAATTGATTCCAAAATTGAAGGAACGATCTCTGTCCAAGATTCTCATTCTGAAGCAGGTGTATAAACCTGGGACAGACCAGACTTGTTCGAACAATATTATAAGTAGGAAAATACCCATCAAACAACTTTAG		CTGTAATACTCCCTTTATTTAGAGCTTCTTCACAATCTAGCAGTGCAGAAGGGGGTAAGATGTTTTCCGGCGACTGGAGGAGGAAACGACCGCTCCTATTAAAGTTAGGAAAGAGTTAAAATATTAGGAGAAAGAAAAAGAAAAAGTCAGTCAAGAGTTCGTGTGCAATACATAGACGGTACGATGGTATCATTGCAACAAGGCAAACAGCAAAACTGTCAGCACGCTATATCATTCAGTGCTCAACTATGGGCGGAAATATTCTATTATACCAATTCACAACAATGTTCCCGAGAGAAGCGCCAAGCACTGAAATGGCAAGTCATGCTTCAATCTAATCAATCTATGTCAGTACGGAACTATGGGTCTAAATTGATTCCAAAATTGAAGGAACGATCT…
	chr9_8713219	9	8713219	G	A	G	-	-	-	AATAAATTCTTTTTTTTAAGTAAGAGGAACATAATTATTTAGGCAATTACTTTTTGCAAAGGACTGAGGCTTAGGACGTGATTTCTTGGTTGGTGATGGTTCGCTCCGCCATATAATTTTAGACAGAGATGATATTGTTGAAAATGTTGCAGCAACACCTCTTGATAAAATTGCTCCAACAATTGACCTGCTTCTGTCTTCTGATAACCTGCAAAGCCATCAAAATGTCGAGGAAAGCCAAAACAGGAGT	G	AATTGCAACTCCATCTTCCCATTTTCAGCAATTGCATACATATAAGTTAAACACTATTTTAGTCAGTTGAATCAATACAAATCTGAATCAAACATATAAATGTCATTTATATTTGCAGTACAGTTAGAATTGGCAAAATGTGTGTCCATATAAATTTTACAGGGAAGACAGTGCCCAGATATGCCTTGGAAGCCCTAAACCATGCTGCTCCGCTCACGATGGAAGCACAGATACATTTTCTAGAAGAATG		AATAAATTCTTTTTTTTAAGTAAGAGGAACATAATTATTTAGGCAATTACTTTTTGCAAAGGACTGAGGCTTAGGACGTGATTTCTTGGTTGGTGATGGTTCGCTCCGCCATATAATTTTAGACAGAGATGATATTGTTGAAAATGTTGCAGCAACACCTCTTGATAAAATTGCTCCAACAATTGACCTGCTTCTGTCTTCTGATAACCTGCAAAGCCATCAAAATGTCGAGGAAAGCCAAAACAGGAGTGAATTGCAACTCCATCTTCCCATTTTCAGCAATTGCATACATATAAGTTAAACACTATTTTAGTCAGTTGAATCAATACAAATCTGAATCAAACATATAAATGTCATTTATATTTGCAGTACAGTTAGAATTGGCAAAATGTGTGTCCA…
	chr9_8882519	9	8882519	C	A	C	C	C	-	ATGGAACAGAATCTGCTATTTCTTCTTTTCAAAAGCTAACTGTGACATTTTATTGAAAGGAATCAGCGTTAAATATAAATATAGAACTTGATGCAAGATCAATTACACCGGAAACGTCACTCTCAAACCAAAGTAGACGCTGTTGGAGTCTTGATACTGGTTTTCAGTTCTTTTCACAGTAAGGCTTCTGGAAAAAAAAAGGCTATGCCATTTGTAACAAGAAGTTCTTGCACAATTTCTACATGACATT	C	TCGTTAATCATAGAAGAACATAAACCTGTTCTTTACAATGATAAGATCTAGCTCACTTGTGCAAATTTAATGTCAAAATATTAAGGAAAACTAATTACCTCATCTTTCATAAAGGACATGCTAAACAGAACATGAACTAGAAATAATCACCTCCTAAATTATTTTTCCCAGTTCAAGTGTGGCATATATTGTGGTAGGACCAGAGTAAGAGACTGGATAGAAACATCAGTTCTAAAAACAAGACAAATCA		ATGGAACAGAATCTGCTATTTCTTCTTTTCAAAAGCTAACTGTGACATTTTATTGAAAGGAATCAGCGTTAAATATAAATATAGAACTTGATGCAAGATCAATTACACCGGAAACGTCACTCTCAAACCAAAGTAGACGCTGTTGGAGTCTTGATACTGGTTTTCAGTTCTTTTCACAGTAAGGCTTCTGGAAAAAAAAAGGCTATGCCATTTGTAACAAGAAGTTCTTGCACAATTTCTACATGACATTCTCGTTAATCATAGAAGAACATAAACCTGTTCTTTACAATGATAAGATCTAGCTCACTTGTGCAAATTTAATGTCAAAATATTAAGGAAAACTAATTACCTCATCTTTCATAAAGGACATGCTAAACAGAACATGAACTAGAAATAATC…
	chr9_10856832	9	10856832	G	G	A	A	A	-	AAGTCCAACGCAGCAAGTCACACCAGTACAAAACTTATTCACAAGATGGGTATATCTGTTGCAAACTACAGCTACTGGAAAAATACACACATGCAGCGGCAAAGGTCAGCAAAAGAACTGGATTAGGGTAAAACATATAATCATAATAATAAACAAATCGACCTGTAAGTAATCCCCCCCCCCCAAAAAAAAAAGGAAAAAAGAAAAAGAAAAGAGTACCAGCATATTTCTTGGCGCCACTGAACAGCAT	G	TGATAGAAGGGCCAAGTTGCTGAATTGAACTCCCCCGTTCAAATCAATCGCCTCAGATAAGGCAAACTCCGCAGTGGTAGCTTTACAATGGTAGTGTTCCTCAAAGGAGGATGTGACAAAATCATTCCAAATCCTGACTTCCTCAGTGGGTTTCATGATTTTGTTTCCAGAAAATGTACATCGAGTTCATCAGATCTTCTTGGGAAGATTATAGGTTTTCTTTAGGAACTTGGTAGCCGTCTCATCATAA		AAGTCCAACGCAGCAAGTCACACCAGTACAAAACTTATTCACAAGATGGGTATATCTGTTGCAAACTACAGCTACTGGAAAAATACACACATGCAGCGGCAAAGGTCAGCAAAAGAACTGGATTAGGGTAAAACATATAATCATAATAATAAACAAATCGACCTGTAAGTAATCCCCCCCCCCCAAAAAAAAAAGGAAAAAAGAAAAAGAAAAGAGTACCAGCATATTTCTTGGCGCCACTGAACAGCATGTGATAGAAGGGCCAAGTTGCTGAATTGAACTCCCCCGTTCAAATCAATCGCCTCAGATAAGGCAAACTCCGCAGTGGTAGCTTTACAATGGTAGTGTTCCTCAAAGGAGGATGTGACAAAATCATTCCAAATCCTGACTTCCTCAGTG…
	chr9_14614319	9	14614319	T	T	-	-	-	C	CTCCCTTGAATCCTTCATTTGGTGGAAAGAAACAGTTGGAAACTAGGACTCCGATCCTATCGTTTGTCTTTCAGCTTGCAAGTCCCAGCTAAAATTTAAGTTTTAAACTTAATTTTTGAGCTGATATTTAGATTTGTTTTCATCGATCGTTGTTTATTTCCTATCTTTGACATGCCGGCACGATGCCTTGTGTGCTTCATCAGCAGATCAGCCTGCATGAGAGAATTCCTATATTAATAGCAGACCTGTC	T	ACGTCTGAAGAATGCCGGCTCGGACTCTAAATAATCAGCCAGATAATGAGAGAATTCTATTAATTCTTCTCTCTCCATTCAAGTGCTGTGTGAGAGAAGCTAGAAGAATGTATACTACAATATCTGTGATGAGACTGTGACTGACGCAAGCCGCGATCTAGAAGGAGATCACGCTCCCGTCTGTAATTAATCTGAAGTTCTTCAGAAACGGGAGGGACACTGAACCTGGCCTGCAGTTTAATTTCTTCAG		CTCCCTTGAATCCTTCATTTGGTGGAAAGAAACAGTTGGAAACTAGGACTCCGATCCTATCGTTTGTCTTTCAGCTTGCAAGTCCCAGCTAAAATTTAAGTTTTAAACTTAATTTTTGAGCTGATATTTAGATTTGTTTTCATCGATCGTTGTTTATTTCCTATCTTTGACATGCCGGCACGATGCCTTGTGTGCTTCATCAGCAGATCAGCCTGCATGAGAGAATTCCTATATTAATAGCAGACCTGTCTACGTCTGAAGAATGCCGGCTCGGACTCTAAATAATCAGCCAGATAATGAGAGAATTCTATTAATTCTTCTCTCTCCATTCAAGTGCTGTGTGAGAGAAGCTAGAAGAATGTATACTACAATATCTGTGATGAGACTGTGACTGACGCA…
	chr9_14920594	9	14920594	G	G	C	C	C	-	CTCGGATTTTCGCTGTGGGCGCGCGCGCGAGAGAGAAACCGTGTGCGGGCGCGGTACGGTGCAACACCGAAACCGGGAAGCGCACGGGGCAGATTGCGCGGCAGGAGCACGTGGATGGGGGGCCGTGGCCTCTCATCCCGTCTCGTCGCGGCTCGGCTCGGCTGGCCCCGGCTCCGTCGAAGCAACATGGAATTCACTAGATTATTAGTAGAGTCATATACGTATATGGTAGTATCATGTGGTCTGTGTA	G	CGCTGTGGCACTTGTTTTTTTGGCAGGAATCAGTTGGCGACGAGGCGACGACATGGGGACAGACGGACACAGAGAAATCAGCTTCGGCTTCGATTGTGGCCTGGCCTGGGCTTTGTGGTTGTGGGCGCTTCACGGCTACGGCTTCATTTTTCTCGGACGGAGCGTCGTGCGTCACCGAAAACGCACGTACGCCGGGCGGAATCATGCGCGGGCGGGCGGACGCATGTGGTTGGTGGCGCCGTGCGGGCCG		CTCGGATTTTCGCTGTGGGCGCGCGCGCGAGAGAGAAACCGTGTGCGGGCGCGGTACGGTGCAACACCGAAACCGGGAAGCGCACGGGGCAGATTGCGCGGCAGGAGCACGTGGATGGGGGGCCGTGGCCTCTCATCCCGTCTCGTCGCGGCTCGGCTCGGCTGGCCCCGGCTCCGTCGAAGCAACATGGAATTCACTAGATTATTAGTAGAGTCATATACGTATATGGTAGTATCATGTGGTCTGTGTAGCGCTGTGGCACTTGTTTTTTTGGCAGGAATCAGTTGGCGACGAGGCGACGACATGGGGACAGACGGACACAGAGAAATCAGCTTCGGCTTCGATTGTGGCCTGGCCTGGGCTTTGTGGTTGTGGGCGCTTCACGGCTACGGCTTCATT…
	chr9_15748583	9	15748583	G	G	-	T	-	-	CACTACATCTGAATTTTTTCTCAAAAAAAAATTGCGGCAGGTTTTTAATACTCACTTCCTAATATCCCGTTTGAAAACCATGCATGGTACGTATGTTGAAGCAAATTCTGGGTTGCAAACCCAGAAAAATCTTTCGATTTCGTTTTCTTTGCTTCCTGCACGCTGTCTGCCGTGATACCTGAGACTGCAATGATCGTTGGTTTGCGGCCCATTAAAGTCCGAGGCTGGACCGGACGGCCCATCACAGCAT	G	ATGCGGTAAACCGAAACGGCTCATTAAATGACGGAAAAAGTACACTTGAGGTCCCTCATTTTGTCGTTAAGTTTTAAATCGTCCCTAAACCGGAATAACTGGATACTCCCTCCGTTTCTAAATATTTGACACCGTTAACTTTTTACCACATGTTTAACTGTTCGTCTTATTCAAAACAATTTGTGAAATATGTAAAACTATATGTGTACATGAAAGTATATTTAACAATGAATCAAATGATAGGAAAAGA		CACTACATCTGAATTTTTTCTCAAAAAAAAATTGCGGCAGGTTTTTAATACTCACTTCCTAATATCCCGTTTGAAAACCATGCATGGTACGTATGTTGAAGCAAATTCTGGGTTGCAAACCCAGAAAAATCTTTCGATTTCGTTTTCTTTGCTTCCTGCACGCTGTCTGCCGTGATACCTGAGACTGCAATGATCGTTGGTTTGCGGCCCATTAAAGTCCGAGGCTGGACCGGACGGCCCATCACAGCATGATGCGGTAAACCGAAACGGCTCATTAAATGACGGAAAAAGTACACTTGAGGTCCCTCATTTTGTCGTTAAGTTTTAAATCGTCCCTAAACCGGAATAACTGGATACTCCCTCCGTTTCTAAATATTTGACACCGTTAACTTTTTACCA…
	chr9_16185429	9	16185429	G	G	A	-	A	A	GACAAAAAGATGAGTCCCCTTCAGAGCCCAGGGGAGAACTAAACCCAGCGAGGACGATAGCAACTGAGAGTGTATGTATTGAGACCAGAAGCGATTCTGCAAATGCAAAATAGTGTTGGCCCACATTAGGTACTCATAAATGGCTTCAGAAACATCACATGTCTCTTGTATTAATTATTGTTTCCAGATGTTCTTGGACCGATGATCAGAGAGAACATTATGTACAGGCACGCCTAACCGAAGTCTGAAC	G	CTGGAGTTTAGCACCTGACAGCTGCTCACCGTCTCCAATCAACTCATCACACTAAGATGGTACCAATAACACTCACAGCAAAGTGACAAGGTGCACACAAAGAGTGGCAACTCGCTACTACATTACAATGGAATATAACAACACGCATACTTCCCGAGATCCTAAATGCTGCGATGCAAAAAAAGTTCTTGAAATATCAATTCAAATTCAAAATTCATTTCTTAACCTTAAAATAGTCAATTAATCCGTT		GACAAAAAGATGAGTCCCCTTCAGAGCCCAGGGGAGAACTAAACCCAGCGAGGACGATAGCAACTGAGAGTGTATGTATTGAGACCAGAAGCGATTCTGCAAATGCAAAATAGTGTTGGCCCACATTAGGTACTCATAAATGGCTTCAGAAACATCACATGTCTCTTGTATTAATTATTGTTTCCAGATGTTCTTGGACCGATGATCAGAGAGAACATTATGTACAGGCACGCCTAACCGAAGTCTGAACGCTGGAGTTTAGCACCTGACAGCTGCTCACCGTCTCCAATCAACTCATCACACTAAGATGGTACCAATAACACTCACAGCAAAGTGACAAGGTGCACACAAAGAGTGGCAACTCGCTACTACATTACAATGGAATATAACAACACGCAT…
	chr9_18340871	9	18340871	C	C	T	T	T	-	AGAGTGGCGATGTGGCGGGGCTGGATCTGTCGAATCCGTAGGTGTTTCTTTGATCCTGAATCGCGGAAAGTTTTTTTTTTCCCTTTCTGTTTTTTTTTGGGTTCTCTCTTTGTTCGAAAGGTTCAGGTGGGTTTCTGCTCGATTTGACCGGCTGGTTCATCGGTGCCGCTTTGTTTTTATCTCTTCTTTTTTTTTGGTTGGATTCTTGATCCCCTCGAGTTGTTTGTTTGTGTGAATGAAATCGGAGTGA	C	TGTGGAACAAACCCTAGTTGTTATGTTGGTAACATGGTAATGCTAATGGGGAAATTTTTCTCTCCTTTTTTTTCAGATGAGGAATTATTGACCGCCCTGCTGAAGTACTGAATTTGGGGGTGGAGGGATTTTGTTCACCTTGCTGTCCGATTCCGCGCTTGATTGTTTCTGATAAACTGCTTAGTTCATGTCGTCCAAATCACCGCTGCAAAGCATGCCTGGTCAAGCGGCAAAGCCGAAGGGCACTGGG		AGAGTGGCGATGTGGCGGGGCTGGATCTGTCGAATCCGTAGGTGTTTCTTTGATCCTGAATCGCGGAAAGTTTTTTTTTTCCCTTTCTGTTTTTTTTTGGGTTCTCTCTTTGTTCGAAAGGTTCAGGTGGGTTTCTGCTCGATTTGACCGGCTGGTTCATCGGTGCCGCTTTGTTTTTATCTCTTCTTTTTTTTTGGTTGGATTCTTGATCCCCTCGAGTTGTTTGTTTGTGTGAATGAAATCGGAGTGACTGTGGAACAAACCCTAGTTGTTATGTTGGTAACATGGTAATGCTAATGGGGAAATTTTTCTCTCCTTTTTTTTCAGATGAGGAATTATTGACCGCCCTGCTGAAGTACTGAATTTGGGGGTGGAGGGATTTTGTTCACCTTGCTGTCC…
	chr9_20655028	9	20655028	C	C	T	-	-	-	TTTTTCTTCTTCTTCTTCTTTCGAGGAGAGGAAGGAGGCAGCCGCGCGCGCGCGGAGGCGGGCAACCTCTCCTCGACTCCTCTCCCCCACCGTTTCGTCGTCCCCGCGTGAGAGGTAAACGAGCTCCTCATCGATCGATTTCTCTCTCTCTCTCGCCGCGAATTCGCTTGGTAGCCATGCACGCGCGCATGGAGGGAAACCTTTTCTCTTTTGTTGTTGTCGTCGTCGTTGGTGCATGTAGCTTCGCCGT	C	GTTAGTACGTGACAACCTCCGGCGACGGATGGATGGATCGGTGGCGGCGAGGCGGCCGCGCGCCGGCCGGCATTTTGCTATTTTTTTTTCATCATGATGACATGAGCGCGACTGCGTACGTGCTTGGTGGTGCAGGAAGGGGAGGAGGCGGAGATGGCGGGGGAGGAGCGGCCGGAGCGGATCGTGGTGTCGGTGCGGCTGCGGCCGGTGAACGCGCGCGAGGCGGAGCGCGGCGACGGCTCCGACTGGG		TTTTTCTTCTTCTTCTTCTTTCGAGGAGAGGAAGGAGGCAGCCGCGCGCGCGCGGAGGCGGGCAACCTCTCCTCGACTCCTCTCCCCCACCGTTTCGTCGTCCCCGCGTGAGAGGTAAACGAGCTCCTCATCGATCGATTTCTCTCTCTCTCTCGCCGCGAATTCGCTTGGTAGCCATGCACGCGCGCATGGAGGGAAACCTTTTCTCTTTTGTTGTTGTCGTCGTCGTTGGTGCATGTAGCTTCGCCGTCGTTAGTACGTGACAACCTCCGGCGACGGATGGATGGATCGGTGGCGGCGAGGCGGCCGCGCGCCGGCCGGCATTTTGCTATTTTTTTTTCATCATGATGACATGAGCGCGACTGCGTACGTGCTTGGTGGTGCAGGAAGGGGAGGAGG…
	chr9_22529476	9	22529476	T	T	-	G	G	-	TCCAATAATCCTTTTATTACTATCTTGTGAAGTTCTGCTACGTAACATTACACATGCTGTTCAGGGAGATCTATTTTCCTTTTATGAAACTTGCCAAAGTTACACTTGGGTTATAGAAGATGACAAGGTTAGAATATTCCTCTTGTTGCCTTGTATACTTTTAAATGCTAAGTTCAGAGCACTATGAACTAACAAACTGTTCTACACTAGGTGGCTATGTTTCAATTAGCTAGATCTTGGCAGTATGGAC	T	TGATCAAGGGCTATATTCGGAAGGAAAGAACTATCCATGGTTTTCGAATGGAAGTAGCAATGCTTTTATTAATCATGTGATTGGAAGGTACTACATAGAAGTATTGAATGATATACTGAATTGCCAATTTATTGCCTGTTTGTACATTTTGAAAGTAGCCTAGCCCCTTAACTTTTTGAAAGTAGTGGAGTGTTTCTGTTGAGCCCAATATTCATATTAAAGGGAGCTAAACTAATACTCCGAAGTAGCT		TCCAATAATCCTTTTATTACTATCTTGTGAAGTTCTGCTACGTAACATTACACATGCTGTTCAGGGAGATCTATTTTCCTTTTATGAAACTTGCCAAAGTTACACTTGGGTTATAGAAGATGACAAGGTTAGAATATTCCTCTTGTTGCCTTGTATACTTTTAAATGCTAAGTTCAGAGCACTATGAACTAACAAACTGTTCTACACTAGGTGGCTATGTTTCAATTAGCTAGATCTTGGCAGTATGGACTTGATCAAGGGCTATATTCGGAAGGAAAGAACTATCCATGGTTTTCGAATGGAAGTAGCAATGCTTTTATTAATCATGTGATTGGAAGGTACTACATAGAAGTATTGAATGATATACTGAATTGCCAATTTATTGCCTGTTTGTACATT…
	chr9_22925747	9	22925747	C	C	T	T	T	-	TTCCCTGAATTTCAGGCTATAGTGCTGAGCCACATTTGATTGCTGCAGATTTATCATGCAAGGCAAATGTACATACAGCGGGATCTGAATATCTGATATTTATGTTAACGCATGATGGGTAATATACATTTACTTCATGAATTCCTGATGTAGATTGAAATCTCACCTATACTCCTACATGACATACATACGTGCGCTTCTATTGACTCGGTTTGATTTATCTGATCTATTAGTAAATGTATGTGTGCAT	C	CCTCCTTTCAAACCTCACTCATATTGCATCTCAACCATTCAACCTTAATGCTGGCCATCTGTGAAGTACACATGTAAATTCACACTGCTAAGGGCCTCTTTCAAAAGTCTTTCCAGGTACAAAGGATCAGAACCAAAGAAGAGTCACTATCCTTCTGTACAAATCCCATTAAGCCCATCGTCCCAGTAAATCAGATTTCGGGCTCAAAATTGGCCTGCCCGAATGTCTCTATCGATGCGCTCCGCGTTAA		TTCCCTGAATTTCAGGCTATAGTGCTGAGCCACATTTGATTGCTGCAGATTTATCATGCAAGGCAAATGTACATACAGCGGGATCTGAATATCTGATATTTATGTTAACGCATGATGGGTAATATACATTTACTTCATGAATTCCTGATGTAGATTGAAATCTCACCTATACTCCTACATGACATACATACGTGCGCTTCTATTGACTCGGTTTGATTTATCTGATCTATTAGTAAATGTATGTGTGCATCCCTCCTTTCAAACCTCACTCATATTGCATCTCAACCATTCAACCTTAATGCTGGCCATCTGTGAAGTACACATGTAAATTCACACTGCTAAGGGCCTCTTTCAAAAGTCTTTCCAGGTACAAAGGATCAGAACCAAAGAAGAGTCACT…
	chr10_878678	10	878678	T	T	C	-	-	-	TTTAAAGATTGCATGTCGTAATCTTGAGAAAACGATTATGCATCTGTTTGCCAATTTCGGATGGAGGTTTATAAACATAATTTAATAATTGTGTACTCTTTATCTTGGGTTGGTAGTATTTGGTTTGTTTCTTCTTCATGGTTGGTGTCTTTTATTTCTATAATTCTATTTGAACTGCACTCATTATGAGTGTTAGGCTGTAATAATTGGTTGTAGCTTGTTGAGCAAAGGCTGGAATGCTATGTTCCAT	T	ATATAAAAACAAAGTATTAAGGTGGAAAAATTACATCTAGCTAGGTGACACAAATGCATACACCTAGTGATAAGGCCGTGCGGAAGGATTCCTTATTTAAGTACCCACACATAGAGGACCAATGGGCGAAAAAATACACCACAGGATCAAAGAAGTCGTATGATGGACAAACACATCGACAAAAACTCTATAATTTTTTATAATATAAGCCTTTAGTATGAGGTTCCCTCGTAGAGGAACCTCCAATTTG		TTTAAAGATTGCATGTCGTAATCTTGAGAAAACGATTATGCATCTGTTTGCCAATTTCGGATGGAGGTTTATAAACATAATTTAATAATTGTGTACTCTTTATCTTGGGTTGGTAGTATTTGGTTTGTTTCTTCTTCATGGTTGGTGTCTTTTATTTCTATAATTCTATTTGAACTGCACTCATTATGAGTGTTAGGCTGTAATAATTGGTTGTAGCTTGTTGAGCAAAGGCTGGAATGCTATGTTCCATTATATAAAAACAAAGTATTAAGGTGGAAAAATTACATCTAGCTAGGTGACACAAATGCATACACCTAGTGATAAGGCCGTGCGGAAGGATTCCTTATTTAAGTACCCACACATAGAGGACCAATGGGCGAAAAAATACACCACAGGATC…
	chr10_3504369	10	3504369	C	C	T	T	-	-	GATCGACTATATCCTATCATTTGTGAAATAGAAGATACAATTGTACAGTGTATTTCAAGTGCGTTATAATTTTGTTTCTGCAAACTTTCACAAGACCTTGGCAAAGTGGTATACCGTATACAGAATTTTACAATCGTTTTTCAGATTTTTCTACAGTAGTCCACATTCTACAGTTTATAGTATCAGCCTAGCTAGCTAACCCTTTCTTGCAGGATTGCAGCCAAAAATCAGGTTGATCTTCAGCAGAAAA	C	ATCAAACAGATTTGGAGCTATAATCACCAAGTTTCTATCCTCCTGTCATCAGGTTTGGGGGTTGGCTATTTCCTCCTGTGGTGGCATGTGTTTGTCACCTCACTACCTTAGGCTTTTTCTTCTTAGAGTATGTCTTTGACTACCCTTTGAATGAAACTTTCCAAGGCTTTGATCAATCAGCACCACCTATGGGTAATTTTACCATCCTTGAGAAAGCACCTAGAGGTACCATATTTTCTAGTCTAAAATC		GATCGACTATATCCTATCATTTGTGAAATAGAAGATACAATTGTACAGTGTATTTCAAGTGCGTTATAATTTTGTTTCTGCAAACTTTCACAAGACCTTGGCAAAGTGGTATACCGTATACAGAATTTTACAATCGTTTTTCAGATTTTTCTACAGTAGTCCACATTCTACAGTTTATAGTATCAGCCTAGCTAGCTAACCCTTTCTTGCAGGATTGCAGCCAAAAATCAGGTTGATCTTCAGCAGAAAACATCAAACAGATTTGGAGCTATAATCACCAAGTTTCTATCCTCCTGTCATCAGGTTTGGGGGTTGGCTATTTCCTCCTGTGGTGGCATGTGTTTGTCACCTCACTACCTTAGGCTTTTTCTTCTTAGAGTATGTCTTTGACTACCCTTT…
	chr10_3506968	10	3506968	G	G	-	-	A	A	AGAAGTTACGCCACATTTTATTCTTGATTTCAGTCATCTTTTTTCTATGTAATTGATATATCTCTTATATGTTGTAAGCATATGATGAATGTTTTATTTTCTCCTGTTTTCTATTCCAAATAAGTAATCAGTTAATTTTAATTCTAATTCGTATATTAGAAAAATTACAGTGAAACTAACGGTGCAAATATAGGTAATTTATTGGCTGGATGTAGAGATCGGGTTTATCCCATTTTCCAAATAAATAAAT	G	TAGGTAATTTGTTAACTTTTTTCCTAATAAAATGGGAGAGAACTAGGGATCAGACGTTCGATAGAATACGGAAAATCGTACGCTACAATGGGCTGGTGTGCGCTACTCACGTGACTAATGGGCTGCTGTGCGCTACTCACGTGACTCTGGTACATACATGTAGCTATGCACTTATGCACTGTTGATTCCTTACTTTATTATTTATGTGCATGGTGACTTAACTACTATCTCTCCTCTCTCCTATTAAATG		AGAAGTTACGCCACATTTTATTCTTGATTTCAGTCATCTTTTTTCTATGTAATTGATATATCTCTTATATGTTGTAAGCATATGATGAATGTTTTATTTTCTCCTGTTTTCTATTCCAAATAAGTAATCAGTTAATTTTAATTCTAATTCGTATATTAGAAAAATTACAGTGAAACTAACGGTGCAAATATAGGTAATTTATTGGCTGGATGTAGAGATCGGGTTTATCCCATTTTCCAAATAAATAAATGTAGGTAATTTGTTAACTTTTTTCCTAATAAAATGGGAGAGAACTAGGGATCAGACGTTCGATAGAATACGGAAAATCGTACGCTACAATGGGCTGGTGTGCGCTACTCACGTGACTAATGGGCTGCTGTGCGCTACTCACGTGACTCT…
	chr10_5488256	10	5488256	T	T	-	C	C	C	ATTTGGAGGGCAAAAATATTCCTGAATTTCTGCTACTTCAGATCCATCAATTCCCTTAGGCTTTACACAATATAGAACCTAATGGTAGGTGTATCAAGACTTTCTAATCAATGATTGATTAAGACCTACAGCTTTTCAGCTGCATAATTTAATTAGGTGCATACCTTGCATAGTAACCACCCTCAGGATCATTCGAAGTATCATAGAACAAACCACGGAAGTAGACAAAGATTGACCGAGGAGTCTCTGG	T	GGAACAAGATGAGCTCTGATCTTGTGAGCAGGAGTATACGGCGGGACTGTGATGGAGCCATCCTTGAGACACGCATGGTTCTTCTGCCCAAACGTCTGCACCAGCGTAGCACGGCGCAGCACCGGAAGGATGCCTCGCTCAATAGCCTTCGCCTCCTGAAAAGTAGGAACATGTTGATCTGAATGCACGTTGGATGTACATGATGCTAGAAGCGAATAAACATGAGTAAGGGATAAATAACAGGTGTTGT		ATTTGGAGGGCAAAAATATTCCTGAATTTCTGCTACTTCAGATCCATCAATTCCCTTAGGCTTTACACAATATAGAACCTAATGGTAGGTGTATCAAGACTTTCTAATCAATGATTGATTAAGACCTACAGCTTTTCAGCTGCATAATTTAATTAGGTGCATACCTTGCATAGTAACCACCCTCAGGATCATTCGAAGTATCATAGAACAAACCACGGAAGTAGACAAAGATTGACCGAGGAGTCTCTGGTGGAACAAGATGAGCTCTGATCTTGTGAGCAGGAGTATACGGCGGGACTGTGATGGAGCCATCCTTGAGACACGCATGGTTCTTCTGCCCAAACGTCTGCACCAGCGTAGCACGGCGCAGCACCGGAAGGATGCCTCGCTCAATAGCCT…
	chr10_9945599	10	9945599	G	G	A	A	-	-	TTTGCCAACACCAACCAATGGAAGTAGAAAAGAAGAAGCCCCTCCAACACAACATAACACTATATGAAATGGTTCGGGCACGGACATCTCAGATACAACATCATACCTCATCTGTCAACAACATTGACGACATGTGTATTGTCATCCTGTTGATGCTGCTCCTCACTATAGCTGCCTTGAATTCTGGCTACTACAACATTTTATCGCTTGGAGGGCGATCTAGCCTAGCATGACAGATTAGGAAGTTGAC	G	AAGTAGTTGCTATTGGACTTAGAGAATAATTACTTAAAAAAAATACAAAGACCCTCCTCATGAGAAGTGGTTAGATGTGAACCTTTAGTACAGCTTGCTTATTCTAGAACAGAGAGACCTCCCCTAAAGGGAGGTCTAGAGACATGTGTGATGAAAAGAACTAGAGAAACAAATGGTCCACCAAAATTGGCTCCTCATGCTTAGGCAGACGCGATTTCCTTTTATAGTTTTGTTTTGCTGCAAACTTCGG		TTTGCCAACACCAACCAATGGAAGTAGAAAAGAAGAAGCCCCTCCAACACAACATAACACTATATGAAATGGTTCGGGCACGGACATCTCAGATACAACATCATACCTCATCTGTCAACAACATTGACGACATGTGTATTGTCATCCTGTTGATGCTGCTCCTCACTATAGCTGCCTTGAATTCTGGCTACTACAACATTTTATCGCTTGGAGGGCGATCTAGCCTAGCATGACAGATTAGGAAGTTGACGAAGTAGTTGCTATTGGACTTAGAGAATAATTACTTAAAAAAAATACAAAGACCCTCCTCATGAGAAGTGGTTAGATGTGAACCTTTAGTACAGCTTGCTTATTCTAGAACAGAGAGACCTCCCCTAAAGGGAGGTCTAGAGACATGTG…
	chr10_9988011	10	9988011	C	C	-	-	T	T	TCTGCCCAACGATGACTTGATTTTGATTGTAAGTAATTTCATTTAATGTTTCCTTCGTTTTGTCTCTAAGCAACTGTACTAACGTACATTATTTACATGGGCAATCACAATAATAATGCCACTTAATATTTCAGCAATAAATAATGTTATTTATCAATTAAAATTTATTGAACTATTTTTCTAATTGATTTTACTGAAACTAAGGCCTTCTTGAGTATGACTTAGCACAAACAAAGGATCCCTTGTGGCT	C	CCATGGCAAATGTCAATATTTTTTATGTGAACTCATGAGGCATTTTGATGAAATGTTAGGCAAGGAGAAGGCCAATATAGTGTTGTGTTTCACATATCACTAGTATATATTAAGATTACTATGTATGCCAGTATTAGGGGAGAATTTTGAGCTTGACAGTGCGAAACCATATCTAGCAAACATTTAGGCGAATTTTGGAGTTCATCGAGACCAATGTCAAGTACAATTTTGATGTATATGCACATTTTCT		TCTGCCCAACGATGACTTGATTTTGATTGTAAGTAATTTCATTTAATGTTTCCTTCGTTTTGTCTCTAAGCAACTGTACTAACGTACATTATTTACATGGGCAATCACAATAATAATGCCACTTAATATTTCAGCAATAAATAATGTTATTTATCAATTAAAATTTATTGAACTATTTTTCTAATTGATTTTACTGAAACTAAGGCCTTCTTGAGTATGACTTAGCACAAACAAAGGATCCCTTGTGGCTCCCATGGCAAATGTCAATATTTTTTATGTGAACTCATGAGGCATTTTGATGAAATGTTAGGCAAGGAGAAGGCCAATATAGTGTTGTGTTTCACATATCACTAGTATATATTAAGATTACTATGTATGCCAGTATTAGGGGAGAATTTT…
	chr10_12089296	10	12089296	C	C	-	-	-	T	CTGGAGCCGCGAGGACGAAGAAGAGGGTGGTGAGTGGGGTTAATGGCAAGTGTGAGAGATTCTATGTGGTTCGCAAGCGGGAGTTAGGATATAGCAGTAAAAGATCTCCACTGATGCAACCTTTCAAAGAGGGGAGTGTGAGGATACTAGTGCCGAGTTGATGAAGATGGGAGATGATAACATCATGTATGTAAGATGAAGAGGAGAGGGAGGTAGTTGGGAGGGGATGACTGGTGGGTCTTGCTAGTGC	C	AACATGGTGATGGTGAGGGAAGCACTATGTATCGAAGGCAATTGGCAGAAACATGATCGAACTGCACTTACAAGACTTGTGGTGGGAGATTGGAGGGGAAAATGGATAAGGTGACTTGTGCAAGACTTGCAATGGGTGTTTCCAGTGACTAGAGAGAGGAAAAGATGAAAGATATCTTTTTGTTAGGAAAAGAAGTGGAGGAGTGCCTGATTAATCTTGTCGATTCATGTGTTAATTAGCATACTACGTA		CTGGAGCCGCGAGGACGAAGAAGAGGGTGGTGAGTGGGGTTAATGGCAAGTGTGAGAGATTCTATGTGGTTCGCAAGCGGGAGTTAGGATATAGCAGTAAAAGATCTCCACTGATGCAACCTTTCAAAGAGGGGAGTGTGAGGATACTAGTGCCGAGTTGATGAAGATGGGAGATGATAACATCATGTATGTAAGATGAAGAGGAGAGGGAGGTAGTTGGGAGGGGATGACTGGTGGGTCTTGCTAGTGCCAACATGGTGATGGTGAGGGAAGCACTATGTATCGAAGGCAATTGGCAGAAACATGATCGAACTGCACTTACAAGACTTGTGGTGGGAGATTGGAGGGGAAAATGGATAAGGTGACTTGTGCAAGACTTGCAATGGGTGTTTCCAGTGA…
	chr10_12511875	10	12511875	G	G	-	-	-	C	GTTGCTTAACTGGGCCACCGTGTTGGGCTAGCGGATGTCTGGTTGGTAGTGATTGGGTATTTAGCCAGCTGTAGCCACCTGGTTGGGGCATGATGAAAAATAAGGAAAATATGAAACCAATCTCTCTCTCTCTGTTTCAAACTCTCTCTGTTCTTCCTCTAAATCCAAAAATTCCTCCTCAATTCCTAAGCTATCCAGTCGCAAATCGAGTGAAGGGCAACACATAAGATCGAGTTCGTGACACTAAGTC	G	TATTAATCTTCTTTCATCCAAGTACTACGTCCTACTTCTGGGGTCCTCTCCCATGATAATAATTGGAGAAAAGGAACGAGGAATTGGCTAGAACAACGATCAATGGTGGCAAATCTTTGGTTCTCTTCGGCAACGCGATTGTTCAATTTGTCAACGCTGAGGATCAAGCACACGTTAGGATGAAGCCATTGCTAATCTGGGCTTGCTTGTCTCTAAAACTAGAACTAGGTGATTCCCCGCGCTTTGCTGC		GTTGCTTAACTGGGCCACCGTGTTGGGCTAGCGGATGTCTGGTTGGTAGTGATTGGGTATTTAGCCAGCTGTAGCCACCTGGTTGGGGCATGATGAAAAATAAGGAAAATATGAAACCAATCTCTCTCTCTCTGTTTCAAACTCTCTCTGTTCTTCCTCTAAATCCAAAAATTCCTCCTCAATTCCTAAGCTATCCAGTCGCAAATCGAGTGAAGGGCAACACATAAGATCGAGTTCGTGACACTAAGTCGTATTAATCTTCTTTCATCCAAGTACTACGTCCTACTTCTGGGGTCCTCTCCCATGATAATAATTGGAGAAAAGGAACGAGGAATTGGCTAGAACAACGATCAATGGTGGCAAATCTTTGGTTCTCTTCGGCAACGCGATTGTTCAATT…
	chr10_12945602	10	12945602	T	T	-	-	-	G	TTTGTTACTGGCTTTGATGCCTTGGAGGGCAGTAATGTATTATCATTCTTCATATGGCCAGGATTCATCTCTATGGAACTATCTGAATGGCAACTCTTCCCACGCCCTTTGCTCTTCTTCCCATCCCCACTCTTCTTCCTCCCATGTTTAGCTTTCTCAGCTGAAGGTCTGTTGCTTGAACTAGAACCCCCTTTTCGAGGCTTCTCACTCTTATCCTTCCTTCCTCTCCTCATCGGTAAGCTGTCATCAA	T	ATCTCCCTCAGGCAAACACCTTTGTTTGTCACCCTTCCGTCGAAGAGCCTTTGACCCAAAACAAACCATGGTAAAGATGCACCTCGACAGTAACTGCAAACCATTGAGACGAGGGCAGATGAAGCATAAATGCATAATCAGCATTCTCAAAGTAGTTTCAGAGAAGGAACAAGTTTCAACAAACAAAACCCCACACAAACAATGTCTTTGGAGGCACTAGTGGAAATTAGTGCTTTCTCATGTCAGCGTA		TTTGTTACTGGCTTTGATGCCTTGGAGGGCAGTAATGTATTATCATTCTTCATATGGCCAGGATTCATCTCTATGGAACTATCTGAATGGCAACTCTTCCCACGCCCTTTGCTCTTCTTCCCATCCCCACTCTTCTTCCTCCCATGTTTAGCTTTCTCAGCTGAAGGTCTGTTGCTTGAACTAGAACCCCCTTTTCGAGGCTTCTCACTCTTATCCTTCCTTCCTCTCCTCATCGGTAAGCTGTCATCAATATCTCCCTCAGGCAAACACCTTTGTTTGTCACCCTTCCGTCGAAGAGCCTTTGACCCAAAACAAACCATGGTAAAGATGCACCTCGACAGTAACTGCAAACCATTGAGACGAGGGCAGATGAAGCATAAATGCATAATCAGCATTCTC…
	chr10_13967125	10	13967125	G	G	-	-	-	C	CGTCTTACAAAATACTCTTAACTCCATGACATGTGGGACAAGATACTATTAAATATTTCATGGTGACTTAAACATAAGTATTGGACTCATTTGATTCATCGGCATAAATATAGAATTATGGTTTAAACGGGATGTAAATATGCTGAGTGGTTTAGGACATTTTCAACCCAAACTTAACCATTACACCTTCAGTTCAATGAAGCAAGTTTACTCTTTAAAAACAGTGTAGTCAAACGGTCAAACCTTCTCA	G	CAGCATCCATTGATACAAACAAAATCAGTTAGAAAAAAACTAGCAAATTTATCTCTCATAAATTATGTTCAAATTCAACTCAGAGGCCATCAAACATGGAAAATTGAAGCAAATAATAAAGTTTTGCTGAGGGCAGGAGTTATACTTCCTTTTATTAAAAACTAGGAAGGTAGCCCGCGCATTCGCGCGGGCACGTAAAAGAGGATACGCTTGACTAACTTGTAAGGTGGAATATCTACCGGATGACACC		CGTCTTACAAAATACTCTTAACTCCATGACATGTGGGACAAGATACTATTAAATATTTCATGGTGACTTAAACATAAGTATTGGACTCATTTGATTCATCGGCATAAATATAGAATTATGGTTTAAACGGGATGTAAATATGCTGAGTGGTTTAGGACATTTTCAACCCAAACTTAACCATTACACCTTCAGTTCAATGAAGCAAGTTTACTCTTTAAAAACAGTGTAGTCAAACGGTCAAACCTTCTCAGCAGCATCCATTGATACAAACAAAATCAGTTAGAAAAAAACTAGCAAATTTATCTCTCATAAATTATGTTCAAATTCAACTCAGAGGCCATCAAACATGGAAAATTGAAGCAAATAATAAAGTTTTGCTGAGGGCAGGAGTTATACTTC…
	chr10_14777004	10	14777004	A	A	-	G	-	G	TGTTAACCCAACCAACAGGAATAGACTACATTTTGAACAGCTTCTTGTGAACTTTCAACACCAGCCGACACGTTAGCGAGACTCTCCTCGCAGTCCTACGGTAGACGCCACTTTGCTCAAGGCTGCAAGACTCATCTGTGTTCCCCTGCCCATCACCAGAATTTAGATGCTTGAATTCTGGGCACTGTAACATATTGGCGACCTGCCAATGAGACAAAAGTATTAGGTTTTCTATGTACGGGATTTGCTC	A	AATGTTTGTCAAATAAATGTACAAGTGATTTACAGAGTTTGAAACTGTGGCACCTTGTCTAGGTTTTGTAGCTCATTATCTTGTATTCCATGCAGGTAGTCTGCAAAACTCATCAAATATCAAAAATAAAAAAGTTTTCAAATGTGCCTAGATGAGCAGAAAAGAAATGTACTCATCTAACCTGTATAAGCCTGATCTTTGAATATCAGCAGGCTGCACGGCATCAGAAGAAGTGATGAAGAAGCAGGGT		TGTTAACCCAACCAACAGGAATAGACTACATTTTGAACAGCTTCTTGTGAACTTTCAACACCAGCCGACACGTTAGCGAGACTCTCCTCGCAGTCCTACGGTAGACGCCACTTTGCTCAAGGCTGCAAGACTCATCTGTGTTCCCCTGCCCATCACCAGAATTTAGATGCTTGAATTCTGGGCACTGTAACATATTGGCGACCTGCCAATGAGACAAAAGTATTAGGTTTTCTATGTACGGGATTTGCTCAAATGTTTGTCAAATAAATGTACAAGTGATTTACAGAGTTTGAAACTGTGGCACCTTGTCTAGGTTTTGTAGCTCATTATCTTGTATTCCATGCAGGTAGTCTGCAAAACTCATCAAATATCAAAAATAAAAAAGTTTTCAAATGTGCC…
	chr10_15355645	10	15355645	T	T	-	-	-	G	ACATGCCAAATCCTCGTGATACACGTCTTTCTTCCTTTTCACGAATATTTTGCTTTCCTCGCGTCTATTATAACAACCCCCACCCCTGCACATTCCTCATCCCATCCTAGCTCTGCCCGATTGATGCCCAAATCGTGTTCTACTTATAGATCTACACCTGCCCTCTTCTTCTCTCTTCCGGTCTTCTCACCACTCATTGATGTCTCCATTGATGGTGTCTCTCCCTATTGTCTAGAAAAGATCTACTTGA	T	CTTTGCCAGCTTATTTTTCCCTCCTCCATCATCGTGTGCCAGAATAGCTCCCTCTACCTTGTTCCACCAAGACATCGGTATCATCTATTCCACGGTTTTTACTGTGTCACATACAATCTCATGTCTCTTTGACAGTATTGCATATAGGTATAGTTTTGATGAAATATTCATTATTTTATTTGAAGAGAAGGAACCCAAGTTGCGTTGTGATAGCAACATGTTGCAAGACTGGAAACTGACGATACTAGTG		ACATGCCAAATCCTCGTGATACACGTCTTTCTTCCTTTTCACGAATATTTTGCTTTCCTCGCGTCTATTATAACAACCCCCACCCCTGCACATTCCTCATCCCATCCTAGCTCTGCCCGATTGATGCCCAAATCGTGTTCTACTTATAGATCTACACCTGCCCTCTTCTTCTCTCTTCCGGTCTTCTCACCACTCATTGATGTCTCCATTGATGGTGTCTCTCCCTATTGTCTAGAAAAGATCTACTTGATCTTTGCCAGCTTATTTTTCCCTCCTCCATCATCGTGTGCCAGAATAGCTCCCTCTACCTTGTTCCACCAAGACATCGGTATCATCTATTCCACGGTTTTTACTGTGTCACATACAATCTCATGTCTCTTTGACAGTATTGCATATAGG…
	chr10_16742656	10	16742656	G	G	A	-	-	A	GCGGGAGGGCCCTCCACCGCCGGCGGTGGAGGCGAGCGCGAGGACGCGGGGGTCCGCGCGAAGGGCCGGGCACCGCGCGAGGAGGCGCGCGGCGGCCGCGGCGGCGGAGAAGCTGCCGTCGAGCGACATGGATGGCGGAGCCGCGGGGAGAGGGGAACGGTTGGGTTTTGTTGATGGGAGTGTATATATGGTGGGAAGGCGGCGGGTTTAGGGTTTTAGGGGGCGGCGGCGCGGCCGGTCGGGGTGTTGG	G	TCGGGCTCACTGCGTGGGTTCGTCGTTTCATCAGCAACCGACATGGTTGATCAAAATCAATCCGTGCATTTCTAAGATTGGACGGTTTTAGATCGTGTCGTGAAGGAAAAAGTTCTAGTATATTGCTTTTGGAAATTAGATGGACGATGTAGATTTTATAATTTGAATTGTCCTTGATAAAATAGTTAACAGATAATCGTAATTGAAATTTACAAATCCAATCTAAATCGGCAATACAAAATAGAAAGTT		GCGGGAGGGCCCTCCACCGCCGGCGGTGGAGGCGAGCGCGAGGACGCGGGGGTCCGCGCGAAGGGCCGGGCACCGCGCGAGGAGGCGCGCGGCGGCCGCGGCGGCGGAGAAGCTGCCGTCGAGCGACATGGATGGCGGAGCCGCGGGGAGAGGGGAACGGTTGGGTTTTGTTGATGGGAGTGTATATATGGTGGGAAGGCGGCGGGTTTAGGGTTTTAGGGGGCGGCGGCGCGGCCGGTCGGGGTGTTGGGTCGGGCTCACTGCGTGGGTTCGTCGTTTCATCAGCAACCGACATGGTTGATCAAAATCAATCCGTGCATTTCTAAGATTGGACGGTTTTAGATCGTGTCGTGAAGGAAAAAGTTCTAGTATATTGCTTTTGGAAATTAGATGGACGAT…
	chr10_18145947	10	18145947	T	T	-	-	-	G	ATTATAACTACACTATAACTATGATTTAACTTATAAAAAACTTGCATTGAATTACGGTTTAGTTAGCTAGCAATAAGATCTTACGCATGATGCGTGTGAAAATTTTTTGTAGCAATTTTATCCTTCACACACAAATCTTAAGGTGATCCGATGATCACAAATCTCAAGGTTTTGTGGGAATAAAACGTACGAAAGTTTTCTAGCAAATCACTTTCTTAACGTGCTTTCACTAATGACCACAGTACTACAG	T	TGGTAAAATGCATAATACTTAAGAATCTCCTTCGTCGAAACAGATTATTCATCGGATTATCGACACGGATCATTTGGAAGCTAACAAAGCCCTCATCAAATCAGCTTAGCTGTGAACTCGACCAATATATCAACATCCGGCATGACGTCCACGACGGCCGGGTGCCCGCAGAAGCGATCCGCCCAGGCAGCCAGGTTGGGGACCTTCGCGCCGCCGAGGAGCTCGACGCCGGCGATCCTCTCCACCGCCC		ATTATAACTACACTATAACTATGATTTAACTTATAAAAAACTTGCATTGAATTACGGTTTAGTTAGCTAGCAATAAGATCTTACGCATGATGCGTGTGAAAATTTTTTGTAGCAATTTTATCCTTCACACACAAATCTTAAGGTGATCCGATGATCACAAATCTCAAGGTTTTGTGGGAATAAAACGTACGAAAGTTTTCTAGCAAATCACTTTCTTAACGTGCTTTCACTAATGACCACAGTACTACAGTTGGTAAAATGCATAATACTTAAGAATCTCCTTCGTCGAAACAGATTATTCATCGGATTATCGACACGGATCATTTGGAAGCTAACAAAGCCCTCATCAAATCAGCTTAGCTGTGAACTCGACCAATATATCAACATCCGGCATGACGT…
	chr10_18725854	10	18725854	T	C	T	-	-	-	TGATGCTGTGTGTATTAGTTGCTGTCGATCCACTTGATATATGCTGCAATTAATACGCCAATGCTAACATGCGATACACTGATTAATCGCATGTGTGTGAAATTAGCTCAAGCATGTTACTATACTGTACCATGCTACTGATTAAGCTGAATACCCTGTACGTCACTCTACTAGCTTCTGAAAAAAGAAAAGACAAATGCAGCTCTCCCTACCGAACGGCGTACGTCGTCGCCTAGCTTGTGATCATCAA	T	CAATCAAATGCATTATGTGTTTATGCATGACGCGAAGAAGCATGTGAAGAAGAATTGAGAGCCCAATCGGTTGTACAAAATTTGTAGAGCTGAAGCAAAAATTAAAATTTGAATTTTTATTGATTTTCAAACATTTTTAACGTAATTTCTTTTTAACAATAGTTTTTTTAGGCACTATGAATAAATATATAACAAAATTGTCTATAAATTAATTTTTATTCTCTAATAAACCGTTTTGGCTTATTAGCAA		TGATGCTGTGTGTATTAGTTGCTGTCGATCCACTTGATATATGCTGCAATTAATACGCCAATGCTAACATGCGATACACTGATTAATCGCATGTGTGTGAAATTAGCTCAAGCATGTTACTATACTGTACCATGCTACTGATTAAGCTGAATACCCTGTACGTCACTCTACTAGCTTCTGAAAAAAGAAAAGACAAATGCAGCTCTCCCTACCGAACGGCGTACGTCGTCGCCTAGCTTGTGATCATCAATCAATCAAATGCATTATGTGTTTATGCATGACGCGAAGAAGCATGTGAAGAAGAATTGAGAGCCCAATCGGTTGTACAAAATTTGTAGAGCTGAAGCAAAAATTAAAATTTGAATTTTTATTGATTTTCAAACATTTTTAACGTAATTT…
	chr10_19523597	10	19523597	T	G	T	T	-	-	GACTTAGGAAAGGTCAAATTACGAGTAATGATTGCGAGATACTGATGTACTAACAATTAATAAAATTTTAAAACCTGATAGCGCCATGACGGTGAACGGGGAGGCAAGCTAATGAGTGCAACTCGTTGCGCCAGTTTGACCAGAAACTTTCTAAGGAGAGAGCTTCTGGATGCAATGTTAGTCTTCATCACAACTGAACAATCATTCCAAATTCCAGAAACAGCATCACATAGCACTTTCCGGTTACCAA	T	CTGCAACACGATGAAGCAGAAAGAAGGGAATAGGAAAATTTAATGATTGTTTTTTTATGAAAAGTTAAAAGTCGTGCTCATTCCCTACTGATAACATCCTAAAAGAATGATATATGTAAAACAAGATCGCATGTTTAGAGAAAAGACAAATGAACAATAGTACTAAATACTAAAGAAAAAGCTATCTCTACTAAATTTACAGTATGATGTTTGGTGCAAAAGTAAAAGATAAAGGCGGGACAAACCTTAA		GACTTAGGAAAGGTCAAATTACGAGTAATGATTGCGAGATACTGATGTACTAACAATTAATAAAATTTTAAAACCTGATAGCGCCATGACGGTGAACGGGGAGGCAAGCTAATGAGTGCAACTCGTTGCGCCAGTTTGACCAGAAACTTTCTAAGGAGAGAGCTTCTGGATGCAATGTTAGTCTTCATCACAACTGAACAATCATTCCAAATTCCAGAAACAGCATCACATAGCACTTTCCGGTTACCAATCTGCAACACGATGAAGCAGAAAGAAGGGAATAGGAAAATTTAATGATTGTTTTTTTATGAAAAGTTAAAAGTCGTGCTCATTCCCTACTGATAACATCCTAAAAGAATGATATATGTAAAACAAGATCGCATGTTTAGAGAAAAGACA…
	chr10_19892904	10	19892904	A	G	A	A	A	-	ATATACTCCTAATATGGATCATCGGTTGATCAATGTGAATCATTCACTAGGTATGCATGCAGCAGCTGTTGTTAACTAGTCTGTTTTTTCTCTGTTGTTGCAATGGCAGTTAGCATTGTGTCAACCTCATGCTAACATTTAGCATGTGCTTGTGTACTTTGGATGACACAAACTTATATAGTTAAGCTTCCATCTAAAAAATGTCTGTGAATGACGTCTGGTAGTAGGTGGATGTGACATAATTACATAT	A	GTTTTTAGTTAGTAGTTGAATAATTGGATTAACAAATGCCCCTCCTCAAGTGCATGCAAAAGGTATCCTACTTTCTGATTCATTGTTGCATTGCATTGCACCCCGTGAAGAAGTAGCTACTACAATCTGGACTACTTGATGTTTGGTTCTTGCAGCTTTTTCTTGAACAACCTGTACTTAGTTCAGTTGATATATATCAGCATGCAAAGTTTATTATTGTTCAGTGCTACTTGCAAGTACATATCTCTAA		ATATACTCCTAATATGGATCATCGGTTGATCAATGTGAATCATTCACTAGGTATGCATGCAGCAGCTGTTGTTAACTAGTCTGTTTTTTCTCTGTTGTTGCAATGGCAGTTAGCATTGTGTCAACCTCATGCTAACATTTAGCATGTGCTTGTGTACTTTGGATGACACAAACTTATATAGTTAAGCTTCCATCTAAAAAATGTCTGTGAATGACGTCTGGTAGTAGGTGGATGTGACATAATTACATATAGTTTTTAGTTAGTAGTTGAATAATTGGATTAACAAATGCCCCTCCTCAAGTGCATGCAAAAGGTATCCTACTTTCTGATTCATTGTTGCATTGCATTGCACCCCGTGAAGAAGTAGCTACTACAATCTGGACTACTTGATGTTTGGTT…
	chr10_21027763	10	21027763	T	T	A	A	A	-	TAGGGAGGCAGGGAATCCGGCTCCGGTCCCTGTGCCGCTCCCCCCGGCTCTCCTTGCCTCCCTTGCTCCTCCGATCGAGGCTGAAGCGGCTTCAGGTGAGCCCCGTCCTGGCGATTCTTGATTCGCTTGGATATACATTTTGTAGCGAGTTCATCGTCTCGATTTAGATTTCGTTTGTTTTTGGCTGGCCATGGCTTTGGGGTTGGGTGGATTGGAGGAGGTGAAGTGAAGTGGTTCTTCCAGGAGGAGA	T	TTTTGGTGGAGATTTTGGTGCTGGGAGCCTTTGGGTTGGGGATTGTGAGCTGTAGGAAGGTTTAAAGGGAGATGCCTTTGGAGGAAACTGTACTGAATTTGGTGAGGGTGTAGGATGCATAGAGCTATAGAAGGTTGGGGAATTTGCTGCTCGTAGGAGCTTAGGAGAGCTCGAAACTTTGGATAATATCACAATTGTTTAGGTGATTAGTTACTTGTCGATTGGTTGTGTTTTGATAACATAGAGTCTG		TAGGGAGGCAGGGAATCCGGCTCCGGTCCCTGTGCCGCTCCCCCCGGCTCTCCTTGCCTCCCTTGCTCCTCCGATCGAGGCTGAAGCGGCTTCAGGTGAGCCCCGTCCTGGCGATTCTTGATTCGCTTGGATATACATTTTGTAGCGAGTTCATCGTCTCGATTTAGATTTCGTTTGTTTTTGGCTGGCCATGGCTTTGGGGTTGGGTGGATTGGAGGAGGTGAAGTGAAGTGGTTCTTCCAGGAGGAGATTTTTGGTGGAGATTTTGGTGCTGGGAGCCTTTGGGTTGGGGATTGTGAGCTGTAGGAAGGTTTAAAGGGAGATGCCTTTGGAGGAAACTGTACTGAATTTGGTGAGGGTGTAGGATGCATAGAGCTATAGAAGGTTGGGGAATTTGCT…
	chr10_22186154	10	22186154	A	A	G	G	-	G	TAGCAGTACTTGTGTAGTACGGACTATGTATATATTTTGATGTCAGTGTATGCATGTATGGGAGTTGAAAGAAGCTTAGATTTTTAAAATGAAGTCGTCATACTGTGTAAATCATGTTGTATTACCGTAACCACTTGCCGTTGCCTCGGGATATAAGTTTACTTTAGATCCCTCAATTTATCATTGAATCTGAAATCCGTCCTGAACCGTACTACCAGATATGACGTGTCCATCAACTTTCAAAACCAAT	A	CAAATAAGATTCCAAAGCGGTTTCAACGGTAGTTTCGGCTGACGTAGTGCTAAACCGGGTCCCCTTCTCCGCCAACCTTGTGGCTCCTCGGCATGGAGAAGGATGGCGGTCCATGGGTGGCTGTTGGATGCCGGGAAGGAGAAGAAGCAAGAAAGGAGAAAAGAGAAAGAAAATAAAAGGAAGGCGATACCCACTGCATTTTTTTATTTTTAATCAGACACTCACTGACATGTCGACCCCATGGTTTTTC		TAGCAGTACTTGTGTAGTACGGACTATGTATATATTTTGATGTCAGTGTATGCATGTATGGGAGTTGAAAGAAGCTTAGATTTTTAAAATGAAGTCGTCATACTGTGTAAATCATGTTGTATTACCGTAACCACTTGCCGTTGCCTCGGGATATAAGTTTACTTTAGATCCCTCAATTTATCATTGAATCTGAAATCCGTCCTGAACCGTACTACCAGATATGACGTGTCCATCAACTTTCAAAACCAATACAAATAAGATTCCAAAGCGGTTTCAACGGTAGTTTCGGCTGACGTAGTGCTAAACCGGGTCCCCTTCTCCGCCAACCTTGTGGCTCCTCGGCATGGAGAAGGATGGCGGTCCATGGGTGGCTGTTGGATGCCGGGAAGGAGAAGAAGC…
	chr10_23014862	10	23014862	T	T	C	C	C	-	CGACAAAATCACCAGGCAAGGATATCCAAAGTCTCAAAATAGCCGGTTTTGTTCGTAAGCATAGAAGAAAAATCACTAGGCAAGGATATCCAAAGTCTCAAATATAGCCGGTTTTATTCGTAAGCATAGAGGAAAAGTTCAAGCATGCATTGGAGTAGGGCACTTCACATCTCTGTCAGTGCTTTGTGCAAGGAATCACTGCAATTATCAAGAAAAATATAAGAACTCTTTAATAATAATTATGATATGT	T	AATTGAATGTAATTGTATGAGAAGAATCAACACTAACAGTATCGCCTTTTTACATTGCTTTTGAACGGGCGAAAATGCTTTTTTTTTCTTTTTGTGACTACCGTACGTCGTCCCTTGTGAGGAGAAGAATATTGAGATGGACGGTGCTGATGAGCCCTGTAGAATAATATTGGGCCCCTTAATTGAATAGGCTGGCCCATTGGGCTGACGACTCCCACAACAGGCCTACATCTGTATAAGGTCACTCACG		CGACAAAATCACCAGGCAAGGATATCCAAAGTCTCAAAATAGCCGGTTTTGTTCGTAAGCATAGAAGAAAAATCACTAGGCAAGGATATCCAAAGTCTCAAATATAGCCGGTTTTATTCGTAAGCATAGAGGAAAAGTTCAAGCATGCATTGGAGTAGGGCACTTCACATCTCTGTCAGTGCTTTGTGCAAGGAATCACTGCAATTATCAAGAAAAATATAAGAACTCTTTAATAATAATTATGATATGTTAATTGAATGTAATTGTATGAGAAGAATCAACACTAACAGTATCGCCTTTTTACATTGCTTTTGAACGGGCGAAAATGCTTTTTTTTTCTTTTTGTGACTACCGTACGTCGTCCCTTGTGAGGAGAAGAATATTGAGATGGACGGTGCT…
	chr11_257098	11	257098	A	A	-	-	-	T	GCTTTTAAAATGCGCTTGCTGCCTTTAAATACAAATAAATACACACACTAATCTAGTAATACATGTATTTATCATCTGTACACTTATCATTCTTTCCTGCCATATACATCTTGATGGAGACAGCAATATTATATTGGGATTTATACTTCTCTTTTTCTACTACTTTTAGCTACTCAATTAATCTTGCCTTTCAACAAAGAAACCAGTGAAGAAGTGTGAAATGCATCATGGTTAGAGCTATACATCGGAA	A	TTTGTGGAGCAGATGTCTGTGTAGACATCTTGCTTCTTAGCTCTTCAAATGCCTTCATGCTTTCCTCATCGAACCCTCCGGCAAACTGCAGAGCACTCGAGAGTAAGTTGTTAATTACAAAATCTCCATTTCACCTTTCAGATTAATCAACACCATTATTACATAAATGGTTGCGGAATTATATACCTGATGAACTCGGAAAGCAAATCTCACACCCTGAAGAAGCAAGAACTCTCTGTTGGGCTCTTTC		GCTTTTAAAATGCGCTTGCTGCCTTTAAATACAAATAAATACACACACTAATCTAGTAATACATGTATTTATCATCTGTACACTTATCATTCTTTCCTGCCATATACATCTTGATGGAGACAGCAATATTATATTGGGATTTATACTTCTCTTTTTCTACTACTTTTAGCTACTCAATTAATCTTGCCTTTCAACAAAGAAACCAGTGAAGAAGTGTGAAATGCATCATGGTTAGAGCTATACATCGGAAATTTGTGGAGCAGATGTCTGTGTAGACATCTTGCTTCTTAGCTCTTCAAATGCCTTCATGCTTTCCTCATCGAACCCTCCGGCAAACTGCAGAGCACTCGAGAGTAAGTTGTTAATTACAAAATCTCCATTTCACCTTTCAGATTAATC…
	chr11_682737	11	682737	C	C	A	-	A	A	ACACAACATAACAGTGGTAGCCATATCCCTTGGCGATGACATCCGGCACTTAGTCGCTGAGCCACTCCGGTCGGGCGCCTGCCAAACAACGCTCCTGTATTGGGCGGGCCTCGAGTGCTGAGATGGCATGGTTCAGCGCCATTTTCCTTAGCACTGATCTGCTTAGTCCATGGCTCGGCTCTCAACGCTAGCTGTAATGGCGCTGAGCTCTGACTACTCAGCGCCATTTTTGCTGGCGCTGAGATCCGGC	C	CTGGTTCCAGCAATCCATCCATTCACAGATTCCAGCAATCCGTCCATCCATTCACAAGCAGGTTCACAAGCAGCAAGCAGCCAACACAAGCAGTTCACAAGCCGGTTCATTAACAAGTTCACAAGCATCCATCTATTCACAAGTTCACATCCACACACAGCCAACATACACATCCATCCATCCATTCACAAGTTTACAAGCCGCAAGTAGCAAGCACAGAACACATCCATCCATCCATCTATATATCCAC		ACACAACATAACAGTGGTAGCCATATCCCTTGGCGATGACATCCGGCACTTAGTCGCTGAGCCACTCCGGTCGGGCGCCTGCCAAACAACGCTCCTGTATTGGGCGGGCCTCGAGTGCTGAGATGGCATGGTTCAGCGCCATTTTCCTTAGCACTGATCTGCTTAGTCCATGGCTCGGCTCTCAACGCTAGCTGTAATGGCGCTGAGCTCTGACTACTCAGCGCCATTTTTGCTGGCGCTGAGATCCGGCCCTGGTTCCAGCAATCCATCCATTCACAGATTCCAGCAATCCGTCCATCCATTCACAAGCAGGTTCACAAGCAGCAAGCAGCCAACACAAGCAGTTCACAAGCCGGTTCATTAACAAGTTCACAAGCATCCATCTATTCACAAGTTCAC…
	chr11_2232232	11	2232232	G	G	-	-	-	A	CAGTTGATCGATCAGCAACTTTCAACTTGCTATTGATATTCTAGTTTTTTTTTTGGGTGTGTGTGTGTGTGTGTGAGGGCGATTGACAACTTGCAAGGACATAAAGACTAAATAGTTATATTTTTATTACTAATATATTTCCCCCCCTGTTTTCTGATGGTTCACTAAATATACAATACAGGTACAGGGTAACTATATAACTTTCCTACAAATATCTTTTGGACACTCTTGAGCATGTAGAGTATACCTG	G	GATTTATCAGTGATTATCACATATGGAATAAAAGCCTTTTTCTCTTTTTACCGACAGAGAAAAAACAAATGTCTGGTTTAGGCATTGGTGTTGGTAACATGAGAAGTGGGGAGCGTGCACTGTTGCATGTTGGCTGGGAGCTAGGCTATGGGAAAGAAGGGAGCTTTTCATTCCCAAATGTCCCTCCAATGGCAGATCTTTTATATGAAGTTGAACTTATTGGGTTTGATGATGTCAAAGAGGTAGGGAA		CAGTTGATCGATCAGCAACTTTCAACTTGCTATTGATATTCTAGTTTTTTTTTTGGGTGTGTGTGTGTGTGTGTGAGGGCGATTGACAACTTGCAAGGACATAAAGACTAAATAGTTATATTTTTATTACTAATATATTTCCCCCCCTGTTTTCTGATGGTTCACTAAATATACAATACAGGTACAGGGTAACTATATAACTTTCCTACAAATATCTTTTGGACACTCTTGAGCATGTAGAGTATACCTGGGATTTATCAGTGATTATCACATATGGAATAAAAGCCTTTTTCTCTTTTTACCGACAGAGAAAAAACAAATGTCTGGTTTAGGCATTGGTGTTGGTAACATGAGAAGTGGGGAGCGTGCACTGTTGCATGTTGGCTGGGAGCTAGGCTA…
	chr11_2742952	11	2742952	A	A	G	-	-	G	GAGATCAATCAATCCGTTAATTCTATGGGCATTATCATTCAATTACTTTACTCTTAATCCGTTAATATGATCAAAGAACCAGATAGAGCAACTGTAGCTTAATTACTTTACTCTTACCAGTGACACTATCACTCACACTTGTAGGACTATGATGGCTTGTTAATTATAATCAATCATGTATATGTAAGATAAGTAAAGTGAGGACGCGTTGATTCTGGAAGGCCATGTGGCACATGTTACACGCGTACGT	A	CGAACCATAGCCTTGCACACGCCGCTCCATTAAAATTTTGGTTTCTTCTTCTCCTTCAATTCAACAAGAGAAACATCCAACAGTTGGAGGCACTTGCAAGCAAGCTGCTGCTAGCAAGGTGTGTCCTACGCGGCAACGAAAGGACAATCCCAATTCTCCAGCCGGCGACACATGAGACGCGTACGCACATGCCGCTCTGTTCAGCACTCCCTCCATTCCCAACTTCTTCTCCTCTCATTTTTCACATGAA		GAGATCAATCAATCCGTTAATTCTATGGGCATTATCATTCAATTACTTTACTCTTAATCCGTTAATATGATCAAAGAACCAGATAGAGCAACTGTAGCTTAATTACTTTACTCTTACCAGTGACACTATCACTCACACTTGTAGGACTATGATGGCTTGTTAATTATAATCAATCATGTATATGTAAGATAAGTAAAGTGAGGACGCGTTGATTCTGGAAGGCCATGTGGCACATGTTACACGCGTACGTACGAACCATAGCCTTGCACACGCCGCTCCATTAAAATTTTGGTTTCTTCTTCTCCTTCAATTCAACAAGAGAAACATCCAACAGTTGGAGGCACTTGCAAGCAAGCTGCTGCTAGCAAGGTGTGTCCTACGCGGCAACGAAAGGACAAT…
	chr11_3493021	11	3493021	G	G	A	A	A	A	TGTAAATTTGTATGAAGACCTAGTTTTCTGCTGTACATGAATTTGTTATATTTAAAACAAAGGTAAATACATGGCATGAAGCACATATTGTGTCCAGTTAAATGTATTCCATTTCCATCCTTCAGGTGAGAAACCAATGCCAAGGCCAGTTCATTATCTCCATAACCATGAATATGAGTATGCTAACAAGGTTGTGTAGTTCACTGGATGGGTTAGACTGTAACTCTGTAAACAAATGTGTCTGTGATGC	G	ATGTAACATGTCAGCAGAGATTTAGTATGCGTAGCTCTGCTCATATGACCAGCTGTTGGTAAGCCACATTCTACAATCCGTATTCTTCCACCTTCAAAGCATGCGTTCACCTCTACACGTGATGCCATACAATCTTCAAGTCCTCTTTCCAGGTCTTCCTGAAGATCCCAAAAGGAGAAATTGCGGGCAAGTGGTGTTGAGTTCATTCCTAACATGCTACTCTGTTGAACAGTAAAAGGGTCTAGTTTGA		TGTAAATTTGTATGAAGACCTAGTTTTCTGCTGTACATGAATTTGTTATATTTAAAACAAAGGTAAATACATGGCATGAAGCACATATTGTGTCCAGTTAAATGTATTCCATTTCCATCCTTCAGGTGAGAAACCAATGCCAAGGCCAGTTCATTATCTCCATAACCATGAATATGAGTATGCTAACAAGGTTGTGTAGTTCACTGGATGGGTTAGACTGTAACTCTGTAAACAAATGTGTCTGTGATGCGATGTAACATGTCAGCAGAGATTTAGTATGCGTAGCTCTGCTCATATGACCAGCTGTTGGTAAGCCACATTCTACAATCCGTATTCTTCCACCTTCAAAGCATGCGTTCACCTCTACACGTGATGCCATACAATCTTCAAGTCCTCTTT…
	chr11_4346270	11	4346270	G	G	T	-	T	T	AATTTTCCACTGATCAGAATTACATGTGTATAGAACAGAGTGCACTGATGAAAATTGTTCTGCAGATGGATGGAGCAAACAGATGTGTTTCAATTGGCAGGGCTGCACTTTGGATGTGTGTCGTCAGTACTGCTCGCACAGGGGCTTCGATTGGCAAGGAGCCTTCTGTAATGGTTCTTCTGACCAGTGTTGCTGCCAATACAATGGTCAGAGATGAACCAACCTTTGTACTCGTAAAAGAATTCATCCT	G	CAATTCTTGCCTGCAACAGATTATCCAGTAATAATGATAAACGTGATAGATTTTGATGTATATGATCCCATTAATCTTCCTGCAAGATTAATGGCCAACATATTCTTGCAAAATAAATAATTGACTCCTAGCCTGAATGTTTGTTGGCTTGTTGCTGCAACGAAGATACTATACTCCCTCCGTTTCTAAATATTTGACATCGTTGACGTTTTTAAATATGTTTGACCATTTGTCTTATTCAAAAAATTTA		AATTTTCCACTGATCAGAATTACATGTGTATAGAACAGAGTGCACTGATGAAAATTGTTCTGCAGATGGATGGAGCAAACAGATGTGTTTCAATTGGCAGGGCTGCACTTTGGATGTGTGTCGTCAGTACTGCTCGCACAGGGGCTTCGATTGGCAAGGAGCCTTCTGTAATGGTTCTTCTGACCAGTGTTGCTGCCAATACAATGGTCAGAGATGAACCAACCTTTGTACTCGTAAAAGAATTCATCCTGCAATTCTTGCCTGCAACAGATTATCCAGTAATAATGATAAACGTGATAGATTTTGATGTATATGATCCCATTAATCTTCCTGCAAGATTAATGGCCAACATATTCTTGCAAAATAAATAATTGACTCCTAGCCTGAATGTTTGTTGGC…
	chr11_5138135	11	5138135	A	A	T	T	T	T	GCGGGCGTCGGCCGACCGCTGCTGCAGGAGAGGAGGGGGACGTGAAACGTGAGCACGAGGAGCTCCAAGCGTCGAACAACAGGTTGGTTCGCTGCAAGTGAAGTGCTCACCTCCCGTCGTCCGCTTCGCTCGCCGGCGGCGGCAGGAGGATCCATGGAGGGAGAATGCGTGGCGCTCCAGTCGCCGGCGACGAGGTGTGTGCGTCCCGGGGAGAATTTCGTGCGGAGATTGGAGAGAATCGAGAGGGGAT	A	TCGATTTCGGTCGAGAGACGGAGACGGGTGGGGAAATTATTAGGGTTTCATCAAATGCGGCGGTAGGCCTTTCCACTGGGTTAGTTCAGCTACAGGTCTTCAGTGGTGGTTGGTTCACACCAAAATTAAAAGTTTGGTTAAATTAGAACGATACGATGAAGAAAGATAGAAGTTTGTGTGTGTAGAAATGTTTTGATGTGATAGAAAAGTTAGAAGTTTGAAGAAAAAGTTTGGAACTAAACTCGGCCCT		GCGGGCGTCGGCCGACCGCTGCTGCAGGAGAGGAGGGGGACGTGAAACGTGAGCACGAGGAGCTCCAAGCGTCGAACAACAGGTTGGTTCGCTGCAAGTGAAGTGCTCACCTCCCGTCGTCCGCTTCGCTCGCCGGCGGCGGCAGGAGGATCCATGGAGGGAGAATGCGTGGCGCTCCAGTCGCCGGCGACGAGGTGTGTGCGTCCCGGGGAGAATTTCGTGCGGAGATTGGAGAGAATCGAGAGGGGATATCGATTTCGGTCGAGAGACGGAGACGGGTGGGGAAATTATTAGGGTTTCATCAAATGCGGCGGTAGGCCTTTCCACTGGGTTAGTTCAGCTACAGGTCTTCAGTGGTGGTTGGTTCACACCAAAATTAAAAGTTTGGTTAAATTAGAA…
	chr11_7434978	11	7434978	A	A	C	C	C	C	TTGACGGAGCTGCCGTCGAGGCGGTGGAACTTGCCGGTGGTGGTGCTCTCCCTGGGGAAGGGATCGGACCACTTGCCCTTGAAGTAGATGGCGTTCACGAGCACCAGGGTGGTGAGGCGATGAACTGATCCATCTGGGAGGATCTCAGGGATGAGCTTGTTCGTCGCCTTGGACACCCACTCGTTGATCTTCTTTCTTGATTTCTTTGGCTGCATATGAAAATTTTACATACCAAGGTTGATCAAATTTC	A	GAAATCGTCAAACCGAAAAATTGGGAGCCGCTTGAACTGACTGACCTGTCTTCGGAAGTTTGCGGCGCGCGTCACGGCCTTGTAGGTGCCGCCGTGCCGGCGGCGGCGGCGCGGTAGGCCGGCTTCAGCGCGAGCGTCTCGTCGTGCAAGACGCCGCAGGCGTAGGAGACGCGCGGCCCGCCGGACGCGGACGACTCGTTGGCGAGGCCGACCTCCACGGCGCGGTAGACGGACTCCGCGAGGTCGTCGA		TTGACGGAGCTGCCGTCGAGGCGGTGGAACTTGCCGGTGGTGGTGCTCTCCCTGGGGAAGGGATCGGACCACTTGCCCTTGAAGTAGATGGCGTTCACGAGCACCAGGGTGGTGAGGCGATGAACTGATCCATCTGGGAGGATCTCAGGGATGAGCTTGTTCGTCGCCTTGGACACCCACTCGTTGATCTTCTTTCTTGATTTCTTTGGCTGCATATGAAAATTTTACATACCAAGGTTGATCAAATTTCAGAAATCGTCAAACCGAAAAATTGGGAGCCGCTTGAACTGACTGACCTGTCTTCGGAAGTTTGCGGCGCGCGTCACGGCCTTGTAGGTGCCGCCGTGCCGGCGGCGGCGGCGCGGTAGGCCGGCTTCAGCGCGAGCGTCTCGTCGTGCA…
	chr11_8601502	11	8601502	C	C	-	-	-	A	TTGAGTTCTTGCGCGTGCGTGCGTCACTAGCCAGAAACTTGAGTGTTTGTGATAAACACCTAGAGAGTGAGAGGAGAGATTCCTAACATGATTGTATCCCCTTCTTCCTCGACATGCAAGGCCACAGCGACCAACCAACGTTGTTTGCTTCTTTTGATCTCTACCGACAAATCGGGTACGGCTGCCTGGTTGATTTCTTGGGCCGTGCTGGAAGATTGAGGGAAGCTTATGAGATTGTCAAGGTCGAATT	C	CAAGTGAGGGATATGGAGGAGACTTGAGAAGATGAGTGCGTCGTCGTCGTCCCACCACCCTCCCCCGGCGGCCGCTCACTCCGACATGGCCGCCGTCCAGATAAAGCCGCTTCCGTCTCCTGGGCGGAGGTCGTCCGGTCTCCTGCTGTGTACCGGTCCCAGCTGGTCCGCCTGTACTCTCTCAGGTCTTGTTTAGTTCCTAAATTTTTTTTTCCTAAAAACGTTACATTAAATCTTTGGACACATACGT		TTGAGTTCTTGCGCGTGCGTGCGTCACTAGCCAGAAACTTGAGTGTTTGTGATAAACACCTAGAGAGTGAGAGGAGAGATTCCTAACATGATTGTATCCCCTTCTTCCTCGACATGCAAGGCCACAGCGACCAACCAACGTTGTTTGCTTCTTTTGATCTCTACCGACAAATCGGGTACGGCTGCCTGGTTGATTTCTTGGGCCGTGCTGGAAGATTGAGGGAAGCTTATGAGATTGTCAAGGTCGAATTCCAAGTGAGGGATATGGAGGAGACTTGAGAAGATGAGTGCGTCGTCGTCGTCCCACCACCCTCCCCCGGCGGCCGCTCACTCCGACATGGCCGCCGTCCAGATAAAGCCGCTTCCGTCTCCTGGGCGGAGGTCGTCCGGTCTCCTGCTG…
	chr11_11917622	11	11917622	T	T	-	C	-	-	TCAGGTGGTTATTTGAGTTTGTCTTCACTCTTGAACAATGTATGCAATTAAAGTTTGATCAAATCACGAGCATATCTGGTTTCTTTTTCTTTTATTTGAACTTCACATGGTCTAATTTTATTTGTTGCATACCAATATAATATTGTTGTATCTTTAGTTCAATATGTGCATGTGCGTTTTTGATGACTCTGTTAGCACATCCAGCACATGAAGTAACTGTTGATGTGTGGAGCGGCAGCATGAACAGGGA	T	GATCATTTTCTGTGTTTGTCATCTTCTTTTTGTTAACCTTTTGGCTTTATTTTAAGAAGTTTATACTCTTAAATATGTAACGGTCTAACCTCTAATGTTCTATATAAGGAGGCCATACCTGGCAATGTTTTGATATTTCAATTCAGAAATGTCTGATATATACAACTGTTAAGAGGTCTAATGTTTTTGTGCAAAGCTTCAGGCAGTTTATGTTGACATTGTTGTTTTATTGGTATTTCTAACAGGAATA		TCAGGTGGTTATTTGAGTTTGTCTTCACTCTTGAACAATGTATGCAATTAAAGTTTGATCAAATCACGAGCATATCTGGTTTCTTTTTCTTTTATTTGAACTTCACATGGTCTAATTTTATTTGTTGCATACCAATATAATATTGTTGTATCTTTAGTTCAATATGTGCATGTGCGTTTTTGATGACTCTGTTAGCACATCCAGCACATGAAGTAACTGTTGATGTGTGGAGCGGCAGCATGAACAGGGATGATCATTTTCTGTGTTTGTCATCTTCTTTTTGTTAACCTTTTGGCTTTATTTTAAGAAGTTTATACTCTTAAATATGTAACGGTCTAACCTCTAATGTTCTATATAAGGAGGCCATACCTGGCAATGTTTTGATATTTCAATTCAGAA…
	chr11_16604961	11	16604961	C	C	G	-	G	G	GCCGCCTTCTCGCCGGTTAGACCACCCGTAGTATTTCGGTCAAACCGTCGGGATCTAGAAAAATGCGTATCGACAAAACTCTTGAAAGTAGATGAACTTTATTGCATCAATATGTATTTACAAAGTGTATCTAAAGCAGTCCTCTCTCAATTTTTAAACTTTGATTGAAATCTCAAAGCAAACCCTAACTATTCTCTCCCAATAAGTTGATATCTTGTCCCTAAGCATAGTCTCGTGCCTCACTATTGAT	C	AAGACTAACCTTAAGTCACCTACACACAATCAGACGAAACAACTGTTTCTGAGCACTGATATCACAACCTGACCCATGTTAGTCGCACGTACTCACACCAACATCCAAATATAATTCTAAACCAATTCATCGAATAAATCATTAGCAAAGCTAATTGTTCATCACAAAATATTAATGACGACAATGATTGCACATCCTCAAGTGTAGTAGGATGTACATGCCATTTTTCTAGACCTTAGTGTTCACCCTT		GCCGCCTTCTCGCCGGTTAGACCACCCGTAGTATTTCGGTCAAACCGTCGGGATCTAGAAAAATGCGTATCGACAAAACTCTTGAAAGTAGATGAACTTTATTGCATCAATATGTATTTACAAAGTGTATCTAAAGCAGTCCTCTCTCAATTTTTAAACTTTGATTGAAATCTCAAAGCAAACCCTAACTATTCTCTCCCAATAAGTTGATATCTTGTCCCTAAGCATAGTCTCGTGCCTCACTATTGATCAAGACTAACCTTAAGTCACCTACACACAATCAGACGAAACAACTGTTTCTGAGCACTGATATCACAACCTGACCCATGTTAGTCGCACGTACTCACACCAACATCCAAATATAATTCTAAACCAATTCATCGAATAAATCATTAGCAA…
	chr11_17076680	11	17076680	A	A	-	-	-	T	TGTTCCAAAGGAGACGAAAAAAAGAATTTGTATGGATTGGCTTGCAGTGGCAAGGCGGCTTTTAATCTTTGCCAAAAGGCAAGTTGAGAAAGCATGCTTAATTCTTAAAAAAAGAAACTCAAAAATGTTTGTTGCTTTTATGCTGAGTCTTGAGCCATTGTTTGCTGGTCCAAAAGACATTGAGAATGAGCATAGAGCGGTTGAGTATAACAATTCTTTTAGTGAGATCATTCATTTACATGGACATACT	A	ATTCCTTTTGTTAGAACTTGACTTTTGTAAAACCATCCCTAACAATCAGGGCCGAGTCAGCCGAGAGCCATGAAAATTGACTACGCGTAATGCTGAACTCAAGCTCTCTGTTATGTCTTCAATGTTTCATAGACTTATTACATAATTTGAAAGGGTTTAAGGAGACCAGATCTAATTACCCTATGCTTATCTCTGCCACTGTCAACAAATGGAATAGTATATGGACCGTCACTTCGTGCCAACGGTTCTT		TGTTCCAAAGGAGACGAAAAAAAGAATTTGTATGGATTGGCTTGCAGTGGCAAGGCGGCTTTTAATCTTTGCCAAAAGGCAAGTTGAGAAAGCATGCTTAATTCTTAAAAAAAGAAACTCAAAAATGTTTGTTGCTTTTATGCTGAGTCTTGAGCCATTGTTTGCTGGTCCAAAAGACATTGAGAATGAGCATAGAGCGGTTGAGTATAACAATTCTTTTAGTGAGATCATTCATTTACATGGACATACTAATTCCTTTTGTTAGAACTTGACTTTTGTAAAACCATCCCTAACAATCAGGGCCGAGTCAGCCGAGAGCCATGAAAATTGACTACGCGTAATGCTGAACTCAAGCTCTCTGTTATGTCTTCAATGTTTCATAGACTTATTACATAATTT…
	chr11_17627092	11	17627092	G	G	-	-	-	T	CCAAACTCTGCAGACGAGATTAATTTGGAATTGTATCAGTGTGGAACACGTATAGAACATAAACCTAGCTAGTCTAGCTACTGCGCTAATATGCTGCACACATAAGCTTGATTAGCACCGATCAATGGCCTAGCTTTTGTTTGTTGGTTCGTAGTCACAGGTTTGAACTTTGAAGTATGAATTTTCTTTTCGTAATTAAGCAGTGTTTTGTTGCAAGAAAGTTAGCTTTGTTGGGTTTTATTTGCTTTTG	G	CCGTCGCTTTCTTGATGATTCACATCTTGCATGGAAAGTGCGAAATAACACCATTCACAGTATGTTCCTTAGTTCGATGTAATTGTAGTAGTACCTACTCCATGACTAAGTGCGATATCCCGCAGAAATGAGTCTAATTCTCTGTTTGAGAGAGCTTCTAGCAGCTGTAATTTCTCTTAAAGTCTTCAGCTCCCGCAAACAATGCAAGATTTTCACTCAGATTCTTAAAATATAAAATATAGAGTCTAGA		CCAAACTCTGCAGACGAGATTAATTTGGAATTGTATCAGTGTGGAACACGTATAGAACATAAACCTAGCTAGTCTAGCTACTGCGCTAATATGCTGCACACATAAGCTTGATTAGCACCGATCAATGGCCTAGCTTTTGTTTGTTGGTTCGTAGTCACAGGTTTGAACTTTGAAGTATGAATTTTCTTTTCGTAATTAAGCAGTGTTTTGTTGCAAGAAAGTTAGCTTTGTTGGGTTTTATTTGCTTTTGGCCGTCGCTTTCTTGATGATTCACATCTTGCATGGAAAGTGCGAAATAACACCATTCACAGTATGTTCCTTAGTTCGATGTAATTGTAGTAGTACCTACTCCATGACTAAGTGCGATATCCCGCAGAAATGAGTCTAATTCTCTGTTTG…
	chr11_17830461	11	17830461	C	C	-	-	-	G	CTTTGGTATCGTCTTGCCCACGACGGTCCGGCTCGTCCTCGTGCTCTTTCGCAAATATGGCACATGCGGCTATGACGTTAGTGGTCGGTGCCAATGCTGCCAAGCCACCTGCGATCTCAGCCGTGGCCACGAGCGCGGCGAGGCCGACCAACGCCAGCAGCGCGTCGGCGAGGACGCCGAGGAAATGGTTCACGACAACTGCCCTCGTGTGACGGAAGCACAGCGCCGGCGGCGACGTCGCAAGAAGCAT	C	AGCGCAAGGCCAGCGGTAGACGCGTACAGCAGGAGGCATTCGACGGCGTCCACGCCGCCCAGATCATGGTGCCGGCGTTGAGCCGAGCCGGCCGGCCTGAAATGATCGGAGACGGCATGAGAAAGTAGCGCTACGTAGGTGGGGACTGTGACGCCGGCGGCGAGGCCGAAGTAGCGCCGGAGGTCATGCTCGTGAGCCTCGTACTGCGCCGCGCCCCAGGCGAAGCCGAAGCGGGCTCCATTGCGCACGA		CTTTGGTATCGTCTTGCCCACGACGGTCCGGCTCGTCCTCGTGCTCTTTCGCAAATATGGCACATGCGGCTATGACGTTAGTGGTCGGTGCCAATGCTGCCAAGCCACCTGCGATCTCAGCCGTGGCCACGAGCGCGGCGAGGCCGACCAACGCCAGCAGCGCGTCGGCGAGGACGCCGAGGAAATGGTTCACGACAACTGCCCTCGTGTGACGGAAGCACAGCGCCGGCGGCGACGTCGCAAGAAGCATCAGCGCAAGGCCAGCGGTAGACGCGTACAGCAGGAGGCATTCGACGGCGTCCACGCCGCCCAGATCATGGTGCCGGCGTTGAGCCGAGCCGGCCGGCCTGAAATGATCGGAGACGGCATGAGAAAGTAGCGCTACGTAGGTGGGGACTG…
	chr11_18061360	11	18061360	C	C	G	-	G	G	GGTGTATTCGGCAGTGGAGGTTGGGAATCCATTCCTCCTGCACGCAAAACGGTGCGGCCTTTTAACATGTTATTAATTAAGTATTATTTTTTTAAAAAAAGTTGGATCAATATGATTTTCTAAAGCAACTTTTGTATATAATTTTTTTTAAAAAGACATACCGTTTAGCAGTTTGAAAAGCGTACGCGTGGAAAACGAGAGAGATGGGTTGGGAAGAGAGAGTGCCAAACTTTAGTGGTTTTGAGAGAAG	C	TAATGTTGAGGACTCTTTCCCTACTCTTCTTGCGAGTGCGACGATGGGTGCCGTGACAAACTCTAATCAGCAGTCGTAAGTCTCAGAAATAAATGAAAAGGTCAATGCAATCAAATTGAATAGTTTGGTGTGACAATTCTTACAATATGTCATGCGCTTTGCTGCGGGATATATGTTAAATATTAAAGAAATGATGAAATGATTTGGATTGAAATATTATGAGAATAATTTGAGAATAATGATTTAGCAT		GGTGTATTCGGCAGTGGAGGTTGGGAATCCATTCCTCCTGCACGCAAAACGGTGCGGCCTTTTAACATGTTATTAATTAAGTATTATTTTTTTAAAAAAAGTTGGATCAATATGATTTTCTAAAGCAACTTTTGTATATAATTTTTTTTAAAAAGACATACCGTTTAGCAGTTTGAAAAGCGTACGCGTGGAAAACGAGAGAGATGGGTTGGGAAGAGAGAGTGCCAAACTTTAGTGGTTTTGAGAGAAGCTAATGTTGAGGACTCTTTCCCTACTCTTCTTGCGAGTGCGACGATGGGTGCCGTGACAAACTCTAATCAGCAGTCGTAAGTCTCAGAAATAAATGAAAAGGTCAATGCAATCAAATTGAATAGTTTGGTGTGACAATTCTTACAATAT…
	chr11_18514741	11	18514741	G	C	-	-	-	G	GCCGCCGGCCATTTCGCGCAGCTTCTGAGTGTCGTGATGACTGCGTGACGTGCAACTGTGCGCTTACCATGTCAATGCAGTGCCGCGTAGAGATTGGTGGATGGCCATCGCCAATACATGGATTAATTAGTTAGTGATGAGTTAAACTAACACACGCACACAAACTGCAGCCGCGGCGCCTACTTCTGAGCACTAAATTAACCTTGAAATCCATTTTAGCCAGCACTAAACATGGATTAGTTAGTGATGA	G	TAAATTGATGTAGTTAATTTTGCTTACAAATCATCATTAATTAGTCCTCTCCAAGTAATTAAATGTTGGATGAAAACCGAGCAGGTGTGATTAAGGACAAGACATACTCAAGCTATTTGGAAGACAACCGTGAGTTTCATGCATGGCCAAGGTTTCAGATAACGAAAGGTTAGTGCCTCCAATACATCTCAATTTTTCATTGATTGTATTTTTTTTTCATCTCTGGTAGCTACTTGTGCATTTATATATC		GCCGCCGGCCATTTCGCGCAGCTTCTGAGTGTCGTGATGACTGCGTGACGTGCAACTGTGCGCTTACCATGTCAATGCAGTGCCGCGTAGAGATTGGTGGATGGCCATCGCCAATACATGGATTAATTAGTTAGTGATGAGTTAAACTAACACACGCACACAAACTGCAGCCGCGGCGCCTACTTCTGAGCACTAAATTAACCTTGAAATCCATTTTAGCCAGCACTAAACATGGATTAGTTAGTGATGAGTAAATTGATGTAGTTAATTTTGCTTACAAATCATCATTAATTAGTCCTCTCCAAGTAATTAAATGTTGGATGAAAACCGAGCAGGTGTGATTAAGGACAAGACATACTCAAGCTATTTGGAAGACAACCGTGAGTTTCATGCATGGCC…
	chr11_18785029	11	18785029	G	G	-	-	-	A	TTTATTTTAAAAGAAACATGAAAGTGGTTAAATAATATTGGCATCCATAGTGCAACTTGAGCAAATGATGTGTTATATTGTATTCTATAAATATTTTTGTATTTTCCCCTGCTGAGTGTAATGGATGAGCGTGATACTGATAAATATGTTGGTAAAAAAAACAGCAAGAAATAAGAAAAGCACTTATATCGAAGAATGATAAAAGCGAGGAAATTGCCACTCTTCAAAAACAGCTGCAGGTAACAGACCA	G	CTTATGATAATGTTTACTACCACAACCAGCGCTGTGCATAATTTTTATTCTCTGCTCTAGTCTGCAAGAGAAAAGGAGGCTGCTGCTGTTCAGAAACTCCAAGAAGCAGAGTCTGAAACAAAATATTTACGCACGATGACACACAGGATGATCTTGAGCAAGGAAGAAATGGTAACATCCTTTTTTCCTTTTCTTCCAAAGATGGCAATCAAACAGAGAGGTCCATTTATCTGTGAATGCTCATTTTAAG		TTTATTTTAAAAGAAACATGAAAGTGGTTAAATAATATTGGCATCCATAGTGCAACTTGAGCAAATGATGTGTTATATTGTATTCTATAAATATTTTTGTATTTTCCCCTGCTGAGTGTAATGGATGAGCGTGATACTGATAAATATGTTGGTAAAAAAAACAGCAAGAAATAAGAAAAGCACTTATATCGAAGAATGATAAAAGCGAGGAAATTGCCACTCTTCAAAAACAGCTGCAGGTAACAGACCAGCTTATGATAATGTTTACTACCACAACCAGCGCTGTGCATAATTTTTATTCTCTGCTCTAGTCTGCAAGAGAAAAGGAGGCTGCTGCTGTTCAGAAACTCCAAGAAGCAGAGTCTGAAACAAAATATTTACGCACGATGACACACAGGA…
	chr11_19185842	11	19185842	A	A	-	-	-	C	ATATACTAAGTATTCCGACAATGTAAGTAGGGGAGTAAGAAGTTGTTGGGCCAAAGAAAATGCCAGCACGGCCTTTTCAGCCCACTGAGGATACCTGTCCTTTTTGGTGCAGAGGCTCTGTGTTTTTAGCCTGGGCCCTCTAAAAGAACACCTTTCTATCTAAATTTCTTTTAAGTGACATACTATCTTTTGGGATAATGAAACTACATAAACATTTCAATCCGTGAAATTTACTGAGATAAAGAGGCAC	A	TAAATTATACTAACTCCGTTCTTTTTTGTTTAACATTGGTTACTGCAAATTTGCATTAACCAACGTCAAACATTGAGAGATGTAGGTAGTACTTTGACAAGAAGTCAGTTTCAGTGTTGCTTAATTAAGTTCTGGCAAAAAAAAAAATTCTCCCACTGAAGTAATAACTATATTTTATTCTTATTACTCAAAATAAAATAAATATGCTTCAAGATAATTAGCAACTATTTAATCTACCTAGCCTTTTTTT		ATATACTAAGTATTCCGACAATGTAAGTAGGGGAGTAAGAAGTTGTTGGGCCAAAGAAAATGCCAGCACGGCCTTTTCAGCCCACTGAGGATACCTGTCCTTTTTGGTGCAGAGGCTCTGTGTTTTTAGCCTGGGCCCTCTAAAAGAACACCTTTCTATCTAAATTTCTTTTAAGTGACATACTATCTTTTGGGATAATGAAACTACATAAACATTTCAATCCGTGAAATTTACTGAGATAAAGAGGCACATAAATTATACTAACTCCGTTCTTTTTTGTTTAACATTGGTTACTGCAAATTTGCATTAACCAACGTCAAACATTGAGAGATGTAGGTAGTACTTTGACAAGAAGTCAGTTTCAGTGTTGCTTAATTAAGTTCTGGCAAAAAAAAAAAT…
	chr11_19887934	11	19887934	A	A	T	-	-	-	GTCAGTTAATTTTATAGACGTTAATTCAATTCAATAATTAGTCAGCCATTAGAATTAACAGGGGTGTGCAGGTCCCCCATCAACCCACCATCAATTCCAGGCAGCTGGCCACACACACATCCATTTGATCTACTGCAGATGATCGACAAATCGATTGATCTGTGACCACTCTTGATGACATCAAAGTGATCACATTGGCACCTTTTTCGTTGCTTGTCTGGCACAAACCTTGTATCAACATCTACGAAAG	A	ATATCACGTGTGTGGACGTACGGTCCTGTCGATGGTTTGGTCTAAAGAGAAAGTAACCATAAGTCCAGGTAGCTAAGCTGGAACAATATGCATATGCATGGTCGATGATGATTCAACTTTTTTGCGGGATTGGGGACTGAATTAATGGGTGAGATTTGTGTGAATCCCACTAGCTACTCTTAGGTTGAAGTAAGCACATTAATTAATAATCCTCGTAGAGAGAAACTTAACGTCCATGTGTTTTCTAGCT		GTCAGTTAATTTTATAGACGTTAATTCAATTCAATAATTAGTCAGCCATTAGAATTAACAGGGGTGTGCAGGTCCCCCATCAACCCACCATCAATTCCAGGCAGCTGGCCACACACACATCCATTTGATCTACTGCAGATGATCGACAAATCGATTGATCTGTGACCACTCTTGATGACATCAAAGTGATCACATTGGCACCTTTTTCGTTGCTTGTCTGGCACAAACCTTGTATCAACATCTACGAAAGAATATCACGTGTGTGGACGTACGGTCCTGTCGATGGTTTGGTCTAAAGAGAAAGTAACCATAAGTCCAGGTAGCTAAGCTGGAACAATATGCATATGCATGGTCGATGATGATTCAACTTTTTTGCGGGATTGGGGACTGAATTAATGG…
	chr11_20490567	11	20490567	A	A	-	-	-	G	AATTACTATTATAAAATCCATAAATATATAGAATAATAGAAGTTATAGTATTTTGAAGTATGTTTGAAGACAAATCAAACCACATCATTTAAGTGGAGTCGAATTTATTTAGAGAGATATATATTGATGGTGAAACTTTAAATGTGTTGATGACATGTCCAAAAAGTATCCTGTTTGTGACTGGAGGGAGTATCATGACAATGACTTTTTGCAAAATTAACCTTGATGACTCAGGAAAACGAAACATGTG	A	CTCATATTTTGTCTTCTCAAGTCAATCACAAAGTTTGAGGTTATTGTCACAAGCAAAAATTAACACCTTAGGTTTGGAGTTTGGAATTTGGAGGTTTTTTTTTTTATGAAATTTACTCCAAGAAAAAAAAATGTGAACTTTGAATTTCGCCTCAAACTATAGCACTCAAATCGGGGTTGCATATTTTTTCTAGATTACAATAGAAATGCACATACATCATTACGTGTACATGCCCCACACACCACGTTTC		AATTACTATTATAAAATCCATAAATATATAGAATAATAGAAGTTATAGTATTTTGAAGTATGTTTGAAGACAAATCAAACCACATCATTTAAGTGGAGTCGAATTTATTTAGAGAGATATATATTGATGGTGAAACTTTAAATGTGTTGATGACATGTCCAAAAAGTATCCTGTTTGTGACTGGAGGGAGTATCATGACAATGACTTTTTGCAAAATTAACCTTGATGACTCAGGAAAACGAAACATGTGACTCATATTTTGTCTTCTCAAGTCAATCACAAAGTTTGAGGTTATTGTCACAAGCAAAAATTAACACCTTAGGTTTGGAGTTTGGAATTTGGAGGTTTTTTTTTTTATGAAATTTACTCCAAGAAAAAAAAATGTGAACTTTGAATTTC…
	chr11_21514870	11	21514870	C	C	T	-	T	-	ATTTGCAAGCATGGGGCCACACAACTCCGAGATCATCTAATGACTATTATAAGGAATGAAGCAAAAGTATATACAGGAAGTAAAAGTGGCCTTATAAAACAGAAAAGCCTAGAAGAAGCAAAGCACAAATACAAATATAACACTCTTGAGTCTGAGAGGAGTTTCATGTTCAAGAAATATAAAGAACCTCTTTTTCTACACTAGGGGAACCTGGCCTTGGAGAAGTGAGAGCTCTTGCAAATAGAAATGT	C	AATCATGGTCATTGCCAATCTGAGCTTGGATAAAAGACCCAAACTGCGAAGGAGAAGAGTACAGTAGAACCTTCAGCTGTCTAGCGGGTCCATTTAAACAACCATATCCTTTTGTGGTTCATCATGATATAATGATGTGTAAGTGTAACAGAGGAACAATTTGATTCAACCAAATCATTGAACAGAAAACTATAGTGTACCCATCAGGATATTCCGTGCAAGCATGCCAACAAGACCAAACAAGGTGCTC		ATTTGCAAGCATGGGGCCACACAACTCCGAGATCATCTAATGACTATTATAAGGAATGAAGCAAAAGTATATACAGGAAGTAAAAGTGGCCTTATAAAACAGAAAAGCCTAGAAGAAGCAAAGCACAAATACAAATATAACACTCTTGAGTCTGAGAGGAGTTTCATGTTCAAGAAATATAAAGAACCTCTTTTTCTACACTAGGGGAACCTGGCCTTGGAGAAGTGAGAGCTCTTGCAAATAGAAATGTCAATCATGGTCATTGCCAATCTGAGCTTGGATAAAAGACCCAAACTGCGAAGGAGAAGAGTACAGTAGAACCTTCAGCTGTCTAGCGGGTCCATTTAAACAACCATATCCTTTTGTGGTTCATCATGATATAATGATGTGTAAGTGTAA…
	chr11_23173073	11	23173073	T	T	G	G	G	G	TTATGTTGTTGTTGGGTGCGTTTACTGTTTTGGACTTCGAAACGTCAATTTCTTATCCCAATCTTGACACAAGAACATATCCGTTGATGCTGACATTGCAACCCGCACCTTTCCCGAATGCTTATGCGACATCAAAAATCTAAAATTTGCCTGTGATGCACGTGCTGTGGGCTGCTCTGCTGTAGATCACCAAGTCTGCAATCTGAACATGTAGATCAGATGTGGAGTTTTTGTCACTTCAATCTGCTAG	T	GCGGTGTATCTTTCTACTGCATCCTGACCTCTTCACAGTCTTTTAGAAAAAGCTAGTATTGCTTTCCGATTTGTAGTTTTGCTAGTGGTAGTGGAGCAATTGTAGGGTAGTTCGACCTTTCGGCATTTCCACTTTCAATACTAGTTTGTTTGTTTTCTTTGTCCAATTATCTTTTCCATTAGCTGTTTCTCATTCCTTTCTATGCAGTATGTAAGAGGTCACATGCAGGAGAATGGGTGTGATTGAATAA		TTATGTTGTTGTTGGGTGCGTTTACTGTTTTGGACTTCGAAACGTCAATTTCTTATCCCAATCTTGACACAAGAACATATCCGTTGATGCTGACATTGCAACCCGCACCTTTCCCGAATGCTTATGCGACATCAAAAATCTAAAATTTGCCTGTGATGCACGTGCTGTGGGCTGCTCTGCTGTAGATCACCAAGTCTGCAATCTGAACATGTAGATCAGATGTGGAGTTTTTGTCACTTCAATCTGCTAGTGCGGTGTATCTTTCTACTGCATCCTGACCTCTTCACAGTCTTTTAGAAAAAGCTAGTATTGCTTTCCGATTTGTAGTTTTGCTAGTGGTAGTGGAGCAATTGTAGGGTAGTTCGACCTTTCGGCATTTCCACTTTCAATACTAGTTTG…
	chr11_24226473	11	24226473	C	A	-	-	-	C	CATGCAGATGCAGTACAAGTCGGTTCTTGCAGTACAGTTTGGATATCTTCAGACTTTCAGAAGCAGAACTGAACAAACTCAATTATAATTGCAGCTGGTAGTAGGCCACTCAGGCCAGCAAGGTAGGTTGCTGATCGATGCAGACTCAAGCAGAGGTACAAAGTACAAACAAGATGTGTATGTCATCAATCATCATTTCTATATATGCTTGTATATTTGCAAGAACTAGTCCGATCCCAGAGATAATAAT	C	TTAATTCTCATCATCAGTTGAGAAGAACATGTTGAGATGTCAAGTTCTTGGATGTTTCAGCGATTCAGTTCGGTTTGTTTCTTCAGTTGCGGGAGCCGGCCTGGAAGATGAAGTAGACGGCGAGGCCGGCGGCGAGTGACGTCACCACCAGCGCCAGCGTCGGCGCCGGCGTCGCCACGCCCAAGTTCTGCACGGACGAACACCTGTCAATGATCAGAGCTGCAAATGCTGCATTGATGCGCATAGGTTA		CATGCAGATGCAGTACAAGTCGGTTCTTGCAGTACAGTTTGGATATCTTCAGACTTTCAGAAGCAGAACTGAACAAACTCAATTATAATTGCAGCTGGTAGTAGGCCACTCAGGCCAGCAAGGTAGGTTGCTGATCGATGCAGACTCAAGCAGAGGTACAAAGTACAAACAAGATGTGTATGTCATCAATCATCATTTCTATATATGCTTGTATATTTGCAAGAACTAGTCCGATCCCAGAGATAATAATCTTAATTCTCATCATCAGTTGAGAAGAACATGTTGAGATGTCAAGTTCTTGGATGTTTCAGCGATTCAGTTCGGTTTGTTTCTTCAGTTGCGGGAGCCGGCCTGGAAGATGAAGTAGACGGCGAGGCCGGCGGCGAGTGACGTCACCAC…
	chr11_24983484	11	24983484	A	G	-	-	A	A	AGCAGCAGAAGAAGCCGAAGAAGAAAACCCGAACTTCTCGCTCGGTAGGTCAATTTGGCATGAGAATTTTGGTTCATGCTTAAACTGTTGTAATGACTAAAATTCATTTTATTTTAGGTATCAAGTAGTTCAACCATTACTGACTATGAGACTAGCTCTGAACTTGTCAATCCTAGCTGTTCCTCCGGGAGCAGCGTCGGAGAGGATTCAATTGCTGCAACTGATGGATCTGTAGTGCTGAAACAAAGTG	A	CAATTCAAGAGGCCATAAGCAGTGCTCCAAGGATACACAAAGCCTCTATGCTAAGGTTAGGACCTAATTGTGTTATTAATTTGTCTAATGTTTGAATCTGAAGTATTTTTTCTGACGGCGTTTCTGACCATCTTAACAGAGGAGAAGGGAAAGGATTAATGAGAGACTGAGAATACTTCAGCAGCTTGTTCCCAATGGCACTAAAGTAAGCTTTTGCTGATTAGTATTTAGTAATTATCTTACTAGTTTG		AGCAGCAGAAGAAGCCGAAGAAGAAAACCCGAACTTCTCGCTCGGTAGGTCAATTTGGCATGAGAATTTTGGTTCATGCTTAAACTGTTGTAATGACTAAAATTCATTTTATTTTAGGTATCAAGTAGTTCAACCATTACTGACTATGAGACTAGCTCTGAACTTGTCAATCCTAGCTGTTCCTCCGGGAGCAGCGTCGGAGAGGATTCAATTGCTGCAACTGATGGATCTGTAGTGCTGAAACAAAGTGACAATTCAAGAGGCCATAAGCAGTGCTCCAAGGATACACAAAGCCTCTATGCTAAGGTTAGGACCTAATTGTGTTATTAATTTGTCTAATGTTTGAATCTGAAGTATTTTTTCTGACGGCGTTTCTGACCATCTTAACAGAGGAGAAGG…
	chr11_25253705	11	25253705	A	T	-	-	-	A	GCAGAGTTTTCTTTTTAAAGTGTTTTGTTTGTTAGAATTTTTCTCCAAAGGCGGCTGCAATTTGTACTCCTTTTTTGAGAAACAAATTGAGAGGTGTTGACGTATGCGAATTTTTATGTATTTTTCTACAGTATTTTTCTCAGTATTGACAGCTATATGCATGATTGGATGATGAGTCTCACATGTGGTTTTAAACTCTTAATCTTCATGCTCCCATTGTCTGTATCTGCAGTCACTGTCATCCTGACCC	A	AGCAAAAACAAACTAACCTAGAAAAATTATAGCACAACCCATTTTATTTGTGAATAAATAATCCTACATGACAGATTGCACTTGATAGTGACTGCAGAGAAGGGAATACTTCAAATACACATGGGTTTTTTTAAGCTACATGTAAATTTTCTTTACAAAATTTCTACAAACAACGATATCAGTCGTTTGATTTATTTAGATGGAAGTTATACCAAATCTAGATGAACTCACACATGCCTCGTCAGAGTTA		GCAGAGTTTTCTTTTTAAAGTGTTTTGTTTGTTAGAATTTTTCTCCAAAGGCGGCTGCAATTTGTACTCCTTTTTTGAGAAACAAATTGAGAGGTGTTGACGTATGCGAATTTTTATGTATTTTTCTACAGTATTTTTCTCAGTATTGACAGCTATATGCATGATTGGATGATGAGTCTCACATGTGGTTTTAAACTCTTAATCTTCATGCTCCCATTGTCTGTATCTGCAGTCACTGTCATCCTGACCCAAGCAAAAACAAACTAACCTAGAAAAATTATAGCACAACCCATTTTATTTGTGAATAAATAATCCTACATGACAGATTGCACTTGATAGTGACTGCAGAGAAGGGAATACTTCAAATACACATGGGTTTTTTTAAGCTACATGTAAATT…
	chr11_26325124	11	26325124	T	T	C	-	C	-	GAACTACATGCACATCAACTGAGGGGTGATTGAGAATGTGAGGCATCTGGAATCCAGTTTTGTCATATTTGGTCCTAAGCACTGCTTGCTCGATGTGAGGCTGCATGCATACTGGTATGGTATGTCTATTAGACCACTCTGCTTCGACTCGGCCAGCAGAGGAATGGGGACATCTGAGACAACTAAAAACAGGGAAATATCTTTTGGAATCGTCCAGCGTTTGAGCTAGTGTAAGGTCGAGGAGTTTAGC	T	TACTTTTCTTTTTAGCCATTTGAAAGAACTAGGCGTTTGCATGACGGATATTTGTTAAGCAGAAAACTTCCGACCTTCCGATCTTTTTTTTAAGATAATGGATAAAATCGATCCGGTCTTTACTTTAGCAAAAGTTATAATTACATACCCTCTCTGTCCAAAAAAAAATCAACTTATATGAATATAGGTCACATCTCCTTCTATGTTGATTTTTTTTTGATAGAGAGCGTACTACATAATTCTTGGCTAA		GAACTACATGCACATCAACTGAGGGGTGATTGAGAATGTGAGGCATCTGGAATCCAGTTTTGTCATATTTGGTCCTAAGCACTGCTTGCTCGATGTGAGGCTGCATGCATACTGGTATGGTATGTCTATTAGACCACTCTGCTTCGACTCGGCCAGCAGAGGAATGGGGACATCTGAGACAACTAAAAACAGGGAAATATCTTTTGGAATCGTCCAGCGTTTGAGCTAGTGTAAGGTCGAGGAGTTTAGCTTACTTTTCTTTTTAGCCATTTGAAAGAACTAGGCGTTTGCATGACGGATATTTGTTAAGCAGAAAACTTCCGACCTTCCGATCTTTTTTTTAAGATAATGGATAAAATCGATCCGGTCTTTACTTTAGCAAAAGTTATAATTACATAC…
	chr11_26444106	11	26444106	A	T	A	A	A	-	GTGATGTGCATCGGTCGGATGCTAAAGCTGACCAAGCTGGGAATAGTTGTGACCGGGAAAGAAGCCTCTTACCTGATGAAGTATGTGGGGAGAGCAGCAGCTACAATCTCGCGGATTCATACATGCTGTCACCTCCCAGGCTGCTTCAAACCCTCAGCATCAGCGGACTTCATCAGCTTGTCAAGATCACCCTGCGCGAGACTTACCTGACAGGGGACGCTCTTTACGTCCTGGGCAACCTACGTAGCCT	A	CGGTGTCTCAGATTCCTGCCCAAAGCATTAGCAGAAGGGATCATCAAATTCAGCGCCGGCGAATTCAGCAATCTCGTCCATCTTTTCTTCCAAGAAGACTACATCATCTCAGTCATATTTGATCACGAAACTGCTCCTAGGCTGGAGACAGTTGTTTTCGACGTCAAGATAATAACTTCCCTCCATGGCATCCGCAACCTCCCAAGCCTGAAAGATCTCCAGATTAAAGGCGAACTGAGAGGAGAGCAAG		GTGATGTGCATCGGTCGGATGCTAAAGCTGACCAAGCTGGGAATAGTTGTGACCGGGAAAGAAGCCTCTTACCTGATGAAGTATGTGGGGAGAGCAGCAGCTACAATCTCGCGGATTCATACATGCTGTCACCTCCCAGGCTGCTTCAAACCCTCAGCATCAGCGGACTTCATCAGCTTGTCAAGATCACCCTGCGCGAGACTTACCTGACAGGGGACGCTCTTTACGTCCTGGGCAACCTACGTAGCCTACGGTGTCTCAGATTCCTGCCCAAAGCATTAGCAGAAGGGATCATCAAATTCAGCGCCGGCGAATTCAGCAATCTCGTCCATCTTTTCTTCCAAGAAGACTACATCATCTCAGTCATATTTGATCACGAAACTGCTCCTAGGCTGGAGA…
	chr11_28777487	11	28777487	A	A	-	-	-	T	AGAAATTGGTGAATACATAATTGGTGATGCAGGATACCCCCTTCTTCCCTGGCTTCTCACACCGTACCAAGAAAAGGACCTCTCAGATTCTAAGCTGGAGTTCAATAAGAGACACGCAGCGGCCATAACAGTTGCTCCAAGTACATTGGCGAACTTCAAGGACACATGGAAATTCCTGCATGGCGAGATGTGGCGCCCCGACAAGCACAGGCTGCCTCGGATAATCCATGTGTGCTGCATGCTGCACAAC	A	TAATCATATGCCTTCAGGATGCAACCATCGACGAGGCAGCCATGTCGAACGATCACGACGCGAATTACAAGCAGCAGGTGTGCCAGTTAGCAGATGAGAATGCTGTGAGGGTGAGGGACAAACTGTCTGAGCACTTGGTCAGCAGGTGAGGACAAGAGAAGAAAGAGGGTGTGGATGTCCCGAAGAAACTGAACCTTCTTAGTCTGCTGCAGCCTGCAGCTGAGTCTTTTAGCTGTGAGTTTCAGTTTTG		AGAAATTGGTGAATACATAATTGGTGATGCAGGATACCCCCTTCTTCCCTGGCTTCTCACACCGTACCAAGAAAAGGACCTCTCAGATTCTAAGCTGGAGTTCAATAAGAGACACGCAGCGGCCATAACAGTTGCTCCAAGTACATTGGCGAACTTCAAGGACACATGGAAATTCCTGCATGGCGAGATGTGGCGCCCCGACAAGCACAGGCTGCCTCGGATAATCCATGTGTGCTGCATGCTGCACAACATAATCATATGCCTTCAGGATGCAACCATCGACGAGGCAGCCATGTCGAACGATCACGACGCGAATTACAAGCAGCAGGTGTGCCAGTTAGCAGATGAGAATGCTGTGAGGGTGAGGGACAAACTGTCTGAGCACTTGGTCAGCAGGTG…
	chr11_28978937	11	28978937	G	G	-	-	A	-	AACCTCGTACCAGAAAGGCAGTAATGTGCAAGTATTTGAGCTTGACACTCTACTGTATTTTGACTACCATTTTCTGAATCAACAACCTCCATTCTGGGAGGTATGAATTCTGTACCTCACTAAAGCAGTGCTAAAGTTACTTGTCAATTCCGGGCTTCTGCAAATCAGGACAGTCTCATGCAAATCACAGCAGCCTACTTTCAGATTTCCCCAACATTACCAAGCAGCATCTGTCAAGTGATACAAAAGC	G	GAAACCGTAGAGCTTATTGCTGTATATCATGAAACACTCTAGAGCGGTGTTGGTGGTGTAAGATGCGTAGACTACTAGATACTCAAGTTCAGGGAAACCCATAGCTAGAGAAGAAAGGTATTTTATTTGTCCCCAATAATAGAAGACAGTTAAATCGTATTACCAACCATTGTTCACAAAGGTGGCCGGCTAGTCGACTAGTTGGTCTAGGGATGGCAAGTTGCCACATCAATATCTTAGTATTTTGCAT		AACCTCGTACCAGAAAGGCAGTAATGTGCAAGTATTTGAGCTTGACACTCTACTGTATTTTGACTACCATTTTCTGAATCAACAACCTCCATTCTGGGAGGTATGAATTCTGTACCTCACTAAAGCAGTGCTAAAGTTACTTGTCAATTCCGGGCTTCTGCAAATCAGGACAGTCTCATGCAAATCACAGCAGCCTACTTTCAGATTTCCCCAACATTACCAAGCAGCATCTGTCAAGTGATACAAAAGCGGAAACCGTAGAGCTTATTGCTGTATATCATGAAACACTCTAGAGCGGTGTTGGTGGTGTAAGATGCGTAGACTACTAGATACTCAAGTTCAGGGAAACCCATAGCTAGAGAAGAAAGGTATTTTATTTGTCCCCAATAATAGAAGACA…
	chr12_2964715	12	2964715	C	C	T	T	T	T	GTTCCACCAGGGCATAATCCAAGCAGAGTAGCAGTACACCATTATTTTGGGTTCAAACAGTTCTTAAGCACTTCAACATTTGCATCACCTGGCTCAGGCATCTGCGGCTATCCTGGCCCTGTAACTGCAGAAGAGAAGCAAGGAGATCGCCGATGTTGTCATAGTGCTCCTAGAAACTGTGCCTTTATTAAGCTTGAAGGATGCTTATGAAAGCATTTGTTATAGCCTTATGTCTTTTGCTTAAACCTAC	C	GATGATCGCCATGCAGTTATACAGCTAGGATTCGGCATTATCATGACATATCATGATAATCCTGAATACTGGCAGGTTTCGCCAGTCATTCTGTAATGGCACCTAATTCCGGCCTAGGCATATTTGTGCAAGACCTATAATGCATCCTCTTCAATTACTATTGCTAATGTCTACATGTATGGCTAGACGCTGATTGGCATCTTTTTCCACTGTGATTTCCATCGCCATCCTTCAGAAAATCAATCAGGGT		GTTCCACCAGGGCATAATCCAAGCAGAGTAGCAGTACACCATTATTTTGGGTTCAAACAGTTCTTAAGCACTTCAACATTTGCATCACCTGGCTCAGGCATCTGCGGCTATCCTGGCCCTGTAACTGCAGAAGAGAAGCAAGGAGATCGCCGATGTTGTCATAGTGCTCCTAGAAACTGTGCCTTTATTAAGCTTGAAGGATGCTTATGAAAGCATTTGTTATAGCCTTATGTCTTTTGCTTAAACCTACCGATGATCGCCATGCAGTTATACAGCTAGGATTCGGCATTATCATGACATATCATGATAATCCTGAATACTGGCAGGTTTCGCCAGTCATTCTGTAATGGCACCTAATTCCGGCCTAGGCATATTTGTGCAAGACCTATAATGCATCCT…
	chr12_5712453	12	5712453	T	T	C	C	C	-	TGCAGGACCGCATGCCTGTCAATACTTACTAAACACTTAAACAGAGAGTAGTTACAGAGGTTATGAAAAGTTGTCATTGAAAGGCCTTATATATATATATATATAACGGCTACTGATCAGCTGCTAAGTGTAGTACAAGACAAATTCTCCAGGACATGTAATCTCTTTCCATTCAATCATGTTATCACCATAATGTCAATTAACCCCGGCCCAATCTTGTAGATGCATTCATGAGATACAGTAAGCAAAC	T	GGACTGTTTCTAAATTTTGGCGTGTGCTTTTGGAACAAAGGAATGAGCCATCTAAAGTCCATCACAAACAATCTGTGCATAATTAAAACTGATGAAAAAAACTTTGAGAAAATAAGAGTAAATAAGCAAGGGCATAAATAGTTTTTTTCGTTGAGTTTAACACCATTAATTTGGCTTCATGGAATATGGTCAGAAGACAATTTCAATTTTAAAAACCATATGGTTAAATAAACAAAGTTGAGAAAAATGT		TGCAGGACCGCATGCCTGTCAATACTTACTAAACACTTAAACAGAGAGTAGTTACAGAGGTTATGAAAAGTTGTCATTGAAAGGCCTTATATATATATATATATAACGGCTACTGATCAGCTGCTAAGTGTAGTACAAGACAAATTCTCCAGGACATGTAATCTCTTTCCATTCAATCATGTTATCACCATAATGTCAATTAACCCCGGCCCAATCTTGTAGATGCATTCATGAGATACAGTAAGCAAACTGGACTGTTTCTAAATTTTGGCGTGTGCTTTTGGAACAAAGGAATGAGCCATCTAAAGTCCATCACAAACAATCTGTGCATAATTAAAACTGATGAAAAAAACTTTGAGAAAATAAGAGTAAATAAGCAAGGGCATAAATAGTTTTTTT…
	chr12_7172163	12	7172163	G	G	-	-	-	A	CTAAATGGGTAGCCTAATATGATCCAAAAAAGAACATTTTACATTTCCTTGGAAGCTTAAAGTCCAACTTCGACTTCCTTCAAGGATGGTAGAGGGAAAGATTATTCTTTGCAAAGATTTTTGCACTGTAATAAAACCTCCAGCGTGTTTTCTGGCTCTTATTGTTTTTCCTTTGAACTACGAGGTGCACCTCAAATCCTCAATACCTGGTATACCTGGTATTTACAGTGGATGATCGTCATGTCTGTCA	G	CCTTCATGTACAACAGGATCATATGTTGATCCAAAAGAATCAATCCGACGATCTATGAAATGGCGCATTCTTTGCGCCATTCAACTGCATCTTTCTTTTCCTCTGAATTTGGCGGACTGTTTCACAAATCAATAGATTCAGTTTTGGCACTCCATTGCTTGTCAAGTGCAGGTCAATTCCAACTTTTTTCAAAGCTTCTATAACGAGCCTCTGAGATTTTGGATCATGATCAGAACATCGTGATGGAGTA		CTAAATGGGTAGCCTAATATGATCCAAAAAAGAACATTTTACATTTCCTTGGAAGCTTAAAGTCCAACTTCGACTTCCTTCAAGGATGGTAGAGGGAAAGATTATTCTTTGCAAAGATTTTTGCACTGTAATAAAACCTCCAGCGTGTTTTCTGGCTCTTATTGTTTTTCCTTTGAACTACGAGGTGCACCTCAAATCCTCAATACCTGGTATACCTGGTATTTACAGTGGATGATCGTCATGTCTGTCAGCCTTCATGTACAACAGGATCATATGTTGATCCAAAAGAATCAATCCGACGATCTATGAAATGGCGCATTCTTTGCGCCATTCAACTGCATCTTTCTTTTCCTCTGAATTTGGCGGACTGTTTCACAAATCAATAGATTCAGTTTTGGC…
	chr12_9270795	12	9270795	C	C	G	-	G	-	AGAGAAAAACTATTAGCATTATAATAAATTAAGTTTAATTATTTTGAATTTTTTAAAATAATTTATATGATATTTTAAAGTGTAGAAAGTTTTTATATAGAATGCACCGATTAATAATTTTATAAACATGCTAATAAAATCTGTGCCTTAATCAGACCCTAGTCCTTGCAAATTAGAAATCGATCCCAACCGTTGGATGATACCGTCGGTTGAATGGTCGACGACATTCACGCACCGGCAGCGTATACCA	C	TAAAGATATGTTCTGTGTGTCTGTGGATCACCGGTGCCTGTTGATCGTGACGTGAGGTTGAGGTTGTCGAGGAAATATCCCTGTGAAAAACCTAAAATGCCCGTAAATGAAGATACTCCCTCAATCCTAAAATATAAATATTTTTATAATTGAATATGGTTATTAGTTATTAAGAAAGTAGGTAAAATTAAATGATGAGAGATTATGATTGGATAAGAGGAGGGAAAATTGAATGGTGAAGGGTTGTTAT		AGAGAAAAACTATTAGCATTATAATAAATTAAGTTTAATTATTTTGAATTTTTTAAAATAATTTATATGATATTTTAAAGTGTAGAAAGTTTTTATATAGAATGCACCGATTAATAATTTTATAAACATGCTAATAAAATCTGTGCCTTAATCAGACCCTAGTCCTTGCAAATTAGAAATCGATCCCAACCGTTGGATGATACCGTCGGTTGAATGGTCGACGACATTCACGCACCGGCAGCGTATACCACTAAAGATATGTTCTGTGTGTCTGTGGATCACCGGTGCCTGTTGATCGTGACGTGAGGTTGAGGTTGTCGAGGAAATATCCCTGTGAAAAACCTAAAATGCCCGTAAATGAAGATACTCCCTCAATCCTAAAATATAAATATTTTTATA…
	chr12_9393089	12	9393089	C	C	-	-	-	T	ATTCAACAACAGAGGAGCTGCGTGCGCGAGGTGTGAACAGATGGTAGGCTAGCTAAACCACCCTGCGGTGAACAATTACTGAAACACTTTAAATTGTTCAGCTCTATAATTAAGTAGCAATAAGAAGTACATCCTTTTGTAGTTTGCTGATACTTAAAACTATGTCTTAAACTTACTAAAAAAACATGTTCAGATCGGCTTCCTGAAATCTAGTTTGCTTATATCCATGTCAATATCAGACAAAAGAAAA	C	TTATAAAGCAAAAAGGTTTGTGCTTGACAGCCTGATGTAAGATACGTCACGTAATGAGCTCAAAATATAGTATTATTTGTCATCTGGTTTATCCAAAAGAAAGTTCACTTCTGCACAGTAGTTCTGATTCTTTTTTAGGTTTCGTAAAAATTGCTCCATTGCTTTTGTATGGTCAATATTCAACACTATCGGGATCGCTCCAATACATGAAGAACATGCAACATTGTTATGCTAGAGTGATAGAAAAAAT		ATTCAACAACAGAGGAGCTGCGTGCGCGAGGTGTGAACAGATGGTAGGCTAGCTAAACCACCCTGCGGTGAACAATTACTGAAACACTTTAAATTGTTCAGCTCTATAATTAAGTAGCAATAAGAAGTACATCCTTTTGTAGTTTGCTGATACTTAAAACTATGTCTTAAACTTACTAAAAAAACATGTTCAGATCGGCTTCCTGAAATCTAGTTTGCTTATATCCATGTCAATATCAGACAAAAGAAAACTTATAAAGCAAAAAGGTTTGTGCTTGACAGCCTGATGTAAGATACGTCACGTAATGAGCTCAAAATATAGTATTATTTGTCATCTGGTTTATCCAAAAGAAAGTTCACTTCTGCACAGTAGTTCTGATTCTTTTTTAGGTTTCGTAAA…
	chr12_11361481	12	11361481	G	G	-	-	A	-	AAATACATAATCCAAACAAATTTTCAGCACGAAGCTTGGATGAACAGAAAACTGCGAGGATGAAATACATATATGTTAATTTATTTTGCCTCATAGTCCATCTCCTGGTATGCACCCAAAAGATTGATATCTTGAACTCATAATTATTATCAATAATCCATGCATGAACCCAAAAAAAAAAAGCAGTGAACAGGAGAACCATAGAAATTCAAGAGAAGGGGAAGGGGGAGATCATGTAAATAATTGCATC	G	GGGACAGGGGATCCGAAAAGGTTGAGGGCAAGACAATGGACTGTGGCAACGGCTGGGCTTCCATGGGCTGAACCATTTCTTCATCTGAGCCTGATCTGAGATAGTTCACATCTAAGATAGCAATTAGCAGTCCAAATAAAATCTGACGGTTAGGATTATTTGGATGACGTGGCTCTTTCTAGATGCAGCTTTATAGTCATAATTGCACTTAGTGGGTACCAACTACTCCCTCCATTCCAAATTAATCTAC		AAATACATAATCCAAACAAATTTTCAGCACGAAGCTTGGATGAACAGAAAACTGCGAGGATGAAATACATATATGTTAATTTATTTTGCCTCATAGTCCATCTCCTGGTATGCACCCAAAAGATTGATATCTTGAACTCATAATTATTATCAATAATCCATGCATGAACCCAAAAAAAAAAAGCAGTGAACAGGAGAACCATAGAAATTCAAGAGAAGGGGAAGGGGGAGATCATGTAAATAATTGCATCGGGGACAGGGGATCCGAAAAGGTTGAGGGCAAGACAATGGACTGTGGCAACGGCTGGGCTTCCATGGGCTGAACCATTTCTTCATCTGAGCCTGATCTGAGATAGTTCACATCTAAGATAGCAATTAGCAGTCCAAATAAAATCTGACG…
	chr12_13108505	12	13108505	G	A	-	-	G	-	TAGAAAATGTCCTTTTGACCTGCCCCTTTGCCAAATAAATTTGGGGAGTACTCAAGCAAAAGTTTGGCTTCGAGATGTGCAAAAGAAATCTTATAGATATGAGGCATTGGATATTTGATTTCATGAACAAAAGCTTGCGCATCAAAAAAATGGCTCTTGTTGTAATTTTCTAGCACATTTGGGAAGCAAGGAATGAGGCAAAGAACAACAATGACTTATGGCGTCCTCATTGGGTGGCTATGATATTCAC	G	ACTTACATGATATAATCCAGCAGCACTGCTTTAAACCTATGAATGCACCAAGCTGTATCTCTTATGTTGTTCAATGATGGATTCCACCGTCTGCAGGAACAATTCTTTTCAATGTTGATGCTATAATTTTTCATGGTTCTCGTCGCATGAGTGCAGGTCTAATTATTTGTTACCATAATGACAGTTGTATTTTTACCAGCAATGAGCATATACCCATGATTGTCAACCCAGAGCTTGCTGAAGCCCTCGC		TAGAAAATGTCCTTTTGACCTGCCCCTTTGCCAAATAAATTTGGGGAGTACTCAAGCAAAAGTTTGGCTTCGAGATGTGCAAAAGAAATCTTATAGATATGAGGCATTGGATATTTGATTTCATGAACAAAAGCTTGCGCATCAAAAAAATGGCTCTTGTTGTAATTTTCTAGCACATTTGGGAAGCAAGGAATGAGGCAAAGAACAACAATGACTTATGGCGTCCTCATTGGGTGGCTATGATATTCACGACTTACATGATATAATCCAGCAGCACTGCTTTAAACCTATGAATGCACCAAGCTGTATCTCTTATGTTGTTCAATGATGGATTCCACCGTCTGCAGGAACAATTCTTTTCAATGTTGATGCTATAATTTTTCATGGTTCTCGTCGCAT…
	chr12_14457745	12	14457745	G	G	A	A	-	-	AATAATGTCCAATTGTATAGACAAATAAAATACTAGAACTAATAAGTCACAATTTGCTAGCTGATGTTAAGTAGTGCCAATAGAGTGGTCGCATAGTCAAATAAAAACCGGATTATCTACAAAACAGTCTATCGGATAATCCACATCTACCGGATATTACCAATACCACATCCGGCTACATATTCACAACCGAATCCATATCCGTCGGATATCTACAAACCCTTTTCATATCCTCACTTCGGACTGATTC	G	GAGCGGATCGGATTGGATCCTCACTCAAGCTAGAACTTTGCACTAGGTCAGTGAGCTCAGCACCCATTGCCACCTTTTCCACGGGCATGCTCGTTGCCTCCTCATTTTGACTCCACCTATGTATTTCATCACATCTCCATTCCCACCTCCGGTGCACGTTAACCTAGGACTCCACCACCACCTCATATCCCAAATGGAATTCAAGCTCTGAGCGGTGCGAGAGGGTGGAGGATGGAGAATAGACGTGCCA		AATAATGTCCAATTGTATAGACAAATAAAATACTAGAACTAATAAGTCACAATTTGCTAGCTGATGTTAAGTAGTGCCAATAGAGTGGTCGCATAGTCAAATAAAAACCGGATTATCTACAAAACAGTCTATCGGATAATCCACATCTACCGGATATTACCAATACCACATCCGGCTACATATTCACAACCGAATCCATATCCGTCGGATATCTACAAACCCTTTTCATATCCTCACTTCGGACTGATTCGGAGCGGATCGGATTGGATCCTCACTCAAGCTAGAACTTTGCACTAGGTCAGTGAGCTCAGCACCCATTGCCACCTTTTCCACGGGCATGCTCGTTGCCTCCTCATTTTGACTCCACCTATGTATTTCATCACATCTCCATTCCCACCT…
	chr12_16344054	12	16344054	G	G	-	-	T	-	ATGTCGAGGGGGTAATTTGTTTGATATTGAAGGTTCAAGGTAAACGATGTCTGGTTTTCGGGTTTAGGGGGTAATTGGCCGACCGTGATAGTTCAGGGGAGTAATTCGTACTTTTTCCAAGTTCATCTCAGATTACACATCCCATGTTTAGATATTCTCCACCAGATGCTTTTAATTTGACTATGTTTTCTCAGTAATGCTGCTCTGTTGGAATTTGATAGAAGAATTAAGTGATTAAGACGGAATACTT	G	TTTAAGGGTGTGGTACTATAATAGCTGCAACGGAAATTTTGAAGTACTGATACCATATTGTGGAAATATAACATGTTATATGAGGTGTTTTGTAGAATCAATCAAGACTCTTCATAGTTTCTAATTCAATGGCTCATATATATTTGTACTGCTACCTCAACTACCAGTGGCAAAATATTTTTTTACTAGTAGATTTCATAAATAATGGTTGAAATTACTTTGATTGGCGATGCTCGATCAGCAATGCTAT		ATGTCGAGGGGGTAATTTGTTTGATATTGAAGGTTCAAGGTAAACGATGTCTGGTTTTCGGGTTTAGGGGGTAATTGGCCGACCGTGATAGTTCAGGGGAGTAATTCGTACTTTTTCCAAGTTCATCTCAGATTACACATCCCATGTTTAGATATTCTCCACCAGATGCTTTTAATTTGACTATGTTTTCTCAGTAATGCTGCTCTGTTGGAATTTGATAGAAGAATTAAGTGATTAAGACGGAATACTTGTTTAAGGGTGTGGTACTATAATAGCTGCAACGGAAATTTTGAAGTACTGATACCATATTGTGGAAATATAACATGTTATATGAGGTGTTTTGTAGAATCAATCAAGACTCTTCATAGTTTCTAATTCAATGGCTCATATATATTTGTA…
	chr12_17521718	12	17521718	T	T	C	-	C	C	CTGTGAAAACTAATTACAATGTGAAAATTTGCTGTGTCTGTCTGTCGGTGTCCTGTTCTCTCCAGGTGCTAGCTCCTGCCGTAATTCAACGTCATGACCTGGTTCGTGCTCAGCGAGCCGGGGGCCGGCAAAACCGCTGCAGCCTCTGCCGGCGGGGTGCGCCAGATGGTGTCGCGGACGTGTTGCAGTGTCATCTCCGGAGGAAGGCGCTGCCCTCGACAGGTAATCTCTAACTGCACATAAATCCACA	T	ATATATCAATGCACTTGTACTGTGAACTCTGTTGCCACTGCTACCACTCTTGACTGTACAACCAGTAATAACATATTATCAAGAAAAAGACTGAAATGTGTACTCTGCTAAATTTCTAGTTTGAAATAGTTTTTTGTTTTTCCATGTCAAGGGAAAATAAATGTTGATGGTTCTTGGTGATATGGGCTATCAAATTTTTCATTGAATGAATTACTGGCAATGATTATTGAAATAATTTCACAGCTCAATA		CTGTGAAAACTAATTACAATGTGAAAATTTGCTGTGTCTGTCTGTCGGTGTCCTGTTCTCTCCAGGTGCTAGCTCCTGCCGTAATTCAACGTCATGACCTGGTTCGTGCTCAGCGAGCCGGGGGCCGGCAAAACCGCTGCAGCCTCTGCCGGCGGGGTGCGCCAGATGGTGTCGCGGACGTGTTGCAGTGTCATCTCCGGAGGAAGGCGCTGCCCTCGACAGGTAATCTCTAACTGCACATAAATCCACATATATATCAATGCACTTGTACTGTGAACTCTGTTGCCACTGCTACCACTCTTGACTGTACAACCAGTAATAACATATTATCAAGAAAAAGACTGAAATGTGTACTCTGCTAAATTTCTAGTTTGAAATAGTTTTTTGTTTTTCCATGTC…
	chr12_18881059	12	18881059	T	T	A	A	-	A	CACCATCACCAAGCTGTCTGTGTAGAATAATGTTGTTGCATCTTTGATAAAATTTGAAAATGTAGATGCAGTTTCAAATGCAACTTGATCAATTTACCTGTGCAAAGTACCCTGAAGAGTTTGCGGTTTGATGCAGCTAGCTTTAGAACTTCCAAAACAACTCTGGAATAACCATGTACCAGAATAGTACAACCATCTGAAATAAAATCCTGGCTGAGCATTGCAATTGTCTTACGAGCCTGCACAAACA	T	TGTTCCACGAAATTAGCTAAAGGTGGAAAGTCTCATTTATATAAAAAAAACTATATTATAATTCTAGATAACCTTTAAGGATATCTCTCCAAATTTTTCTCCCCTCTCAATTAGGCGTGATTTTGCAGCATCAAACTTCTCATGCTCCAAATGTGATGTTCTTGTTACAAACCGCATGAACAAATCACATGCGGCAGACAAAGAAATGGAAGTGGCATCCCAAGACTGAAACATAGAAAATTTTTTAGGT		CACCATCACCAAGCTGTCTGTGTAGAATAATGTTGTTGCATCTTTGATAAAATTTGAAAATGTAGATGCAGTTTCAAATGCAACTTGATCAATTTACCTGTGCAAAGTACCCTGAAGAGTTTGCGGTTTGATGCAGCTAGCTTTAGAACTTCCAAAACAACTCTGGAATAACCATGTACCAGAATAGTACAACCATCTGAAATAAAATCCTGGCTGAGCATTGCAATTGTCTTACGAGCCTGCACAAACATTGTTCCACGAAATTAGCTAAAGGTGGAAAGTCTCATTTATATAAAAAAAACTATATTATAATTCTAGATAACCTTTAAGGATATCTCTCCAAATTTTTCTCCCCTCTCAATTAGGCGTGATTTTGCAGCATCAAACTTCTCATGCTCC…
	chr12_21236129	12	21236129	C	C	T	-	T	T	ACGCCACACTAGTAAGGGAATATTCAATATGGGGCATCCACGAAGGTTGTGACATCTAGGATGATGTCATTGCATTCCATCCTGAACTAGGTTTTACGTGGAGAGCTCACCTTGAGACACAAAGGTGATAGAGAGGGTGAACAACATCTGAAAGAAAAGTATGTGCCATCTATAGACGTCACGATTTTGGTGCTTCCACTAGCGTTGGCACCCTTGACCTAGATCGTAGCATGTGCAAGTGCAACCTCCT	C	CACCCTCTCTCGTGTGTGATTATTATGACGCTAAACCAAACGTACCATGACACCATCTAGCGATTTTTCTTATGCGACTTCCACTTAGTATATTTTTTTTCTTATGTGAGTTACACTTGTACATAAATGTTACTTGTTTGTAAACTTAAAAAATACATGCTACAAGTCCAAAAAAAATAGCAAGGGAAAATCCCTACATCCATTAATAGAAAATGAATGGTTGCTCTTTTCATGCCGTCGGGAATGGAAG		ACGCCACACTAGTAAGGGAATATTCAATATGGGGCATCCACGAAGGTTGTGACATCTAGGATGATGTCATTGCATTCCATCCTGAACTAGGTTTTACGTGGAGAGCTCACCTTGAGACACAAAGGTGATAGAGAGGGTGAACAACATCTGAAAGAAAAGTATGTGCCATCTATAGACGTCACGATTTTGGTGCTTCCACTAGCGTTGGCACCCTTGACCTAGATCGTAGCATGTGCAAGTGCAACCTCCTCCACCCTCTCTCGTGTGTGATTATTATGACGCTAAACCAAACGTACCATGACACCATCTAGCGATTTTTCTTATGCGACTTCCACTTAGTATATTTTTTTTCTTATGTGAGTTACACTTGTACATAAATGTTACTTGTTTGTAAACTTA…
	chr12_21923476	12	21923476	A	A	-	-	-	T	ATATATCAGTGCTAGTCTACTCTCCAGATCAGTCGGCTAAAATGCCACCGGACAGAAATAAAGTAAAGATGCACGATGATGGCTGCAAACTCTACCATGAGGAAGAGAGACAACGGGTCCCACAGAAGGATCACATGTGCAAATTCAGTTATGGTAGAAATGTGAGCTACTGCAGCATTGTTTCGTCCATGTTTAGTTTTCAAATTTGCAATTTCCCAGTTTAGTTAATTTCATCTCTGTGTCGCTGTCT	A	GTCTATATTTTCTGGCTGCATTCTCCCAAACTGCCAAACATGTTACATGAATTTCGTTGTATAAAGAAAATAAAAAGCCTTGTACTATTTTCATTTCCTCCGTTCTAAGATTTTTTTTTCCGCTAGGTTACGTCGTACAATATTAACAGCTCAGATGTTAGTGTTGCTTAATTCACAATTTGCAGAGCTACGCTAGTTGAAAAAAATGTTTTTGCACGAACATATATATATAACAAATTGTAACTAATGC		ATATATCAGTGCTAGTCTACTCTCCAGATCAGTCGGCTAAAATGCCACCGGACAGAAATAAAGTAAAGATGCACGATGATGGCTGCAAACTCTACCATGAGGAAGAGAGACAACGGGTCCCACAGAAGGATCACATGTGCAAATTCAGTTATGGTAGAAATGTGAGCTACTGCAGCATTGTTTCGTCCATGTTTAGTTTTCAAATTTGCAATTTCCCAGTTTAGTTAATTTCATCTCTGTGTCGCTGTCTAGTCTATATTTTCTGGCTGCATTCTCCCAAACTGCCAAACATGTTACATGAATTTCGTTGTATAAAGAAAATAAAAAGCCTTGTACTATTTTCATTTCCTCCGTTCTAAGATTTTTTTTTCCGCTAGGTTACGTCGTACAATATTAACA…
	chr12_22882888	12	22882888	T	T	G	G	G	G	AGCTGTTGGCTACCTTTTGAAATCAGTTCAATAATCTCCTTTATTTCATCAACTCGCCCAACGATCTCAGATTCCTTGAAAGCAGTTACCATTGAATATGTGCGAGGGAGGCTCTTTCCTTCTACAGCGTTGTATGTAGTGTCTTCGTTTAAGTTAGATGAGTCCTCCATTGAATCTACTCCATCTTTAGCACCCTGCACACACAAAAAAAAAATATTATCAACAATATTATTTTCTTAAACACGCATGA	T	AGGTGTGCACCATTATATTTTAAGACGAGACGAGAGTTAAAAAGGAATCGTACATGCCCTTAATGGAAAAAAGGTTGCAAGAACTTTTCAATGAAACAACAGCAAAAAAATGTAGCCAACCTCTTGAGAACAGTTATTATTTAGAATATTAGATGATGATGATGTCTAATTGTCTACTTTCCTATGATAATACTTAGTTGTTTCCCAAGACAAATCTCTTGTAGATGTATAAATAGGTTACCATTCGTTA		AGCTGTTGGCTACCTTTTGAAATCAGTTCAATAATCTCCTTTATTTCATCAACTCGCCCAACGATCTCAGATTCCTTGAAAGCAGTTACCATTGAATATGTGCGAGGGAGGCTCTTTCCTTCTACAGCGTTGTATGTAGTGTCTTCGTTTAAGTTAGATGAGTCCTCCATTGAATCTACTCCATCTTTAGCACCCTGCACACACAAAAAAAAAATATTATCAACAATATTATTTTCTTAAACACGCATGATAGGTGTGCACCATTATATTTTAAGACGAGACGAGAGTTAAAAAGGAATCGTACATGCCCTTAATGGAAAAAAGGTTGCAAGAACTTTTCAATGAAACAACAGCAAAAAAATGTAGCCAACCTCTTGAGAACAGTTATTATTTAGAATA…
	chr12_23808460	12	23808460	A	A	-	-	-	G	TGACAATATCCAAACAAGAAACAAAAAGTAAAAAAGAAAATCTCGTGTTAAAATTTCAGGTGCATCTGAAAAAGGCTCACTCAGTTTGATTTCCTGTTACCTAAAATTAGCTGGAGAAAACACTCCAATCCAGTCGTCATTGGAGGGGCTTGGATGGAAGAACTCTACCTCTACCCATTCACTGTTCTGACCCTGCAGCATCAAAATTCAGAAGCACCACCCAAAACTGTCAGTAAACCATCTGTGATTC	A	GTGTGCAAATGCTAATAACAGTGATGTGAACTGAGAAATGGAGCTGACCTTCAGTCCAAGAACCCAAGGCGATGCCTTGACATGCGCCGATTCGTTGACGGCAAGGACCGTCCTCTCGACAGCGATCCTCGACAGCGGCTGCTCACCGGGGTGCGCCGCCGCGCAGACAATCAGCCATGTGGCCACCACCCAAAGCCTGATCATACTCCTCCTTCAGTGTCCTGAAAATTGCCCGGCCGGAATCAGTGAT		TGACAATATCCAAACAAGAAACAAAAAGTAAAAAAGAAAATCTCGTGTTAAAATTTCAGGTGCATCTGAAAAAGGCTCACTCAGTTTGATTTCCTGTTACCTAAAATTAGCTGGAGAAAACACTCCAATCCAGTCGTCATTGGAGGGGCTTGGATGGAAGAACTCTACCTCTACCCATTCACTGTTCTGACCCTGCAGCATCAAAATTCAGAAGCACCACCCAAAACTGTCAGTAAACCATCTGTGATTCAGTGTGCAAATGCTAATAACAGTGATGTGAACTGAGAAATGGAGCTGACCTTCAGTCCAAGAACCCAAGGCGATGCCTTGACATGCGCCGATTCGTTGACGGCAAGGACCGTCCTCTCGACAGCGATCCTCGACAGCGGCTGCTCACCG…
	chr12_24449920	12	24449920	G	G	-	-	-	T	ATGGGATTATAGATAAAATACAATCGTAACCGACTAGGATCCCGGGTATTTCCTTGACATACAAGTTAAAAACTAACCCGAGTCCCCATAAAAATATTCTATCTATATTTGGTACCATATATCCGACTAAAGTATAACTGTCATATAGATATGAGGTATCCATAATCTCCACATCCATTTTTTATATTCATCACCTCACCAATTACATTCAACCCTGCAATATTCCCCACTATACTCCACCTTATATAAA	G	CTGTAACTTTCAAGTAAGGTAATTTCTCCCAATAAATCTATTGATGGTACTGTGATTTCGATGTCGCTTGATAAATGGAGCCAACAATTGTGGCACACTTTTCCTGTCATCTTGCATCAGAAAATATTCCACCGTCGAGGGTTTGAAATTTCGTTTTACATATTTACGAGATCTCGGAAATTTCAAACAACTTTTTAGTAACTTTAAACAAACTTTGACTAAATTCAAAAAAACATAATTTCAGACGAAT		ATGGGATTATAGATAAAATACAATCGTAACCGACTAGGATCCCGGGTATTTCCTTGACATACAAGTTAAAAACTAACCCGAGTCCCCATAAAAATATTCTATCTATATTTGGTACCATATATCCGACTAAAGTATAACTGTCATATAGATATGAGGTATCCATAATCTCCACATCCATTTTTTATATTCATCACCTCACCAATTACATTCAACCCTGCAATATTCCCCACTATACTCCACCTTATATAAAGCTGTAACTTTCAAGTAAGGTAATTTCTCCCAATAAATCTATTGATGGTACTGTGATTTCGATGTCGCTTGATAAATGGAGCCAACAATTGTGGCACACTTTTCCTGTCATCTTGCATCAGAAAATATTCCACCGTCGAGGGTTTGAAA…
	chr12_25879246	12	25879246	G	G	-	-	-	A	AGGATTTGGTGGTTGCTTTGCCTAATAGACTTAAAAAAGGGTGTGTTCACTGACTGAAGAATGAATTGTGAGGATATACGAAGCAAATAATAAAGTAATCAAACATGATTTATGAACCATGTCAATTGAAGATCGATTTTTTTTACGAAAATGGTTATACTGTATCTATAAGAAGCACATATTTGTTGTTCCATGTGGATTGAGAACTGAAATATAGGATAGCTTGAATGCGTGTTGAACTGAAGAACAC	G	GTGGAAAGGTAATCCCTTCTCATTTCCAGATTTTAACAAGGTGGAAAGGTAATCCTTTCACATTTCTAGATTTTAATGGTTGTGTTTCTATCATGCTCTGGTTTTTCATGAATAGCAATCTAAGAATGTCTGAAATATGATGAAGACAATGATAGTATGGCTGTTTGGAAAAACTACCTCTGTTTTTTTAATGTCATGTAAATAAAAATGGAGGGAGTAGTTTATTCCAACAAGATAGTAAAGAAATTCT		AGGATTTGGTGGTTGCTTTGCCTAATAGACTTAAAAAAGGGTGTGTTCACTGACTGAAGAATGAATTGTGAGGATATACGAAGCAAATAATAAAGTAATCAAACATGATTTATGAACCATGTCAATTGAAGATCGATTTTTTTTACGAAAATGGTTATACTGTATCTATAAGAAGCACATATTTGTTGTTCCATGTGGATTGAGAACTGAAATATAGGATAGCTTGAATGCGTGTTGAACTGAAGAACACGGTGGAAAGGTAATCCCTTCTCATTTCCAGATTTTAACAAGGTGGAAAGGTAATCCTTTCACATTTCTAGATTTTAATGGTTGTGTTTCTATCATGCTCTGGTTTTTCATGAATAGCAATCTAAGAATGTCTGAAATATGATGAAGACA…
	chr12_25966497	12	25966497	T	T	C	C	C	-	AAACACTTCCATTCTTCCACAGTGAAAACCTTTCTAACATACAGCAACAATTGGTATCAGGTGAACAGCAATATTACCGTGGACTCTCGTGCAGCCAGTTCGCTCGTCCAATCAAGGAGCACTGTTGCCAAAAAAAACGTGGCAGCTATTCCAAATAGCCAAAAAAAAAAAGAATAAAGAAACCGCAAAAAACAGTGAGGGAAGGGATGTTATCGACTGGTGATTTGCTTGGGACGGTCTAGACGCCTAG	T	TTCCTCCTGAGCTGAAGATGATTATGCGACGTATATCATGCTGGTCTACGAGTGCACCTTCGGTTCCCACTAGGCAAACAAGCTAATAACAATATAGTACTCGCTAACTAATTAACATATCTAAGAATGTGTTCATTTTCTGTCGGTTGATATAACAAAATCCAGGACCTTTGTTTTTTTTTTCTTTTCTTTTTGGAACGGGTTGGTTGTTAGTGGCTTGCTTTTGCCCTGTTGTTAGCCTGCACAAAGT		AAACACTTCCATTCTTCCACAGTGAAAACCTTTCTAACATACAGCAACAATTGGTATCAGGTGAACAGCAATATTACCGTGGACTCTCGTGCAGCCAGTTCGCTCGTCCAATCAAGGAGCACTGTTGCCAAAAAAAACGTGGCAGCTATTCCAAATAGCCAAAAAAAAAAAGAATAAAGAAACCGCAAAAAACAGTGAGGGAAGGGATGTTATCGACTGGTGATTTGCTTGGGACGGTCTAGACGCCTAGTTTCCTCCTGAGCTGAAGATGATTATGCGACGTATATCATGCTGGTCTACGAGTGCACCTTCGGTTCCCACTAGGCAAACAAGCTAATAACAATATAGTACTCGCTAACTAATTAACATATCTAAGAATGTGTTCATTTTCTGTCGGTT…
	chr12_27298936	12	27298936	G	G	-	A	A	A	GAAGGAGAAGAAGAGGGGAGGAAGGGCGCTCGGGCTCGGTCGGCTATTCGCCTTCTCTTTTACGTCGGGTCGGCTACCTTTTCTTTCTTTTTTTTTCCTTTTGCATTATTATTATTATTCTTTGCATCATTTTCTAGTTTCTCTTTTACAAAGAATCCAATTCGCTCTGGCTTCTGACGTGTCATCTATCTCTCATGAAACCACGTCTAAAATCCTGCTAGTAATGGGTCTGTTCGGCCGTTGTGCTGCC	G	CAACTACAAATACAAAACAATGTTTTTGTTGGCCGCAGTACAGTAAAAAGAATTTGCTGTTGAACGGAGCCAATATGATACTATTTAGCAAAGACTATTGTATTTCTCTATATTACTGTTATTAGTGTCTAGAAAATAACCTCGGGTAATGCAATTCATGGATTTGATGTATAACTCGTGTTACAACAACATATAGAAATTAGTTACATTTTATATATATAACTATATTATCAGTAGATCTGTACCATGA		GAAGGAGAAGAAGAGGGGAGGAAGGGCGCTCGGGCTCGGTCGGCTATTCGCCTTCTCTTTTACGTCGGGTCGGCTACCTTTTCTTTCTTTTTTTTTCCTTTTGCATTATTATTATTATTCTTTGCATCATTTTCTAGTTTCTCTTTTACAAAGAATCCAATTCGCTCTGGCTTCTGACGTGTCATCTATCTCTCATGAAACCACGTCTAAAATCCTGCTAGTAATGGGTCTGTTCGGCCGTTGTGCTGCCGCAACTACAAATACAAAACAATGTTTTTGTTGGCCGCAGTACAGTAAAAAGAATTTGCTGTTGAACGGAGCCAATATGATACTATTTAGCAAAGACTATTGTATTTCTCTATATTACTGTTATTAGTGTCTAGAAAATAACCTCGGGTA…
